# Supplementary material for: Athero-oncology perspective: identifying hub genes for atherosclerosis diagnosis using machine learning
Source: Front Immunol. 2025 Nov 4;16:1616096. doi: 10.3389/fimmu.2025.1616096 (PMC12623321; doi:10.3389/fimmu.2025.1616096)
Supplement: Supplementary file 6 [file Table1.csv]

	logFC	AveExpr	t	P.Value	adj.P.Val	B	probe_id	symbol	change
1	0.884811594202899	6.12903846153846	20.0655755887368	9.62411612333536e-38	4.54874224453322e-33	75.0242709882657	A_21_P0014423	LOC100506075	up
2	0.594024844720497	5.19182692307692	16.978868017263	6.69950174472776e-32	1.05548416820938e-27	61.9087703141898	A_23_P149259	TMEM79	up
3	1.35766045548654	7.05932692307692	15.7927022431258	1.6226330085131e-29	1.27820210857272e-25	56.5327538002985	A_23_P250212	SGK223	up
4	0.527772256728778	4.81644230769231	15.6237814650012	3.59701809369088e-29	2.42870661686008e-25	55.7522356910354	A_23_P165984	ZSWIM3	up
5	0.811834368530021	7.20519230769231	15.40355811255	1.02080784958415e-28	4.8247462202745e-25	54.7291803189067	A_23_P353056	C2CD2L	up
6	-0.511238095238095	5.87538461538462	-15.3007181441471	1.66480959887519e-28	7.15323280738516e-25	54.2493220492381	A_23_P18384	ARMC8	down
7	0.9555983436853	7.22028846153846	14.9867276606508	7.47046947210802e-28	2.87615754481811e-24	52.7759949052082	A_23_P200829	SRGAP2	up
8	1.17207453416149	8.40076923076923	14.9149504102548	1.05464585597899e-27	3.56048440978508e-24	52.4374730553897	A_24_P376391	PLXND1	up
9	1.0456397515528	6.34288461538462	14.8586669430696	1.38268632032698e-27	4.35675241626229e-24	52.1715797466017	A_33_P3417452	ZGLP1	up
10	1.05591718426501	8.79884615384615	14.7875570995138	1.9478492194607e-27	5.75394659428691e-24	51.8350877858579	A_23_P214222	MARCKS	up
11	1.51080745341615	5.87807692307692	14.7744428933622	2.0750630130387e-27	5.7691634263683e-24	51.772963742552	A_33_P3248265	LTB	up
12	0.733590062111801	6.60442307692308	14.7613776179575	2.21010762928608e-27	5.80325149947652e-24	51.711050611424	A_23_P213592	RNF44	up
13	1.70612836438923	6.12480769230769	14.7248496728825	2.63641933684456e-27	6.55830123876954e-24	51.5378432345362	A_33_P3227443	C16orf54	up
14	1.10742443064182	6.10701923076923	14.6661407086829	3.50164348420177e-27	8.27508388186561e-24	51.2591185330575	A_33_P3291484	ST8SIA4	up
15	1.09521739130435	5.96663461538462	14.4045158588022	1.24637080170686e-26	2.67765770781242e-23	50.0119907026961	A_23_P154962	RIMBP3	up
16	1.57050517598344	7.47682692307692	14.3331677370714	1.76442636988973e-26	3.47474366443618e-23	49.6704696820953	A_23_P79069	RASAL3	up
17	0.812343685300208	7.95067307692308	14.317052500731	1.90868530950553e-26	3.60848409873878e-23	49.5932480438679	A_33_P3384392	ADRBK1	up
18	0.907080745341615	7.40038461538462	14.2543845717668	2.59167671027733e-26	4.71126953979029e-23	49.2926637403606	A_33_P3331366	TRIM25	up
19	-0.8376066252588	6.75942307692308	-14.1921037090166	3.51395628652766e-26	6.15124555283123e-23	48.9934816165431	A_33_P3235217	CTPS	down
20	1.5672463768116	7.00980769230769	14.1458068912299	4.40759066280821e-26	7.44001303882025e-23	48.7707911331157	A_23_P142974	ARHGAP25	up
21	0.783623188405797	7.83990384615385	14.1165363903315	5.08709302974709e-26	8.29090913648161e-23	48.6298704587801	A_33_P3398448	PARP10	up
22	-0.717329192546583	6.61836538461538	-14.0997136733902	5.52428435272932e-26	8.70332585491328e-23	48.5488340677724	A_24_P633902	RNF115	down
23	1.08951966873706	6.97971153846154	14.0691672234407	6.41693094075009e-26	9.78354270914878e-23	48.4016062380791	A_23_P386241	FAM110A	up
24	0.551913043478261	8.09817307692308	13.9066462055293	1.42618775094866e-25	1.98256876061286e-22	47.6164989611737	A_23_P423197	RXRA	up
25	1.15941200828157	6.42865384615385	13.8340741082509	2.0392040088871e-25	2.75374109360114e-22	47.2649549104793	A_23_P103104	MFNG	up
26	-0.49712215320911	7.95875	-13.7990854170451	2.42334037028246e-25	3.01412524371132e-22	47.095257366603	A_23_P318581	KIAA1430	stable
27	0.596115942028986	6.9075	13.7875505718775	2.56529391912094e-25	3.10887312290595e-22	47.0392827822842	A_23_P426989	SH3BP5L	up
28	0.781175983436854	5.01942307692308	13.7120209832561	3.72539237343622e-25	4.29455963751438e-22	46.6724007854674	A_23_P218817	CPT1B	up
29	1.74348240165632	8.16701923076923	13.6517352427173	5.01986273662217e-25	5.39224528144796e-22	46.3791158516268	A_23_P49816	ADAP2	up
30	1.50618219461698	5.95586538461538	13.6303020155318	5.58186818732928e-25	5.86269817790957e-22	46.2747496074826	A_23_P314250	FAM78A	up
31	-1.89633954451346	6.74442307692308	-13.6212454454889	5.8379467299577e-25	5.99220323066671e-22	46.2306348624995	A_23_P103703	HSPB7	down
32	0.824128364389235	7.30163461538462	13.6171112682014	5.95873290117924e-25	5.99220323066671e-22	46.2104942428135	A_24_P29686	ZMIZ2	up
33	0.934430641821947	7.92567307692308	13.537096988542	8.86011293479863e-25	8.54621179082291e-22	45.8203226507762	A_23_P5601	DOK1	up
34	0.639817805383023	4.90192307692308	13.5294001099641	9.20507229002171e-25	8.70137073431172e-22	45.7827543060906	A_23_P368740	HDAC10	up
35	0.367689440993788	7.38451923076923	13.5159827043594	9.83898024916613e-25	9.11822671561937e-22	45.7172490202603	A_24_P298877	C1orf174	stable
36	-0.526948240165632	6.32096153846154	-13.4533284066431	1.34312154228186e-24	1.19776031272472e-21	45.4111100676549	A_23_P32615	MNAT1	down
37	1.01580538302277	5.44451923076923	13.4339023368012	1.47930882361637e-24	1.29477874517415e-21	45.3161067392705	A_21_P0014231	HMGA1P4	up
38	0.878915113871636	7.86826923076923	13.4201096337746	1.58434324531648e-24	1.36149816630251e-21	45.2486292877635	A_33_P3229181	SLC12A9	up
39	-0.539772256728779	6.35759615384615	-13.3575549924914	2.16303670462311e-24	1.8256029787019e-21	44.9423455038014	A_21_P0000302	SNORA8	down
40	1.67528364389234	6.90605769230769	13.1770748875793	5.32266328861944e-24	4.26390436734423e-21	44.0564004452079	A_33_P3328559	TBC1D10C	up
41	0.766227743271222	6.80807692307692	13.111721202612	7.38039268531823e-24	5.69142401044863e-21	43.7347747160987	A_23_P37778	FHOD1	up
42	-0.922923395445135	4.56596153846154	-13.0828602861752	8.52753104887024e-24	6.29758167959067e-21	43.5926053723829	A_33_P3393200	SRRM4	down
43	0.878919254658386	5.88855769230769	13.0712674526212	9.03724315685357e-24	6.5713270856235e-21	43.5354756133454	A_33_P3309556	PTPRE	up
44	0.712401656314701	6.19836538461538	13.0391661850981	1.06140324096586e-23	7.48748698224034e-21	43.3772105224835	A_23_P424712	CCDC142	up
45	-0.83095652173913	4.29269230769231	-13.0303660391432	1.10926365952352e-23	7.71003494172351e-21	43.3338064828531	A_33_P3276019	DCDC2C	down
46	0.720944099378882	6.61346153846154	13.0247415947537	1.14098150990759e-23	7.75038122535149e-21	43.3060616423052	A_23_P130919	MOB3A	up
47	0.391329192546584	7.22134615384615	12.9923495224365	1.34220233235883e-23	8.81081264397329e-21	43.1462144315483	A_23_P3355	POLG	stable
48	0.775979296066253	8.07740384615385	12.9839622960584	1.39987620671588e-23	9.06352726496153e-21	43.1048087721373	A_23_P77000	VASH1	up
49	0.680244306418221	6.38817307692308	12.9630475687581	1.55476596476501e-23	9.81221075622112e-21	43.0015281758288	A_23_P309361	HENMT1	up
50	1.77751138716356	7.16759615384615	12.9621821760574	1.56153308391257e-23	9.81221075622112e-21	42.9972538010544	A_33_P3369393	NCF1	up
51	0.509296066252588	6.34932692307692	12.9589572021468	1.58701285090213e-23	9.81221075622112e-21	42.9813242704104	A_23_P383688	AARS2	up
52	1.45822360248447	5.64490384615385	12.9151797529519	1.97715521561466e-23	1.19805466808732e-20	42.764989411519	A_23_P376488	TNF	up
53	0.58855900621118	5.75105769230769	12.9109991845398	2.01911418400162e-23	1.20342307203625e-20	42.7443206763331	A_23_P15375	ARMC7	up
54	1.15673291925466	6.25201923076923	12.890751489374	2.23533256659142e-23	1.30433035095527e-20	42.644192389554	A_23_P30069	DDX60L	up
55	-0.611387163561076	6.14865384615385	-12.8834319633195	2.31909040545239e-23	1.33670108443051e-20	42.6079864622319	A_33_P3314161	YAF2	down
56	0.946165631469979	6.12317307692308	12.8619053483678	2.58412711541913e-23	1.47152028895385e-20	42.5014758496408	A_23_P152024	CSK	up
57	0.471763975155279	5.96471153846154	12.859230965194	2.6191102901318e-23	1.47368605658082e-20	42.4882403131623	A_23_P1638	RBM4B	stable
58	1.61420703933748	9.67125	12.8514410068253	2.7237418253591e-23	1.50802990003634e-20	42.4496839091411	A_23_P110791	CSF1R	up
59	1.48927536231884	8.71807692307692	12.8499703426244	2.74396097247642e-23	1.50802990003634e-20	42.4424042115735	A_33_P3318414	HMHA1	up
60	1.21274120082816	6.68375	12.8333862208451	2.98266348396584e-23	1.62037479202484e-20	42.3602996912547	A_33_P3389153	STK10	up
61	0.613556935817807	8.6225	12.8239264846851	3.12804477272387e-23	1.68004441065933e-20	42.3134549080421	A_23_P42514	C6orf62	up
62	-0.866144927536233	4.55134615384615	-12.7823515703533	3.85613559360493e-23	2.02507102995715e-20	42.107475727023	A_23_P31273	AMPH	down
63	0.966910973084886	7.04836538461538	12.7528951123396	4.47283231623944e-23	2.29786898472544e-20	41.9614388638301	A_33_P3298062	ABCC5	up
64	0.936380952380952	6.64153846153846	12.7296479178748	5.02869355874268e-23	2.55565776731628e-20	41.8461291149678	A_33_P3504659	CASP10	up
65	1.80041407867495	8.27307692307692	12.6960582257154	5.95658543854943e-23	2.99502185284681e-20	41.6794312307561	A_24_P192914	AMICA1	up
66	0.846509316770187	6.04076923076923	12.6750826409512	6.62130903436786e-23	3.29420579158276e-20	41.5752819854945	A_33_P3264895	RHEBL1	up
67	1.33975155279503	5.96173076923077	12.6704929966282	6.77640878899646e-23	3.33625192711592e-20	41.5524878728295	A_23_P88626	ANPEP	up
68	0.54135817805383	5.56288461538462	12.6651455015332	6.96172350917557e-23	3.39215360760489e-20	41.5259275441913	A_23_P37005	MTRF1	up
69	1.42687370600414	7.77096153846154	12.658193392001	7.21026995534031e-23	3.47741019560413e-20	41.4913934286484	A_23_P32500	STAB1	up
70	-0.558240165631471	6.64105769230769	-12.5955337677855	9.89339634605602e-23	4.72324732222214e-20	41.1799399104845	A_24_P174367	PPP1R2	down
71	0.877018633540373	5.20615384615385	12.5746940321753	1.09919158824367e-22	5.14378130957908e-20	41.0762770274445	A_23_P204087	OAS2	up
72	1.01653002070393	6.215	12.5601933494115	1.18277282131627e-22	5.48064457124435e-20	41.0041237396378	A_23_P70359	AGPAT4-IT1	up
73	0.851689440993789	6.41163461538462	12.548980101217	1.25175387423094e-22	5.74397039918945e-20	40.9483155327374	A_24_P201739	SH2B3	up
74	-0.58080745341615	7.19894230769231	-12.5371986270502	1.32858408245096e-22	6.03790366086175e-20	40.8896673640885	A_19_P00810523	NDUFAF2	down
75	1.51072049689441	7.71201923076923	12.4898732997338	1.68794679507761e-22	7.45599227313534e-20	40.6539597384635	A_23_P155057	CYTH4	up
76	0.564335403726708	5.78355769230769	12.4752405291319	1.81770018487658e-22	7.95479458685248e-20	40.5810406996633	A_24_P21715	RAD9A	up
77	0.661639751552795	7.87211538461538	12.4699188591258	1.86733162265191e-22	8.09702401954312e-20	40.5545168044575	A_23_P89187	LASP1	up
78	-1.32095652173913	5.96759615384615	-12.459641361475	1.96706396866564e-22	8.4519374013648e-20	40.5032855251973	A_33_P3378665	TC2N	down
79	1.12510973084886	7.89903846153846	12.4502436677476	2.06292974079662e-22	8.71831299485753e-20	40.4564319598625	A_24_P378019	IRF7	up
80	0.606583850931678	5.10673076923077	12.4434253597438	2.13540470976883e-22	8.93166090287736e-20	40.4224335639759	A_23_P143650	DUSP18	up
81	-0.432347826086956	6.30115384615385	-12.4385895600906	2.18834990248522e-22	9.06760500911577e-20	40.3983182196841	A_33_P3402171	EIF2S1	stable
82	3.86262525879917	8.96384615384615	12.4369787691917	2.20627660809139e-22	9.06760500911577e-20	40.3902850251315	A_23_P40174	MMP9	up
83	0.83407867494824	7.05480769230769	12.4344091791287	2.23517938969169e-22	9.10719988572311e-20	40.3774697339176	A_23_P68155	IFIH1	up
84	1.43995031055901	6.32192307692308	12.4227695218742	2.37093440209734e-22	9.49659691362109e-20	40.3194123464855	A_24_P153840	FGD3	up
85	1.42329606625259	5.97173076923077	12.4119088864468	2.50505472560857e-22	9.94948794547591e-20	40.2652302619573	A_23_P61466	CD163L1	up
86	0.50967701863354	6.30586538461538	12.4009156643564	2.64856673943558e-22	1.04318215310569e-19	40.2103765540044	A_24_P48177	ST3GAL2	up
87	1.66445548654244	7.29173076923077	12.3904543184396	2.79278862080055e-22	1.08195378175014e-19	40.1581673185323	A_24_P153568	MPEG1	up
88	0.993262939958592	5.60413461538462	12.3766005571286	2.99597676082409e-22	1.14195036793218e-19	40.0890134570219	A_24_P339944	PDGFB	up
89	0.530633540372671	5.87576923076923	12.3749573750694	3.02104025129598e-22	1.14229157149802e-19	40.0808101122087	A_33_P3411427	ZNF837	up
90	-0.856766045548655	5.03471153846154	-12.3692060036686	3.11043425972302e-22	1.15949335601832e-19	40.052095456125	A_21_P0000444	SNORD116-4	down
91	1.39493581780538	7.06605769230769	12.3571677653836	3.30622941105672e-22	1.19646273629311e-19	39.9919836493678	A_33_P3842556	IKZF1	up
92	1.71981780538302	7.74846153846154	12.3565743514949	3.31619453398775e-22	1.19646273629311e-19	39.9890201805497	A_33_P3260614	PLCB2	up
93	0.578074534161491	4.63067307692308	12.3524962401447	3.38549761192212e-22	1.20309894082622e-19	39.968653575242	A_24_P687326	LINC00256A	up
94	1.19590890269151	5.68115384615385	12.3127573585105	4.14173585378838e-22	1.45003706217373e-19	39.7701203945367	A_32_P171061	ASCL2	up
95	1.06211180124224	9.48038461538462	12.2970855975119	4.48464761678773e-22	1.54717069313763e-19	39.6917893986403	A_23_P208866	GMFG	up
96	2.63732505175984	6.07519230769231	12.2806787949851	4.87420287680887e-22	1.657369242946e-19	39.6097629769552	A_23_P144549	IBSP	up
97	-0.863697722567288	4.43182692307692	-12.2545236442399	5.56662585506749e-22	1.87929288867078e-19	39.4789540769733	A_33_P3286937	PPP1R9A	down
98	1.00194202898551	8.67875	12.2484432206476	5.74125057425192e-22	1.92449976696059e-19	39.4485363272802	A_33_P3411075	FSCN1	up
99	0.681561076604555	7.02990384615385	12.2463415870118	5.80287696209389e-22	1.93145899110145e-19	39.4380220633399	A_23_P127460	SIPA1	up
100	1.64402070393375	7.64817307692308	12.2304826940363	6.28981484071422e-22	2.06445700438553e-19	39.358670153438	A_23_P142447	MYO1F	up
101	0.881780538302279	7.15788461538462	12.221411574884	6.58655259851717e-22	2.13223850696107e-19	39.3132726382607	A_23_P374782	SH3KBP1	up
102	0.469461697722567	6.72432692307692	12.2144597719531	6.823433007014e-22	2.19389617444564e-19	39.2784770500962	A_23_P65930	ZFYVE19	stable
103	-0.952327122153209	8.53759615384615	-12.1835225343243	7.98565546530959e-22	2.55022986427292e-19	39.1235815343554	A_23_P415401	KLF9	down
104	-0.457420289855073	8.61451923076923	-12.1816491467355	8.06209527280229e-22	2.55736155015924e-19	39.1141994895489	A_33_P3348639	KTN1	stable
105	-0.870178053830229	5.97038461538462	-12.1758619276173	8.30289748925621e-22	2.6161876462147e-19	39.0852149802883	A_23_P144369	NAP1L5	down
106	1.04345341614907	5.75057692307692	12.156211236179	9.17569150384945e-22	2.8531571265654e-19	38.9867775072447	A_23_P147109	C9orf167	up
107	0.636944099378883	7.61173076923077	12.1446345462355	9.73235891306404e-22	3.00647197168012e-19	38.9287715154567	A_33_P3246804	STARD3	up
108	1.43079917184265	8.22442307692308	12.1413140138634	9.89819083106872e-22	3.037844749608e-19	38.9121317785672	A_23_P259621	LAT2	up
109	1.45525051759834	6.90778846153846	12.1399703069773	9.96610012692083e-22	3.03895326708894e-19	38.9053979975135	A_23_P64661	ARHGAP9	up
110	1.21995445134576	7.54625	12.1127652968547	1.14461016309579e-21	3.44578692665984e-19	38.7690341816353	A_23_P147431	LYN	up
111	1.7056231884058	7.71961538461538	12.104358770277	1.19465845439915e-21	3.57369222713427e-19	38.7268853240054	A_23_P111583	CD36	up
112	-0.638028985507246	5.80269230769231	-12.1027439049535	1.20452096167148e-21	3.58053325361262e-19	38.7187880496849	A_19_P00319990	LOC100506948	down
113	0.748824016563148	5.96567307692308	12.0951282783611	1.252144014716e-21	3.69883341947105e-19	38.6805990032104	A_33_P3283828	CCDC154	up
114	0.896621118012423	7.27173076923077	12.0819441887599	1.33909623972279e-21	3.93112078722098e-19	38.6144760644619	A_23_P38041	NAGPA	up
115	0.884571428571429	8.23230769230769	12.0742927338558	1.39231039396453e-21	4.06210854693455e-19	38.5760952023491	A_33_P3238573	DENND4B	up
116	0.451527950310559	6.255	12.0278863423696	1.76369104362228e-21	5.11405481507752e-19	38.343218922687	A_33_P3346098	TAOK2	stable
117	0.625047619047619	6.36298076923077	12.0174122651699	1.86040977403169e-21	5.36161021706304e-19	38.290635643951	A_23_P39116	LIG1	up
118	0.441225672877847	6.17730769230769	12.0157029195115	1.87669138031757e-21	5.37575402420178e-19	38.2820533972774	A_24_P89911	NAIF1	stable
119	0.415478260869566	7.59365384615385	12.0094187243808	1.9377866345961e-21	5.51732213840662e-19	38.2504999782826	A_23_P398044	CCDC97	stable
120	-0.463801242236025	6.43	-11.9980097438622	2.05384845302256e-21	5.77816031450348e-19	38.1932071503027	A_33_P3315223	HNRNPA0	stable
121	-0.885772256728779	7.96403846153846	-11.9956480499061	2.07873105944771e-21	5.81355886353472e-19	38.1813461581229	A_33_P3374723	ZEB1	down
122	-0.790844720496895	5.06701923076923	-11.9809664306403	2.24034169053787e-21	6.22867703891657e-19	38.1076023454385	A_24_P683011	LOC100127983	down
123	0.407925465838509	5.3475	11.9614405648271	2.47496634665016e-21	6.75977400540841e-19	38.0095020667453	A_32_P179740	ATXN7L1	stable
124	-0.445834368530021	5.43163461538462	-11.9612189855952	2.47776562174902e-21	6.75977400540841e-19	38.0083886667163	A_33_P3220242	C9orf82	stable
125	0.506654244306418	6.03528846153846	11.9565793750287	2.53711390316126e-21	6.85223722965794e-19	37.9850745495455	A_23_P99172	CCDC77	up
126	0.517403726708075	6.26413461538462	11.9496868638779	2.62792254577684e-21	7.0571665456589e-19	37.950436686523	A_23_P383132	HIC2	up
127	-1.26232712215321	5.84192307692308	-11.9422961255273	2.72891969876464e-21	7.28698647697243e-19	37.9132911941018	A_23_P345692	IL17D	down
128	0.687544513457557	6.81673076923077	11.9341461405838	2.84481093016732e-21	7.5537721237881e-19	37.8723251939494	A_32_P194072	TECPR1	up
129	0.478741200828157	6.85076923076923	11.9323972691004	2.87031566402425e-21	7.56666384999502e-19	37.8635338464329	A_33_P3210866	ZNF808	stable
130	0.498782608695653	6.56692307692308	11.9316226988899	2.8816847769954e-21	7.56666384999502e-19	37.8596401133186	A_23_P71644	FANCG	stable
131	0.976343685300208	7.48548076923077	11.9207919516075	3.04547052745239e-21	7.86563491855244e-19	37.8051898733805	A_33_P3340342	CMTM3	up
132	0.69776811594203	6.27894230769231	11.9069450808932	3.26853527464802e-21	8.35048925518725e-19	37.7355642238431	A_23_P211850	ABHD6	up
133	0.853089026915114	5.30913461538462	11.8880087165494	3.60035059915317e-21	9.14876186657933e-19	37.6403252087522	A_24_P53215	UNC13D	up
134	0.456886128364389	5.80826923076923	11.885214458548	3.65209447946545e-21	9.23061997205642e-19	37.6262695504314	A_23_P29684	VILL	stable
135	0.927540372670807	6.31567307692308	11.8840865317313	3.67319198983976e-21	9.23456096849928e-19	37.6205957042877	A_33_P3257993	RNF125	up
136	0.607971014492754	5.67336538461538	11.8797258998975	3.7559120439267e-21	9.39256226688631e-19	37.5986594360149	A_33_P3357382	POGZ	up
137	0.400550724637681	7.36375	11.8743804784694	3.8598658599743e-21	9.56114937926305e-19	37.5717673336403	A_33_P3217834	SMARCAL1	stable
138	0.831213250517598	5.76519230769231	11.8741817659854	3.86378539996455e-21	9.56114937926305e-19	37.5707675989282	A_33_P3272921	ARID3A	up
139	0.353747412008282	5.90326923076923	11.8703948808501	3.93924786117207e-21	9.69711515158525e-19	37.5517150176739	A_33_P3420655	KDM4A	stable
140	0.936385093167703	9.75182692307692	11.8652670448542	4.04379265952403e-21	9.90289203418361e-19	37.5259142409315	A_23_P151075	ARHGDIB	up
141	-1.02291925465839	5.45990384615385	-11.8602904792213	4.14791280193318e-21	1.00949019103014e-18	37.5008728244827	A_32_P69849	BEX5	down
142	-0.485788819875777	8.27826923076923	-11.859489704782	4.16491594555852e-21	1.00949019103014e-18	37.49684327245	A_24_P285480	MRPL33	stable
143	-0.586393374741201	6.59980769230769	-11.8524184499763	4.31812856275689e-21	1.03600014411239e-18	37.4612582918787	A_24_P18621	AEBP2	down
144	0.969925465838511	6.79836538461538	11.8430369792842	4.53015386267204e-21	1.08137975841076e-18	37.4140421454598	A_23_P427023	GIMAP1	up
145	-2.82556107660456	6.84163461538462	-11.8390538217055	4.62330259162315e-21	1.08850801893537e-18	37.3939934056047	A_33_P3215640	PI16	down
146	0.40744099378882	7.27375	11.8388082889461	4.62910696949071e-21	1.08850801893537e-18	37.3927575103579	A_33_P3266396	GLTPD1	stable
147	-1.34111387163561	6.50336538461538	-11.8363445679655	4.68775516515924e-21	1.09684188181231e-18	37.3803560788349	A_24_P246351	FAM71E1	down
148	-0.680894409937889	5.15653846153846	-11.8305569061438	4.82847628751397e-21	1.11625191669396e-18	37.3512215483535	A_23_P333852	TTLL11	down
149	-1.05809937888199	7.26913461538462	-11.8300272814238	4.84156319656108e-21	1.11625191669396e-18	37.3485553533084	A_23_P96965	SYNC	down
150	-0.745051759834369	6.34711538461538	-11.8279705166686	4.89272348570496e-21	1.11714822622396e-18	37.3382011669867	A_32_P170444	SUB1	down
151	0.749527950310559	8.16471153846154	11.813562819043	5.26662689466011e-21	1.19673968052507e-18	37.2656616374836	A_33_P3301851	MAP3K11	up
152	0.723884057971016	6.24826923076923	11.8118815377893	5.31208499337875e-21	1.20129370874188e-18	37.2571958361924	A_24_P45367	NIPAL3	up
153	1.27503519668737	6.63336538461538	11.8052101463716	5.49637533675111e-21	1.23118807543225e-18	37.2236012942504	A_23_P56228	GMIP	up
154	-0.861267080745342	5.56115384615385	-11.8024865919706	5.57344090886978e-21	1.24196058166429e-18	37.2098856572764	A_21_P0000230	SNORD107	down
155	-0.673946169772257	5.14057692307692	-11.8016607911194	5.59702107088891e-21	1.24196058166429e-18	37.2057268798887	A_32_P130630	SLC16A7	down
156	0.756525879917184	5.65221153846154	11.7917665458383	5.88744474614915e-21	1.29425203945113e-18	37.1558953261139	A_33_P3264846	SAMD9L	up
157	-0.615515527950311	5.32105769230769	-11.777760873021	6.32456791390092e-21	1.37753169531158e-18	37.0853455739591	A_21_P0007376	XLOC_009509	down
158	0.997060041407867	10.3286538461538	11.7687005645115	6.62453070688411e-21	1.43624687766133e-18	37.039699704439	A_24_P418044	HLA-J	up
159	-0.439507246376812	5.96240384615385	-11.7528132778758	7.18536289032205e-21	1.53669226990127e-18	36.9596462201071	A_23_P204269	USP15	stable
160	1.23768115942029	5.59115384615385	11.7438287097129	7.52334659971753e-21	1.60172726886959e-18	36.9143669805656	A_23_P340019	NLRC3	up
161	1.40954865424431	6.21403846153846	11.7268474924453	8.20629220071228e-21	1.73929235235186e-18	36.8287726909986	A_23_P35045	ARHGAP30	up
162	0.416186335403727	4.75298076923077	11.7232595074711	8.35836399173121e-21	1.76134155018261e-18	36.8106849231486	A_23_P425304	SUFU	stable
163	0.410521739130435	5.02836538461538	11.7173965266192	8.61296210975833e-21	1.80125239449388e-18	36.781126616597	A_23_P165707	LYG1	stable
164	1.12765217391304	8.28615384615385	11.7139313043969	8.76707867719131e-21	1.82540619647035e-18	36.7636555879805	A_23_P36305	ATG16L2	up
165	-0.790256728778468	6.39798076923077	-11.7059273965991	9.13370466212913e-21	1.8934009524161e-18	36.7232983235714	A_32_P47107	LOC100129104	down
166	1.00873706004141	5.28211538461538	11.6945941976163	9.67927443768218e-21	1.98904881314178e-18	36.6661469933321	A_24_P65941	C21orf96	up
167	0.87744513457557	5.79586538461538	11.6923080719339	9.79322472865013e-21	2.00375313235896e-18	36.6546174538764	A_24_P71244	PIK3CD	up
168	0.442608695652173	7.72365384615385	11.6885005861604	9.98599883763142e-21	2.02973040053435e-18	36.63541454096	A_33_P3361027	TFIP11	stable
169	0.59904347826087	6.42144230769231	11.687583593291	1.00329920263532e-20	2.02973040053435e-18	36.6307895816068	A_23_P30275	PCYOX1L	up
170	0.961710144927538	6.78605769230769	11.6779674538727	1.05393437976724e-20	2.10258918767596e-18	36.5822862092322	A_23_P111804	PARP12	up
171	0.37352380952381	6.67096153846154	11.6778960771714	1.0543196459868e-20	2.10258918767596e-18	36.5819261661377	A_24_P222599	PDPK1	stable
172	0.530231884057972	11.1477884615385	11.674456446538	1.07305384760208e-20	2.1309586997086e-18	36.564575365366	A_33_P3585268	GNAI2	up
173	1.71722567287785	6.72788461538462	11.6697836510522	1.09904030719277e-20	2.17343268113635e-18	36.5410027985581	A_33_P3292769	NFAM1	up
174	0.441809523809524	8.02798076923077	11.6666009679757	1.11710016440645e-20	2.19994259043777e-18	36.5249465111759	A_23_P94660	TBC1D13	stable
175	1.43345341614907	5.52932692307692	11.6562989977382	1.17762292682738e-20	2.29996570304006e-18	36.4729697688937	A_23_P114299	CXCR3	up
176	1.35101035196687	8.68605769230769	11.6536877356902	1.19347905562671e-20	2.32134132037617e-18	36.4597940420454	A_23_P39386	HCST	up
177	1.17334989648033	5.69961538461538	11.6484340889144	1.22603166745934e-20	2.36519023391013e-18	36.4332842411227	A_33_P3212799	C22orf34	up
178	-0.67256728778468	5.67663461538462	-11.642142602503	1.26618817456941e-20	2.43272836922149e-18	36.4015352229142	A_24_P649388	C21orf63	down
179	-1.37085300207039	6.84163461538462	-11.6360937998757	1.30603833287805e-20	2.48905628085274e-18	36.3710085161368	A_21_P0014015	LOC100652963	down
180	1.70131262939959	8.74932692307692	11.6272535587346	1.366551112987e-20	2.57325385674174e-18	36.3263900198426	A_23_P200728	FCGR3A	up
181	0.341954451345756	8.45173076923077	11.6177393142368	1.43482140858257e-20	2.68045055554334e-18	36.27836422442	A_33_P3271430	MAP3K3	stable
182	-0.563391304347826	5.14221153846154	-11.5815856290416	1.72691950253807e-20	3.17591919719686e-18	36.0958172357321	A_21_P0000847	LOC100630918	down
183	-0.682625258799172	6.02596153846154	-11.5732197525572	1.80259642680578e-20	3.29169969297538e-18	36.0535648553473	A_24_P645765	KLHDC5	down
184	1.37826915113872	6.235	11.5730890629132	1.80380463033307e-20	3.29169969297538e-18	36.0529047653107	A_23_P346093	TMC8	up
185	-0.69424016563147	5.42682692307692	-11.5678056637207	1.85333446974368e-20	3.36907693761404e-18	36.0262183903862	A_32_P181297	ST7-AS1	down
186	0.473391304347826	5.80807692307692	11.5649344247413	1.88082055845283e-20	3.39294285781354e-18	36.0117150918384	A_23_P255916	RPUSD3	stable
187	0.899850931677019	8.58673076923077	11.5575100689945	1.95380225096986e-20	3.48469847508828e-18	35.9742106229718	A_23_P139704	DUSP6	up
188	0.534049689440994	6.79375	11.5551214948513	1.97788029905016e-20	3.50648235481335e-18	35.9621439246077	A_33_P3297205	C22orf29	up
189	-1.00300207039338	5.80740384615385	-11.5548285332982	1.98085390304495e-20	3.50648235481335e-18	35.9606639055416	A_33_P3641427	MYEF2	down
190	1.65236438923395	6.95942307692308	11.5521265389582	2.00849166469755e-20	3.54213992687555e-18	35.9470133957296	A_23_P412321	CCR5	up
191	0.867258799171843	5.77625	11.5441520696547	2.09233391132971e-20	3.67628512955715e-18	35.9067237156995	A_24_P365901	TSPAN33	up
192	1.51817805383023	6.99153846153846	11.5403375490484	2.13367060441417e-20	3.7350299054456e-18	35.8874501363198	A_23_P258136	MXRA5	up
193	-0.802107660455487	6.54240384615385	-11.5217317580139	2.34733351193025e-20	4.0788371730835e-18	35.7934284563482	A_33_P3383326	LPAR1	down
194	1.22593374741201	6.31278846153846	11.5153373539649	2.42561232852924e-20	4.19190641814773e-18	35.761110517077	A_23_P201551	VAV3	up
195	-0.741532091097309	4.36230769230769	-11.5136813847928	2.44630735933693e-20	4.19190641814773e-18	35.7527406945916	A_21_P0002189	XLOC_001406	down
196	-0.665060041407868	5.88961538461538	-11.5093348599193	2.5014726019219e-20	4.26821664466559e-18	35.7307711348548	A_33_P3352877	SPG20	down
197	-0.510091097308489	4.84528846153846	-11.507609356286	2.52371651783105e-20	4.29068120499162e-18	35.7220492489588	A_21_P0012448	XLOC_l2_010245	down
198	0.750650103519669	9.45288461538462	11.4980070035594	2.65117369441654e-20	4.47518119617511e-18	35.6735091445892	A_23_P408353	HLA-A	up
199	-0.44024016563147	7.15134615384615	-11.4951242483029	2.6906826620176e-20	4.52570908674732e-18	35.6589357011709	A_24_P185314	NAPG	stable
200	-0.768020703933748	7.15701923076923	-11.4936871888555	2.71059781138136e-20	4.54303882826697e-18	35.6516706285433	A_24_P405298	PPP1CB	down
201	-1.01428985507246	4.75105769230769	-11.483056689996	2.86257976324383e-20	4.76397781443509e-18	35.5979242745084	A_23_P144020	CNTN4	down
202	0.485010351966875	7.0575	11.4759863439587	2.96836316677352e-20	4.92269181453978e-18	35.5621739430944	A_33_P3407042	B3GALT6	stable
203	0.628720496894411	8.50884615384615	11.4685318227873	3.08414016421882e-20	5.07905228995255e-18	35.5244779565761	A_24_P322444	NUP62	up
204	1.31243892339545	6.57903846153846	11.4637491397907	3.16079281927093e-20	5.18268764997435e-18	35.5002912277347	A_23_P137935	MNDA	up
205	0.747229813664597	5.28461538461538	11.4632438897446	3.1690012077746e-20	5.18268764997435e-18	35.4977360276751	A_32_P99347	LINC00256B	up
206	0.712426501035197	4.85009615384615	11.4496467477795	3.39810976418718e-20	5.50028287310079e-18	35.4289657562813	A_21_P0012208	XLOC_l2_009273	up
207	0.406795031055901	5.61875	11.4475045171109	3.43568977181846e-20	5.54213110495658e-18	35.4181300360801	A_23_P387943	CASP2	stable
208	0.512012422360248	6.50855769230769	11.4437797342541	3.50202600431384e-20	5.62992370979215e-18	35.39928891314	A_23_P218476	B9D2	up
209	1.22788819875777	7.58894230769231	11.4430690701494	3.51482757641947e-20	5.63134951091152e-18	35.3956940614309	A_23_P61149	INPP5D	up
210	0.856219461697723	11.2472115384615	11.4161661299022	4.03554181445309e-20	6.42208243495996e-18	35.2595862627979	A_24_P311926	HLA-G	up
211	1.05673706004141	6.12596153846154	11.3970350885729	4.4522297905921e-20	7.06141573230016e-18	35.1627736528325	A_33_P3255509	FCHO1	up
212	1.45257971014493	5.72173076923077	11.3921542830713	4.56527127604658e-20	7.21648767863095e-18	35.138071112665	A_33_P3287223	DPP4	up
213	1.29421118012422	5.58923076923077	11.380173481182	4.85509767066553e-20	7.62363243542643e-18	35.0774288248613	A_33_P3281403	TRAF3IP3	up
214	0.982621118012423	6.02278846153846	11.376555834438	4.94618396489665e-20	7.74094168598924e-18	35.0591161283443	A_23_P98910	LRMP	up
215	0.650906832298137	9.21442307692308	11.3753827998151	4.97608511062869e-20	7.76203586365527e-18	35.0531780198671	A_33_P3288359	PSMB10	up
216	1.30849275362319	8.00413461538461	11.3677217925079	5.17587189255411e-20	8.04711872137097e-18	35.014394815703	A_23_P26629	PYCARD	up
217	-0.629383022774327	7.745	-11.3621911613528	5.32507946694717e-20	8.25195265330463e-18	34.986394492653	A_24_P347624	SNURF	down
218	1.33788405797101	5.84163461538462	11.360680760171	5.36657175792485e-20	8.28907344988759e-18	34.9787473901914	A_23_P206806	ITGAL	up
219	-0.595768115942029	4.77673076923077	-11.3508627325008	5.6442944336014e-20	8.68963948240185e-18	34.9290361170035	A_21_P0000450	SNORD116-26	down
220	0.843151138716358	7.76682692307692	11.3437696163525	5.85385627991729e-20	8.98300854590944e-18	34.8931185903396	A_23_P252283	RNF135	up
221	2.61816563146998	9.17048076923077	11.3343741952156	6.14348968991363e-20	9.36664182916379e-18	34.8455387334559	A_33_P3316273	CCL3	up
222	0.403002070393375	7.37451923076923	11.3243223124942	6.4692779746226e-20	9.8001267369411e-18	34.7946292967825	A_23_P201672	METTL13	stable
223	-0.598770186335404	5.76759615384615	-11.3192817203418	6.63910768205422e-20	1.00252647119684e-17	34.7690983809355	A_33_P3297399	KCTD9	down
224	3.21955279503106	9.53519230769231	11.3135165276352	6.83883445372782e-20	1.02734731358339e-17	34.7398956908118	A_23_P142075	ACP5	up
225	1.27472877846791	7.26201923076923	11.3122142429181	6.88477738629615e-20	1.02975353919589e-17	34.7332989297055	A_24_P103469	LST1	up
226	1.04982608695652	7.20451923076923	11.3105089496251	6.94540586951627e-20	1.03554467828649e-17	34.7246605836272	A_33_P3367332	C1orf93	up
227	-0.371515527950311	6.80894230769231	-11.2992554544737	7.35913940736933e-20	1.08694489046845e-17	34.6676510187221	A_23_P90911	RDH14	stable
228	-0.784496894409937	6.59923076923077	-11.2970219798643	7.44414424814034e-20	1.09607487147696e-17	34.6563355859674	A_23_P127565	LAYN	down
229	-1.12253830227743	6.30009615384615	-11.2879136648556	7.80111030173717e-20	1.14506732081151e-17	34.6101875565761	A_24_P373152	CFL2	down
230	-0.746194616977227	4.6275	-11.286719296856	7.84917370830119e-20	1.14855525123575e-17	34.6041358774523	A_33_P3315519	LONRF2	down
231	-1.29109730848861	8.27769230769231	-11.2852737069775	7.90774374548773e-20	1.15355432218127e-17	34.5968111982078	A_23_P66241	MT1M	down
232	-0.812832298136647	6.85528846153846	-11.2784755138967	8.18910793452144e-20	1.18726993072767e-17	34.5623639120423	A_23_P18692	ADH5	down
233	0.702024844720496	9.97548076923077	11.2739426652307	8.38226590725377e-20	1.21155784660686e-17	34.5393941016377	A_32_P460973	HLA-E	up
234	1.42741614906832	6.24875	11.2729163140978	8.42663172410817e-20	1.21425707868368e-17	34.5341930133519	A_23_P46356	TNFAIP8L2	up
235	1.0424182194617	5.67846153846154	11.271683904354	8.48021575125141e-20	1.21826418622233e-17	34.5279476418253	A_33_P3374623	ABCA7	up
236	0.867722567287785	5.44855769230769	11.2675786618831	8.66118266958029e-20	1.24049132634861e-17	34.5071433220513	A_23_P24389	CCDC88B	up
237	0.963619047619048	6.13903846153846	11.2564189569491	9.17291983155192e-20	1.30981535624915e-17	34.4505845041513	A_23_P48029	CLEC4A	up
238	0.505142857142858	5.42	11.2502982757264	9.46634055130065e-20	1.34248896886452e-17	34.4195614587052	A_23_P112341	RMI1	up
239	-1.11693167701863	5.12067307692308	-11.2499239119783	9.48458941693247e-20	1.34248896886452e-17	34.4176639126627	A_33_P3331831	DKFZp451A211	down
240	-0.483320910973085	4.20019230769231	-11.2477481383981	9.59135028076477e-20	1.35321068558229e-17	34.4066353816697	A_23_P346813	PAK3	stable
241	1.3855983436853	8.57557692307692	11.2416215074027	9.89848439085685e-20	1.39115076855593e-17	34.3755795371173	A_23_P17345	MAFB	up
242	0.603896480331263	6.15951923076923	11.2352897010542	1.02262620976073e-19	1.42576416454664e-17	34.3434817098208	A_24_P941912	DTX3L	up
243	-1.27514699792961	5.94884615384615	-11.2343733958656	1.02745886571382e-19	1.42828870085582e-17	34.3388365200512	A_23_P63032	GUCA2B	down
244	0.685320910973085	6.56182692307692	11.2277864082924	1.06287912929467e-19	1.46460405734645e-17	34.3054427119935	A_23_P124742	CHKA	up
245	0.50344513457557	6.73173076923077	11.2215514698626	1.09753266882664e-19	1.5079588389367e-17	34.2738317176814	A_23_P348298	SAC3D1	up
246	0.534993788819876	5.17951923076923	11.2073148275285	1.1809620459794e-19	1.61788377220783e-17	34.201645182962	A_33_P3722568	PPP2R3B-AS1	up
247	0.794132505175984	5.85201923076923	11.203787877733	1.20259451990151e-19	1.64275801701229e-17	34.1837603592366	A_23_P106675	PLCG2	up
248	-1.00292339544513	6.11288461538462	-11.1997281321024	1.22798680268055e-19	1.67261003578944e-17	34.1631730387948	A_23_P113748	ZNF385D	down
249	0.500393374741202	6.59913461538462	11.1975032453586	1.24212980920603e-19	1.68701216385959e-17	34.1518901109183	A_32_P126311	SLC38A9	up
250	-0.637809523809524	4.21798076923077	-11.191334529161	1.28220195311927e-19	1.73644679404668e-17	34.1206058521	A_33_P3310009	DCAF8L2	down
251	0.45544099378882	5.76759615384615	11.1803065660738	1.35709453516797e-19	1.82739931937832e-17	34.0646737172053	A_33_P3259507	FBXO10	stable
252	0.437913043478261	6.30653846153846	11.1797537534582	1.36096204049231e-19	1.82740084891558e-17	34.0618697850147	A_33_P3391727	SIRT7	stable
253	0.845623188405797	10.7390384615385	11.1767927888509	1.38186583103879e-19	1.84831754210018e-17	34.0468511704792	A_33_P3379939	HLA-F	up
254	0.662629399585921	5.34105769230769	11.1745754991797	1.39772977561399e-19	1.86090986238365e-17	34.0356043561304	A_24_P3804	C6orf26	up
255	0.980795031055902	6.78557692307692	11.1680076289564	1.44579930889615e-19	1.91412488895428e-17	34.0022886281015	A_24_P557479	XAF1	up
256	1.5832215320911	7.67269230769231	11.1657833646989	1.46245104923542e-19	1.93076218969449e-17	33.9910055201532	A_21_P0000075	SAP25	up
257	0.633515527950311	7.33288461538462	11.1623707477345	1.48837355252778e-19	1.9540690996298e-17	33.9736937625744	A_23_P382775	BBC3	up
258	1.02417391304348	7.6075	11.1533720363037	1.55895709421192e-19	2.03542950554785e-17	33.9280418866007	A_33_P3211956	RGS19	up
259	0.928219461697723	5.68298076923077	11.1526356061274	1.56487979011211e-19	2.0375338402165e-17	33.9243056947025	A_23_P70785	AIM1	up
260	0.668041407867496	7.36807692307692	11.148438677968	1.59906617807442e-19	2.07632592968433e-17	33.90301259565	A_24_P928052	NRP1	up
261	0.569962732919255	7.31557692307692	11.1444686061591	1.63209300095725e-19	2.11340393417106e-17	33.8828697053497	A_23_P65442	IRF9	up
262	-0.48401242236025	6.72201923076923	-11.1395902678614	1.67361281655115e-19	2.16124688965775e-17	33.8581175680473	A_24_P165595	ARL5A	stable
263	1.30007867494824	6.66798076923077	11.1379175264838	1.68809187477286e-19	2.17400475120612e-17	33.8496300167651	A_33_P3266744	SYTL1	up
264	0.617892339544514	5.87451923076923	11.1341278447607	1.72136079097636e-19	2.20483459145546e-17	33.8304005603502	A_24_P935682	LOC100131541	up
265	0.517925465838509	5.99048076923077	11.1335675494544	1.72633494139345e-19	2.20522958567622e-17	33.8275574761047	A_23_P206107	ULK3	up
266	-0.568832298136647	8.34317307692308	-11.131273469668	1.74685177381604e-19	2.22542324090678e-17	33.815916569285	A_21_P0000131	CAMTA1	down
267	0.757768115942029	7.29875	11.1273572545789	1.78244194594478e-19	2.2525602007642e-17	33.7960438689407	A_24_P161018	PARP14	up
268	0.399648033126295	5.03086538461538	11.1273562972394	1.78245073435556e-19	2.2525602007642e-17	33.7960390108686	A_23_P121141	ASTE1	stable
269	1.43644720496895	5.80788461538462	11.1264428959406	1.79085559801936e-19	2.25714663959432e-17	33.7914038871501	A_33_P3215768	GALNT6	up
270	0.947532091097309	6.85836538461538	11.1245130553196	1.80874422686086e-19	2.27362997708383e-17	33.7816106415501	A_23_P65967	SLC38A7	up
271	0.439681159420291	8.70971153846154	11.1233682845036	1.81944012832827e-19	2.27615136138318e-17	33.7758012628351	A_33_P3357918	PGLS	stable
272	0.552737060041409	4.66557692307692	11.123267830352	1.82038171674602e-19	2.27615136138318e-17	33.7752914844321	A_23_P18282	DLEC1	up
273	-1.42328778467909	6.85884615384615	-11.1217249769049	1.8349048395735e-19	2.28596770465759e-17	33.7674618517967	A_23_P166779	LINC00312	down
274	0.55608281573499	6.33865384615385	11.1173676604866	1.87655075486311e-19	2.32790800204331e-17	33.7453488773398	A_24_P333421	ZNF862	up
275	-0.508169772256729	7.02913461538462	-11.099583612747	2.05657607508468e-19	2.53791153036037e-17	33.6550876969944	A_24_P225719	MOB4	down
276	-0.3704016563147	5.27653846153846	-11.095288046399	2.10259312669806e-19	2.57657527611925e-17	33.6332838706752	A_24_P145122	NUCKS1	stable
277	0.477130434782609	8.34855769230769	11.0951341020748	2.10426129100802e-19	2.57657527611925e-17	33.6325024509829	A_33_P3384825	CTDNEP1	stable
278	0.724455486542443	6.27807692307692	11.0808461544841	2.26500210610728e-19	2.75909947275913e-17	33.5599724648863	A_33_P3235611	SLC46A1	up
279	1.53573913043478	7.40490384615385	11.0770100278128	2.31021556400752e-19	2.80694160455659e-17	33.5404975987403	A_33_P3489646	SPI1	up
280	0.433217391304347	5.91942307692308	11.0699282589925	2.39607121037069e-19	2.90379255607591e-17	33.5045439066462	A_23_P94365	ADCK5	stable
281	-0.803821946169773	6.88298076923077	-11.0623186866171	2.49189113330146e-19	3.01219290343632e-17	33.465908183732	A_23_P83298	PRRX2	down
282	-0.614530020703934	4.81971153846154	-11.0546393479682	2.59248122159489e-19	3.11793433081822e-17	33.4269157302538	A_33_P3312807	IPW	down
283	1.56354037267081	6.85163461538462	11.0463352522852	2.70583687271502e-19	3.23768794815197e-17	33.3847482062937	A_23_P9255	SYK	up
284	0.414028985507247	5.50269230769231	11.0431963778146	2.74996570253467e-19	3.28218128698481e-17	33.3688084985947	A_23_P371129	SLX4	stable
285	0.74233126293996	6.73336538461538	11.040929654055	2.78228068821791e-19	3.31238575435595e-17	33.3572974545486	A_24_P355649	FLI1	up
286	0.476973084886128	7.47759615384615	11.039889185476	2.797240960506e-19	3.32182906425516e-17	33.352013597989	A_23_P69437	YEATS2	stable
287	-0.934931677018634	5.27942307692308	-11.0391466522201	2.80796663987552e-19	3.32620890393676e-17	33.3482427315306	A_32_P309404	SLC22A3	down
288	0.387076604554865	7.76509615384615	11.0268783699709	2.99126125319399e-19	3.50816307372111e-17	33.2859363967573	A_23_P165180	RFXANK	stable
289	1.41949896480331	6.70721153846154	11.0199757588688	3.09960919800367e-19	3.62623586966449e-17	33.2508776954475	A_23_P407565	CX3CR1	up
290	0.994306418219462	5.97682692307692	11.019092409843	3.11375558691214e-19	3.63379121135346e-17	33.2463909806546	A_33_P3342081	PRDM1	up
291	0.981312629399586	5.01163461538462	11.0045123104226	3.35681493143295e-19	3.89819412578002e-17	33.1723309903321	A_23_P163567	SMPD3	up
292	0.492703933747412	7.21346153846154	11.0039537767255	3.36649484930411e-19	3.89985324895857e-17	33.1694937320193	A_33_P3290487	ZNF668	stable
293	-0.794124223602485	5.00855769230769	-10.9992268355777	3.44954477278912e-19	3.97126320468716e-17	33.1454811518967	A_32_P87568	ENAH	down
294	0.464265010351967	7.99230769230769	10.999013251279	3.45334541538258e-19	3.97126320468716e-17	33.1443961350589	A_33_P3256232	MIIP	stable
295	-2.89650931677019	6.71913461538462	-10.9949162339253	3.52706736649076e-19	4.04350998585857e-17	33.1235827666002	A_23_P23783	MYOC	down
296	1.01096066252588	9.87701923076923	10.9945748817955	3.53328034901741e-19	4.04350998585857e-17	33.1218486239943	A_23_P55936	FCGRT	up
297	0.524869565217392	7.70423076923077	10.9928253326126	3.56529653205208e-19	4.0702940891524e-17	33.1129604626231	A_23_P123974	DTYMK	up
298	0.800182194616978	4.54346153846154	10.9921486724129	3.57775696761917e-19	4.07467723656753e-17	33.1095228212922	A_24_P63136	P2RY13	up
299	-1.06235610766046	8.98259615384615	-10.9882716972895	3.649995445078e-19	4.14695636336939e-17	33.0898262457856	A_23_P6771	LMCD1	down
300	0.695527950310559	5.74288461538462	10.9828264051305	3.75392929073173e-19	4.23078166390911e-17	33.0621609846377	A_33_P3645465	LOC282997	up
301	0.350799171842651	7.41788461538462	10.9827161553775	3.75606395097706e-19	4.23078166390911e-17	33.0616008394033	A_23_P149496	XKR8	stable
302	-0.570223602484472	4.77625	-10.9825346526579	3.75958086247848e-19	4.23078166390911e-17	33.0606786786153	A_33_P3379391	H2AFJ	down
303	-0.833316770186336	4.68826923076923	-10.9780788459959	3.84696131733756e-19	4.30859667541807e-17	33.038039654676	A_33_P3316118	SNAP91	down
304	0.574538302277433	7.68432692307692	10.9738191263702	3.93239744924998e-19	4.39387312154494e-17	33.016396175404	A_23_P50357	ARHGEF18	up
305	0.593014492753623	5.02144230769231	10.9704552274426	4.0012071071251e-19	4.45246437598743e-17	32.9993038242135	A_23_P124927	RGS14	up
306	1.06780538302277	6.71701923076923	10.9703356165847	4.00367586280183e-19	4.45246437598743e-17	32.9986960597385	A_23_P106761	CORO1A	up
307	0.529076604554865	6.44730769230769	10.9671232971021	4.07055147614351e-19	4.51620997578514e-17	32.9823734721465	A_33_P3377110	CYB561D1	up
308	0.306604554865424	7.23913461538462	10.9661914413386	4.09015980913222e-19	4.52733754610832e-17	32.9776384077491	A_23_P53217	EED	stable
309	1.15475362318841	7.89413461538462	10.9652337539841	4.11041026516349e-19	4.53912221431512e-17	32.9727720492935	A_24_P416131	COTL1	up
310	-0.678952380952381	6.13182692307692	-10.9622368527839	4.17443124892086e-19	4.59907502445211e-17	32.9575434714486	A_33_P3251901	APBB2	down
311	0.991917184265012	10.6703846153846	10.9504186687341	4.43678001190197e-19	4.87674349959383e-17	32.8974866718289	A_21_P0013078	XLOC_l2_012953	up
312	0.424356107660456	5.32211538461539	10.9395232935771	4.69324917559231e-19	5.11109974735472e-17	32.842114587113	A_23_P320159	TCEANC	stable
313	1.48224016563147	8.25798076923077	10.9381953347555	4.72550670303062e-19	5.11624247087556e-17	32.8353653735285	A_23_P203173	IL10RA	up
314	1.02047204968944	8.48961538461538	10.937992801744	4.73044592030429e-19	5.11624247087556e-17	32.8343360145375	A_23_P126908	TNFRSF14	up
315	1.14786749482402	5.38442307692308	10.9294989532068	4.94230940849549e-19	5.33318063660116e-17	32.7911652654501	A_23_P162386	BIN2	up
316	0.811341614906833	8.84086538461538	10.9227419729385	5.11761606237851e-19	5.49725012664222e-17	32.7568203705021	A_23_P334608	GUSB	up
317	-1.07636438923396	6.36673076923077	-10.9197778869904	5.19646998301106e-19	5.55669586599626e-17	32.7417537506946	A_23_P160460	UAP1	down
318	-0.759664596273292	4.79913461538462	-10.9113423595805	5.42760341150687e-19	5.77770828021308e-17	32.698873696122	A_24_P381136	PACSIN3	down
319	-0.564173913043478	5.95769230769231	-10.8878964936364	6.12553733468906e-19	6.47689925249986e-17	32.5796783747525	A_23_P128174	RAB3IP	down
320	-0.56231884057971	5.77692307692308	-10.8820993560753	6.31154085688488e-19	6.65867560401354e-17	32.5502035239432	A_32_P43812	DCUN1D4	down
321	-0.906153209109732	8.11423076923077	-10.874560750533	6.56190531015766e-19	6.89204205731759e-17	32.5118725988355	A_24_P206047	SLC25A4	down
322	-0.546840579710146	5.96519230769231	-10.8737632919635	6.58896457740945e-19	6.90511799970466e-17	32.507817709427	A_23_P20558	CDC37L1	down
323	-0.487734989648033	10.3426923076923	-10.8696684970536	6.7296785688522e-19	7.02144653152826e-17	32.4869962867598	A_23_P145777	NDUFA4	stable
324	1.49633954451346	9.47019230769231	10.8684297224289	6.7728379043989e-19	7.05091213025352e-17	32.4806971860493	A_32_P452655	LGALS9C	up
325	0.73464596273292	5.60798076923077	10.8673541347709	6.81053648528909e-19	7.07457574594953e-17	32.4752278384334	A_24_P386622	ARRB1	up
326	-0.777515527950311	4.44557692307692	-10.8625952051205	6.979871122931e-19	7.23457519197831e-17	32.4510282648667	A_21_P0004460	XLOC_005062	down
327	1.52455486542443	5.26576923076923	10.8598669179122	7.07884505622614e-19	7.32110574917882e-17	32.4371543298199	A_23_P56559	DHRS9	up
328	0.661494824016563	5.99201923076923	10.8585390011534	7.12752504584553e-19	7.35535685080443e-17	32.4304014901715	A_33_P3267230	TBC1D3G	up
329	0.799229813664596	5.16711538461538	10.8537458150659	7.30604345326787e-19	7.51036213826592e-17	32.4060262490282	A_23_P213959	PPARGC1B	up
330	0.820530020703935	6.03096153846154	10.8536539165512	7.3095095286102e-19	7.51036213826592e-17	32.4055589010975	A_23_P166797	RTP4	up
331	-1.09618219461698	7.30615384615385	-10.8514966059682	7.39135006171111e-19	7.57797764244498e-17	32.3945878607529	A_33_P3318796	FSTL3	down
332	0.48079917184265	6.22413461538462	10.8493566522426	7.47343859110215e-19	7.64555414653359e-17	32.3837049309944	A_33_P3220095	ZNF341	stable
333	0.729614906832298	6.2175	10.8440979038081	7.67906293950744e-19	7.83894666896069e-17	32.3569604204153	A_23_P428842	TMEM44	up
334	1.34931677018634	5.90807692307692	10.8377079337203	7.93655862543865e-19	8.08434282053303e-17	32.3244615686286	A_24_P27977	TRPM2	up
335	0.39520082815735	6.58105769230769	10.8358508214703	8.01300318989892e-19	8.1446576939222e-17	32.3150161922286	A_23_P429461	FUK	stable
336	-1.35642236024845	8.32692307692308	-10.8341907310782	8.08196158547762e-19	8.18727930963713e-17	32.3065727815228	A_33_P3233906	RAMP1	down
337	0.558997929606626	5.11173076923077	10.8340081800408	8.08958073290568e-19	8.18727930963713e-17	32.3056443002827	A_33_P3741059	LOC100506459	up
338	1.32567287784679	6.79096153846154	10.8292208327355	8.29197853460716e-19	8.37418960383916e-17	32.281294753148	A_23_P30547	LCP2	up
339	-0.524873706004141	5.97548076923077	-10.8251018005757	8.47017494596592e-19	8.5177520988539e-17	32.2603437965436	A_24_P902052	SNHG13	down
340	1.00175155279503	5.27548076923077	10.821548495687	8.62697461047623e-19	8.65701333311143e-17	32.2422698892628	A_24_P227927	IL21R	up
341	-1.1224099378882	6.17903846153846	-10.8155511286166	8.89824596159962e-19	8.89147351224195e-17	32.2117632967509	A_33_P3336700	SHROOM3	down
342	0.440488612836439	5.37596153846154	10.8150099661253	8.92313983590094e-19	8.89753757814393e-17	32.2090105265618	A_24_P147765	FOXRED2	stable
343	-0.596737060041408	6.61923076923077	-10.8143160039616	8.95516467757401e-19	8.91067164886017e-17	32.2054804852015	A_24_P237389	EIF1AX	down
344	0.652977225672878	7.17865384615385	10.8118673991955	9.06908462884211e-19	9.00506756087381e-17	32.1930248152263	A_33_P3331346	TRIM65	up
345	2.22694824016563	8.03692307692308	10.8021473343597	9.53579936505603e-19	9.44863776079682e-17	32.1435784341478	A_23_P207564	CCL4	up
346	0.613325051759835	6.53634615384615	10.7971161565397	9.78674304662828e-19	9.67700048861588e-17	32.1179834178736	A_33_P3378835	SLC9A3R1	up
347	0.681958592132506	7.92759615384615	10.787738328335	1.0272269971882e-18	1.01358782453242e-16	32.0702736033837	A_23_P97296	NECAP2	up
348	0.588501035196688	5.28701923076923	10.7802758326085	1.06758071236256e-18	1.05121114143967e-16	32.0323060712596	A_23_P8539	DAGLB	up
349	0.812989648033127	4.84567307692308	10.7745173798667	1.09980148414069e-18	1.08068643131862e-16	32.0030071375185	A_33_P3242614	LOC606724	up
350	0.480877846790891	9.34961538461538	10.7704653959364	1.12305577288534e-18	1.10124705497205e-16	31.982390075321	A_33_P3370284	EPN1	stable
351	0.787817805383023	6.59211538461538	10.7659062283807	1.14980986409775e-18	1.12282259125447e-16	31.9591917834818	A_33_P3618429	PRKXP1	up
352	-0.910542443064183	5.54846153846154	-10.7636648336388	1.1631958405973e-18	1.13355233422662e-16	31.9477867188262	A_21_P0000445	SNORD116-6	down
353	0.577370600414078	9.00163461538462	10.7619691232153	1.17342647172353e-18	1.14116931603994e-16	31.9391581999565	A_33_P3213064	STAT2	up
354	0.677540372670808	6.98980769230769	10.7611746146928	1.17825087853997e-18	1.14350820376413e-16	31.9351153615716	A_23_P164691	ICAM3	up
355	1.09312215320911	6.28067307692308	10.7494973416864	1.2514919225094e-18	1.20962196780131e-16	31.8756936086371	A_24_P33982	MILR1	up
356	0.436583850931677	5.90394230769231	10.7479562986242	1.26149200484011e-18	1.21679914524006e-16	31.8678514456719	A_23_P398372	C9orf69	stable
357	1.5372380952381	7.32932692307692	10.7426834259625	1.29631761531894e-18	1.24636881714786e-16	31.8410179599951	A_23_P74547	CD53	up
358	0.512699792960663	7.01644230769231	10.7425185665363	1.29742183910957e-18	1.24636881714786e-16	31.8401789820828	A_23_P28886	PCNA	up
359	0.749859213250517	5.97778846153846	10.7408374328965	1.30873592697727e-18	1.2546875223662e-16	31.8316235622063	A_23_P59022	TRERF1	up
360	-0.855718426501036	5.14769230769231	-10.737650424227	1.33045643497553e-18	1.27035743318553e-16	31.8154043966157	A_23_P253536	NPR3	down
361	1.16702277432712	5.77884615384615	10.735684605989	1.34403371025557e-18	1.28073405809515e-16	31.8053999024447	A_23_P162486	PTPN6	up
362	-0.482223602484472	6.66663461538462	-10.7285148685599	1.39473897592727e-18	1.31970401062966e-16	31.7689105207146	A_24_P382253	RPRD1A	stable
363	1.00209523809524	5.38942307692308	10.7135160744679	1.50709132389802e-18	1.40218827426606e-16	31.6925714052404	A_24_P857624	LOC100131096	up
364	1.64186335403727	6.28788461538462	10.7128123585364	1.51257973669005e-18	1.4045298364424e-16	31.6889895548479	A_23_P54770	APOBR	up
365	1.40402898550725	5.66951923076923	10.7088945667717	1.54350315556344e-18	1.42763469950197e-16	31.6690480914071	A_23_P10194	SEZ6L2	up
366	0.370608695652174	5.77788461538462	10.7084960338135	1.54668405518817e-18	1.42778271844558e-16	31.6670195440321	A_23_P83714	ZNF707	stable
367	1.27704761904762	7.07355769230769	10.7031034237345	1.59037604806364e-18	1.465254065023e-16	31.6395705192504	A_33_P3281273	S1PR4	up
368	0.961010351966874	5.23730769230769	10.6890401953408	1.71022047900012e-18	1.56347893074394e-16	31.5679831882562	A_32_P7015	TSPAN15	up
369	0.508890269151139	6.16105769230769	10.6829111443485	1.76524099359282e-18	1.60755973643875e-16	31.5367822123704	A_33_P3318187	CENPBD1	up
370	0.677478260869566	6.65548076923077	10.6799866934148	1.79211479975498e-18	1.62889449799268e-16	31.5218944363781	A_23_P206382	C16orf70	up
371	0.758559006211181	6.58384615384615	10.6793021422197	1.7984643063046e-18	1.63152815687487e-16	31.5184094940087	A_23_P5392	TP53I3	up
372	0.42120082815735	5.78230769230769	10.6754589179237	1.83453227573782e-18	1.66106002836154e-16	31.4988440087571	A_23_P338233	BCDIN3D	stable
373	-0.490149068322982	5.67451923076923	-10.6710943945278	1.87637142209882e-18	1.6892346456015e-16	31.4766241576698	A_23_P67771	BARD1	stable
374	1.39232298136646	6.43403846153846	10.6617868429043	1.96881342024007e-18	1.76573050273675e-16	31.4292375821296	A_24_P393740	FYB	up
375	-0.490120082815736	7.63653846153846	-10.6532755472316	2.05733224757743e-18	1.84162407858901e-16	31.3859029041312	A_23_P25003	CLIP1	stable
376	1.47323395445135	10.1105769230769	10.650760892376	2.08423955780262e-18	1.86218333572747e-16	31.3730993502633	A_24_P343233	HLA-DRB1	up
377	0.729743271221532	5.21644230769231	10.6472885565216	2.12197425603337e-18	1.88875689712168e-16	31.3554194231172	A_23_P152047	SCAMP5	up
378	0.399929606625259	5.77048076923077	10.6378479842563	2.22806038388409e-18	1.96257782248789e-16	31.3073497493299	A_33_P3286608	PGBD2	stable
379	0.784082815734991	7.66192307692308	10.6376948210426	2.22982458250677e-18	1.96257782248789e-16	31.3065698514726	A_23_P354208	WDR81	up
380	-1.09069151138716	4.68865384615385	-10.6336418095122	2.27702037915553e-18	1.99668072728028e-16	31.2859319458901	A_23_P38735	CDH19	down
381	-0.45047619047619	7.73826923076923	-10.6164414198103	2.48869668539462e-18	2.16622026037737e-16	31.1983431313425	A_23_P133470	PJA2	stable
382	1.6088447204969	6.84769230769231	10.6160683788268	2.49349940697388e-18	2.16641095535319e-16	31.1964434299513	A_23_P76529	ITGB7	up
383	1.41069979296066	8.88423076923077	10.6053097271109	2.636076322917e-18	2.2818958118379e-16	31.1416538313354	A_23_P13382	LSP1	up
384	-0.585946169772257	4.85096153846154	-10.6030000813811	2.6677328625027e-18	2.30507725801331e-16	31.1298913484967	A_33_P3374190	INPP5A	down
385	2.05033954451346	7.52375	10.6016914193797	2.68583827684805e-18	2.31648650213405e-16	31.1232265842397	A_23_P200138	SLAMF8	up
386	0.574782608695653	5.91134615384615	10.5955743986583	2.77211229278437e-18	2.38174886170636e-16	31.0920732358641	A_33_P3229027	RELL2	up
387	-1.26226086956522	5.95653846153846	-10.5951740800126	2.77785410897499e-18	2.38174886170636e-16	31.0900344240971	A_32_P192692	KCNMA1	down
388	0.851850931677019	6.62288461538462	10.5949089560957	2.78166336252097e-18	2.38174886170636e-16	31.0886841532721	A_33_P3326904	LOC441268	up
389	0.414049689440994	7.91413461538462	10.5922227587262	2.82055424902751e-18	2.41068130245997e-16	31.0750033110074	A_23_P207614	KIAA0100	stable
390	-0.636525879917184	4.54740384615385	-10.590360049655	2.84784172505115e-18	2.42469497859692e-16	31.0655164079601	A_21_P0005891	XLOC_007189	down
391	0.382571428571428	6.57125	10.5900546408487	2.85234091084099e-18	2.42469497859692e-16	31.0639609326057	A_23_P212749	HTT	stable
392	0.613594202898551	8.73509615384615	10.5818055244824	2.9765927974323e-18	2.52124878096488e-16	31.0219466047917	A_33_P3258091	RNPEP	up
393	0.44488612836439	6.53230769230769	10.5753075996288	3.07827033671252e-18	2.60270785678677e-16	30.9888503361883	A_23_P164826	RNASEH2A	stable
394	-0.890679089026916	6.43221153846154	-10.5712722941132	3.14315585518064e-18	2.65282354177246e-16	30.9682965942829	A_23_P12363	ROR1	down
395	0.519743271221533	6.07711538461538	10.5702743556372	3.15941218088143e-18	2.66179068301568e-16	30.9632135598858	A_24_P5743	ALDH16A1	up
396	1.39926293995859	5.9775	10.566922368971	3.21463427769813e-18	2.70349598756449e-16	30.9461399367241	A_23_P85240	TLR7	up
397	0.891420289855073	5.65942307692308	10.5659681669366	3.23053013154485e-18	2.71203865252817e-16	30.9412795836466	A_24_P20630	LEF1	up
398	0.625349896480331	6.40403846153846	10.555925048381	3.4026836715968e-18	2.85149718181474e-16	30.8901224303931	A_23_P146325	ASAP1-IT1	up
399	-0.681171842650104	4.45721153846154	-10.5548454842353	3.42172704743657e-18	2.86238065787685e-16	30.88462326778	A_33_P3345309	PRSS56	down
400	0.610604554865425	4.63682692307692	10.5515747981163	3.48007512783737e-18	2.90092188434049e-16	30.867962654736	A_33_P3394404	TSPAN32	up
401	-0.528472049689441	5.30480769230769	-10.5447165182531	3.60567833861304e-18	2.99505766249924e-16	30.8330263832273	A_23_P21473	CEP70	down
402	-0.608774327122154	7.70067307692308	-10.5344992574699	3.8012622314467e-18	3.14095905781638e-16	30.7809775276899	A_23_P117782	LARP6	down
403	0.512426501035198	7.69740384615385	10.5258979402089	3.97412162775947e-18	3.27234990617463e-16	30.7371589491532	A_33_P3379463	LYPLA2	up
404	-0.367850931677019	9.09423076923077	-10.5209266700005	4.07759335449537e-18	3.35171082272816e-16	30.7118326075569	A_23_P983	PRDX6	stable
405	-0.59992546583851	5.45711538461538	-10.5180458204563	4.1387846601992e-18	3.39062553932564e-16	30.6971557731073	A_23_P254079	STBD1	down
406	1.35944513457557	5.83365384615385	10.5180225126703	4.13928346350477e-18	3.39062553932564e-16	30.6970370281123	A_23_P17481	SIGLEC1	up
407	-0.455014492753623	8.40211538461539	-10.5165869786584	4.17012116357564e-18	3.4056750330889e-16	30.6897234649483	A_33_P3332130	PGRMC1	stable
408	-0.273532091097308	8.04480769230769	-10.5164967446256	4.17206720581938e-18	3.4056750330889e-16	30.6892637515182	A_21_P0014479	LOC100506906	stable
409	0.693341614906833	5.58057692307692	10.5117482374997	4.27576914703683e-18	3.47831244346899e-16	30.6650714046633	A_23_P255126	GAB3	up
410	-0.504935817805383	5.58442307692308	-10.5080619703954	4.35804831976618e-18	3.5333093082849e-16	30.6462905748312	A_23_P118493	TOM1L1	down
411	1.19512215320911	6.58634615384615	10.5080496362363	4.3583262667783e-18	3.5333093082849e-16	30.6462277341905	A_23_P64860	SELPLG	up
412	-0.880766045548655	4.60278846153846	-10.5011341324514	4.51699230637292e-18	3.64942092937453e-16	30.6109938435458	A_23_P253692	GPR64	down
413	-0.71424430641822	4.60326923076923	-10.4904259878768	4.7741562027481e-18	3.83861608388708e-16	30.5564349746726	A_21_P0014225	LOC100505905	down
414	1.15314285714286	9.66192307692308	10.490370368578	4.77552948824814e-18	3.83861608388708e-16	30.5561515841756	A_23_P214627	AIF1	up
415	0.69663768115942	8.20019230769231	10.4833452077033	4.95220331037869e-18	3.96713452985997e-16	30.5203566431797	A_23_P316741	TSPAN4	up
416	1.02109316770186	6.51288461538462	10.4820463766472	4.98557661744652e-18	3.97735670370853e-16	30.5137386764049	A_23_P252541	RAB7B	up
417	0.400327122153209	5.27817307692308	10.4801986228304	5.03344264616716e-18	4.0005722551282e-16	30.5043237164353	A_24_P313993	CAPS	stable
418	-0.553561076604555	6.06701923076923	-10.4786006204289	5.07520955827538e-18	4.02474336513973e-16	30.4961812782254	A_23_P205098	PDS5B	down
419	-0.469817805383022	5.83086538461539	-10.4780693640863	5.08917165581216e-18	4.02905542948586e-16	30.4934743121137	A_33_P3313030	TXNDC15	stable
420	0.497527950310559	6.68951923076923	10.4774985770328	5.10421550841512e-18	4.03420805668449e-16	30.4905659153332	A_32_P141768	AGPAT4	stable
421	-0.827614906832299	5.58548076923077	-10.4760962013963	5.14136624315915e-18	4.04472467153907e-16	30.483420204808	A_24_P250765	PRKG1	down
422	1.60450517598344	7.03538461538461	10.4727583610694	5.23088206143164e-18	4.09894734236233e-16	30.4664123221146	A_23_P46936	EGR2	up
423	0.577383022774328	5.2425	10.4721067973899	5.24853711096312e-18	4.10027864483572e-16	30.4630922722573	A_33_P3215422	LYL1	up
424	0.917080745341615	5.41701923076923	10.4714770643783	5.26565729244256e-18	4.10686511996708e-16	30.4598834536114	A_23_P135164	UAP1L1	up
425	-0.70103519668737	7.91346153846154	-10.4704732100051	5.29306411228836e-18	4.11534517580034e-16	30.454768276606	A_32_P209230	CITED4	down
426	0.654248447204969	5.20721153846154	10.4702677328114	5.29869154181915e-18	4.11534517580034e-16	30.4537212577744	A_21_P0013966	CLTC-IT1	up
427	1.05736231884058	5.32951923076923	10.4701232711594	5.3026515150271e-18	4.11534517580034e-16	30.4529851460947	A_23_P255444	DAPP1	up
428	0.546389233954452	9.56336538461538	10.4674348305338	5.37688965391007e-18	4.16611987872796e-16	30.4392859930196	A_33_P3299982	USF2	up
429	-1.07884886128365	8.58365384615385	-10.4670888971772	5.38651741922715e-18	4.16674892475208e-16	30.4375232541027	A_23_P139912	IGFBP6	down
430	1.7927867494824	6.38173076923077	10.4638674594073	5.47700659165429e-18	4.22982417562007e-16	30.4211079864877	A_24_P353638	SLAMF7	up
431	1.50286128364389	5.54451923076923	10.4606761480829	5.56814938349984e-18	4.28620541468626e-16	30.4048460536149	A_33_P3307495	STRA6	up
432	-0.551991718426501	6.82634615384615	-10.4569335445706	5.67697244007991e-18	4.36286870582011e-16	30.3857746822731	A_24_P116378	GCOM1	down
433	-0.851801242236026	6.96057692307692	-10.4555914773801	5.71651178310661e-18	4.38612358631089e-16	30.3789357849866	A_23_P214950	PERP	down
434	1.44632712215321	6.80615384615385	10.4495010952196	5.89943518417093e-18	4.51182693437953e-16	30.3479000703776	A_23_P38959	VAV1	up
435	-0.428596273291926	5.3525	-10.4486860881666	5.92435406908092e-18	4.52356495510567e-16	30.3437468637743	A_24_P139191	ITCH	stable
436	0.680033126293996	4.69346153846154	10.4404086968143	6.18348043209364e-18	4.71380676036248e-16	30.3015653557079	A_23_P116512	PRR5L	up
437	-0.915486542443066	7.97403846153846	-10.4351360088263	6.35442609455461e-18	4.83632197959789e-16	30.2746952013193	A_23_P112241	DNAJB5	down
438	-0.771238095238096	6.14288461538462	-10.4315458568436	6.47352062383613e-18	4.91904306696127e-16	30.2563991647211	A_23_P45424	ITGB1BP2	down
439	0.484289855072465	8.90730769230769	10.4273477961508	6.61561685508918e-18	5.00288824062296e-16	30.2350048593825	A_23_P81993	C6orf1	stable
440	0.80048861283644	4.96480769230769	10.4269771990698	6.62830978117957e-18	5.003261140814e-16	30.2331161960465	A_23_P353888	DOCK8	up
441	1.37814492753623	6.67634615384615	10.4267156782512	6.63728151508627e-18	5.003261140814e-16	30.2317834136547	A_23_P215525	OSBPL3	up
442	0.537511387163561	6.75490384615385	10.4218997946925	6.80468460275963e-18	5.11314170214358e-16	30.2072401482448	A_23_P372255	ITPKB	up
443	0.907739130434783	5.11625	10.4194989135495	6.88971225319302e-18	5.16881523706214e-16	30.1950043641636	A_23_P259611	TXNDC3	up
444	0.339383022774327	6.50259615384615	10.417408492258	6.96461024708834e-18	5.21672486083016e-16	30.1843507268002	A_23_P150741	C2CD3	stable
445	0.66472877846791	5.15730769230769	10.4170388602516	6.977938358247e-18	5.21843795196497e-16	30.1824669247516	A_23_P47034	HHEX	up
446	0.492910973084886	7.46788461538462	10.4156595340041	7.02789951187923e-18	5.24293681458061e-16	30.1754372726429	A_24_P305570	RIN2	stable
447	0.523507246376812	5.92932692307692	10.4155224815863	7.03288325246299e-18	5.24293681458061e-16	30.1747387917706	A_23_P87603	TARBP2	up
448	0.679656314699794	4.62721153846154	10.4070180751012	7.34915437177674e-18	5.46148478345371e-16	30.1313959507558	A_23_P406385	FBXL16	up
449	0.836819875776397	5.05576923076923	10.3963704204354	7.76526971401565e-18	5.74362609958115e-16	30.077128505948	A_23_P5002	MAP4K1	up
450	-1.21459627329193	6.00701923076923	-10.3924182811016	7.92565075250689e-18	5.85309308072634e-16	30.0569853913185	A_21_P0014099	LOC100507554	down
451	0.517076604554866	4.69134615384615	10.3912287598173	7.97456830778972e-18	5.88003114663609e-16	30.0509226408261	A_19_P00808774	FLJ90757	up
452	-0.508190476190476	8.19769230769231	-10.3885298438612	8.08668103224823e-18	5.95340953751059e-16	30.0371667359472	A_24_P305678	PITPNB	down
453	1.58467494824017	8.13394230769231	10.383742055986	8.28945970900324e-18	6.08680192365353e-16	30.0127639653919	A_23_P59877	FABP5	up
454	0.557937888198758	8.05788461538462	10.3836448677302	8.29362821350896e-18	6.08680192365353e-16	30.0122686054408	A_23_P34402	NCSTN	up
455	1.00248033126294	7.62625	10.3807542861237	8.41857172960371e-18	6.16892053066651e-16	29.9975355074852	A_23_P397376	MAF	up
456	0.400732919254659	5.58644230769231	10.3791540276765	8.4885499791298e-18	6.21057006522586e-16	29.9893790501542	A_23_P386764	DOLPP1	stable
457	-1.25744927536232	6.74173076923077	-10.3786681623501	8.50991150790479e-18	6.21657585022584e-16	29.9869026059514	A_23_P162579	HSPB8	down
458	0.686351966873707	5.78365384615385	10.3721592873418	8.80132135664065e-18	6.40964025578219e-16	29.9537267179833	A_21_P0011036	LOC374443	up
459	-0.450795031055901	8.26605769230769	-10.3671450017592	9.03260772954603e-18	6.54780938235067e-16	29.9281684065171	A_23_P155332	PCNP	stable
460	1.30339544513458	6.14903846153846	10.3648708160418	9.13950063420802e-18	6.61515096439828e-16	29.9165765487168	A_33_P3290394	IL2RG	up
461	0.948144927536233	9.86105769230769	10.3545335980871	9.64155436706259e-18	6.95722787182972e-16	29.8638854077617	A_33_P3317593	AP1B1	up
462	0.665594202898551	8.53759615384615	10.3537707977774	9.67967688005773e-18	6.9740891472416e-16	29.8599971890542	A_32_P9842	MTMR14	up
463	0.654894409937888	5.65221153846154	10.3532248900702	9.70705229125475e-18	6.98316772441194e-16	29.8572145316808	A_23_P2967	AP1G2	up
464	0.38072463768116	6.30259615384615	10.3506515481268	9.83714346372324e-18	7.05527691455865e-16	29.8440973772393	A_23_P432610	N4BP1	stable
465	0.915089026915114	4.99826923076923	10.348971915035	9.92299399534977e-18	7.10606648782139e-16	29.8355357018897	A_23_P132856	LRRC33	up
466	0.592285714285715	10.0306730769231	10.339415979625	1.04258837697122e-17	7.44364003763863e-16	29.786825128062	A_23_P127964	PRCP	up
467	-0.402099378881988	7.17836538461538	-10.3194990609383	1.15574913367203e-17	8.20200105914036e-16	29.6852969636376	A_23_P91019	PRKRA	stable
468	-0.331933747412008	7.17634615384615	-10.3154240966108	1.18037430114417e-17	8.35167828881407e-16	29.6645239588207	A_23_P43049	DCTN6	stable
469	0.751076604554866	10.3225961538462	10.3108406500354	1.20870005399166e-17	8.53931230969533e-16	29.6411586497561	A_33_P3424800	HLA-B	up
470	1.03494409937888	6.86778846153846	10.3105231117748	1.21068744705636e-17	8.54058679069729e-16	29.6395399080187	A_33_P3220919	ADRBK2	up
471	0.430393374741201	8.37269230769231	10.3079361678899	1.22700077119337e-17	8.64276668400645e-16	29.6263521864705	A_21_P0000585	TRAPPC1	stable
472	1.89982608695652	8.67846153846154	10.2968811643626	1.2992284292002e-17	9.13382361490825e-16	29.5699952444272	A_23_P85800	CD52	up
473	0.684140786749483	7.36961538461538	10.2966801456286	1.30058041909979e-17	9.13382361490825e-16	29.5689704665885	A_24_P80135	PTPN18	up
474	1.04905590062112	7.09086538461538	10.2829866958222	1.39607039188734e-17	9.78989184008357e-16	29.4991614411798	A_33_P3343295	CORO7	up
475	0.560045548654244	5.59471153846154	10.2818377256688	1.40439465844718e-17	9.8336754276811e-16	29.493303929292	A_23_P35916	ATM	up
476	-0.607739130434783	6.88278846153846	-10.2789144213749	1.42579850983659e-17	9.96773769922108e-16	29.4784007139038	A_33_P3234317	RRAS2	down
477	1.15017391304348	6.55509615384615	10.2749953809367	1.45500582488827e-17	1.01429786589261e-15	29.4584210481673	A_33_P3365432	NCF4	up
478	1.03326708074534	5.38096153846154	10.2726585476396	1.47270554217505e-17	1.02512451760473e-15	29.4465075728459	A_23_P139786	OASL	up
479	-0.37744099378882	5.03615384615385	-10.2690404995478	1.50053532584405e-17	1.042377186977e-15	29.428062210681	A_33_P3261246	RPL37	stable
480	-0.31623602484472	5.30990384615385	-10.2688645831719	1.50190179487843e-17	1.042377186977e-15	29.4271653593608	A_23_P154522	MTA3	stable
481	1.30793788819876	6.55548076923077	10.2597901410497	1.57410403015391e-17	1.08928920763096e-15	29.3809019878746	A_23_P66694	EVI2B	up
482	1.00754865424431	7.17932692307692	10.2583648434637	1.58575598749537e-17	1.09574811393247e-15	29.373635469022	A_23_P202978	CASP1	up
483	0.690687370600415	6.38567307692308	10.254829941029	1.61502789611015e-17	1.11434567126642e-15	29.355613597196	A_23_P53276	TIMELESS	up
484	1.05191304347826	7.16990384615385	10.25416389474	1.62060352667436e-17	1.11656275633728e-15	29.3522179057154	A_23_P110473	NAIP	up
485	-0.601118012422361	6.83403846153846	-10.2466573163989	1.68479016412916e-17	1.15741166159013e-15	29.3139470311056	A_24_P376229	UBA2	down
486	1.45207039337474	9.62625	10.2453062248514	1.69661014705798e-17	1.16384008694555e-15	29.3070587025795	A_23_P28434	VAMP8	up
487	-0.295457556935817	7.25740384615385	-10.2421089586158	1.72491280591688e-17	1.18000415674186e-15	29.2907578909518	A_23_P57697	DHX36	stable
488	0.368741200828158	6.68778846153846	10.2420804953646	1.72516687607613e-17	1.18000415674186e-15	29.2906127747572	A_23_P46982	MMS19	stable
489	1.28205797101449	5.90259615384615	10.2417723141391	1.72792017751755e-17	1.18017946922239e-15	29.2890415523918	A_23_P14564	GPR65	up
490	-1.54183436853002	7.88048076923077	-10.2372428614258	1.76889722344154e-17	1.20642364168457e-15	29.2659486457862	A_23_P146134	DUSP26	down
491	0.642488612836439	5.66798076923077	10.2319196158735	1.81829978803816e-17	1.23833027639532e-15	29.2388085023171	A_33_P3334102	ARHGAP27	up
492	0.593457556935818	6.26230769230769	10.2287705208698	1.84817235920222e-17	1.25505773542146e-15	29.2227530070562	A_24_P161973	ATP11A	up
493	-0.436501035196688	6.14182692307692	-10.2275858853064	1.85953655012938e-17	1.26096320667597e-15	29.2167131889528	A_32_P515088	KDSR	stable
494	0.813788819875778	8.02134615384615	10.2180088705801	1.95401300712969e-17	1.32098093661648e-15	29.1678848447525	A_33_P3229032	CLEC11A	up
495	-1.07883229813665	9.02480769230769	-10.2177700707345	1.95642911228743e-17	1.32098093661648e-15	29.1666673185547	A_23_P151805	FBLN5	down
496	-0.472281573498964	8.87923076923077	-10.215026599293	1.9844020363841e-17	1.33605096649086e-15	29.1526796468998	A_23_P137434	RNF11	stable
497	0.443217391304348	8.91605769230769	10.2129030503399	2.00632850358255e-17	1.34889203973436e-15	29.1418526401569	A_33_P3346791	SCAMP3	stable
498	0.7720082815735	5.17076923076923	10.2085373491401	2.05217025664043e-17	1.37579822709012e-15	29.1195938465614	A_23_P414654	RAB37	up
499	0.998890269151139	9.33615384615385	10.2011720950631	2.13189576559625e-17	1.42722268364222e-15	29.0820414278239	A_23_P153026	GAA	up
500	-0.763275362318841	6.40759615384615	-10.1970168453147	2.17823378790995e-17	1.45618163722455e-15	29.0608553918402	A_32_P58407	KCND3	down
501	0.88752380952381	7.07798076923077	10.1890579351548	2.26982045035189e-17	1.51312826185376e-15	29.0202757206461	A_24_P255218	MYO5A	up
502	1.1860414078675	6.27375	10.1857142601815	2.30943740629062e-17	1.53520744825485e-15	29.0032274220996	A_24_P921321	PTPRJ	up
503	1.13940372670807	5.64480769230769	10.1841720617259	2.32794221410105e-17	1.54316775325767e-15	28.99536424423	A_23_P212354	CCR2	up
504	1.57247204968944	10.2138461538462	10.1828389413768	2.34405776383895e-17	1.55167431582751e-15	28.9885670813008	A_33_P3409062	TYROBP	up
505	0.834128364389235	6.74826923076923	10.1822136584533	2.35165495105482e-17	1.55452614834482e-15	28.9853789572083	A_23_P362659	MYD88	up
506	0.375515527950311	4.82971153846154	10.1807716034551	2.36926994527208e-17	1.56398288677849e-15	28.9780263593593	A_23_P207400	BRCA1	stable
507	-0.57807867494824	4.47903846153846	-10.1799836517676	2.37895062821282e-17	1.56599892049932e-15	28.974008831098	A_21_P0007470	XLOC_009582	down
508	0.535345755693582	6.82403846153846	10.1787659108278	2.39398952722441e-17	1.573706829134e-15	28.967799932343	A_23_P41487	TBC1D9	up
509	0.596132505175983	6.18865384615385	10.1769969160207	2.41600588380915e-17	1.58597364017161e-15	28.9587803443796	A_23_P250118	HSPBAP1	up
510	-0.647312629399586	5.25596153846154	-10.1663819567143	2.55243570177421e-17	1.67089087269607e-15	28.9046575390435	A_33_P3419460	VAPA	down
511	0.958215320910974	6.76259615384615	10.1652687558941	2.56718231531109e-17	1.67821998548912e-15	28.8989816081563	A_23_P6263	MX2	up
512	0.492803312629399	6.61038461538462	10.1459433739174	2.83720421763059e-17	1.84453397719522e-15	28.8004458125124	A_23_P154235	NMI	stable
513	-0.994828157349897	5.67682692307692	-10.1380928558185	2.95484605443521e-17	1.91837697687947e-15	28.7604175402372	A_33_P3235410	PTPLA	down
514	0.683407867494824	6.24855769230769	10.1253803602082	3.15578020453114e-17	2.04321637790356e-15	28.6955987820511	A_24_P274270	STAT1	up
515	0.4727950310559	7.17653846153846	10.1246669212561	3.16745343596394e-17	2.04517102728688e-15	28.6919610777649	A_33_P3379726	CCDC106	stable
516	-1.42190476190476	6.30519230769231	-10.1237801065601	3.18202364599221e-17	2.05177579268998e-15	28.6874393592716	A_24_P414803	PLN	down
517	0.448795031055901	4.83461538461538	10.1226253742412	3.20109620639725e-17	2.06013181917167e-15	28.6815515729594	A_23_P26583	NLRC5	stable
518	0.665031055900622	5.94836538461538	10.1223148777106	3.20624411218535e-17	2.06013181917167e-15	28.6799684030586	A_32_P135336	LOC388242	up
519	1.65950310559006	6.70673076923077	10.1205036766433	3.23643852611076e-17	2.07326698107717e-15	28.6707333900577	A_24_P224727	CEBPA	up
520	0.448761904761904	6.70230769230769	10.1204530630274	3.23728637448154e-17	2.07326698107717e-15	28.670475319612	A_24_P391104	RFX1	stable
521	1.47921739130435	10.0074038461538	10.1181703400417	3.27575697546507e-17	2.09506600390232e-15	28.6588360912584	A_33_P3304668	COL1A1	up
522	1.1179751552795	9.07201923076923	10.1088716764133	3.43724926709099e-17	2.19506310406106e-15	28.6114237105194	A_23_P73429	HCLS1	up
523	1.88906418219462	6.73875	10.1083780706266	3.44604101052241e-17	2.19506310406106e-15	28.6089068937889	A_33_P3474319	SLC37A2	up
524	1.09126293995859	5.41115384615385	10.1062863239219	3.48354793543552e-17	2.21298937661861e-15	28.5982414126094	A_24_P354724	TAGAP	up
525	-1.01530848861284	5.15009615384615	-10.1039991663323	3.52502616172083e-17	2.23633337594058e-15	28.5865795625921	A_33_P3254811	C3orf70	down
526	-0.685925465838509	7.95605769230769	-10.0927254524161	3.73680895214808e-17	2.36130917672942e-15	28.5290967216609	A_33_P3399318	GNG12	down
527	-0.590041407867495	5.13567307692308	-10.092715181625	3.73700758334802e-17	2.36130917672942e-15	28.5290443525891	A_24_P78556	RASSF8	down
528	-0.382824016563147	7.95115384615385	-10.0918802970364	3.75318913534458e-17	2.36836757400436e-15	28.5247874138752	A_24_P338648	ARL1	stable
529	-0.328575569358178	7.86028846153846	-10.0912722986503	3.76501730568581e-17	2.37266370581245e-15	28.5216873307761	A_19_P00802141	IPO7	stable
530	0.399474120082816	6.10875	10.0896323114471	3.79710829501767e-17	2.38970075174055e-15	28.5133253090035	A_32_P121303	NUP50	stable
531	0.361515527950311	5.33442307692308	10.0839988829526	3.90944033348689e-17	2.45060726686902e-15	28.4846014134704	A_23_P88095	TBC1D4	stable
532	-0.663246376811594	6.28596153846154	-10.0826614976641	3.93659265060827e-17	2.46435913958078e-15	28.4777823178655	A_23_P119857	TTC32	down
533	-0.802202898550725	4.80576923076923	-10.0799920882093	3.99135361314052e-17	2.49533514777081e-15	28.464171468643	A_23_P314805	TMEM56	down
534	-0.519420289855072	5.03538461538462	-10.0793570775136	4.00449215717978e-17	2.50024197248276e-15	28.4609336621831	A_23_P201939	PPM1J	down
535	0.31592546583851	4.49846153846154	10.0767743787893	4.05837606780616e-17	2.52720799036615e-15	28.4477649471419	A_32_P107493	C16orf55	stable
536	-0.507689440993789	4.06259615384615	-10.0756044211816	4.0830234164653e-17	2.53921077310284e-15	28.4417995475417	A_21_P0013821	XLOC_l2_015764	down
537	0.397267080745343	7.005	10.0703967699596	4.19456111307773e-17	2.60514765372544e-15	28.4152467147799	A_23_P303181	SPHK2	stable
538	-0.394285714285714	5.86269230769231	-10.0670748119979	4.26729749924464e-17	2.64337547843117e-15	28.3983087023769	A_33_P3251771	CYLD	stable
539	0.747229813664596	4.60461538461538	10.0659527069963	4.29215059941626e-17	2.65529065354463e-15	28.3925873138719	A_23_P369815	FASLG	up
540	1.09702277432712	5.75240384615385	10.0599953463069	4.42654258979779e-17	2.72771980396614e-15	28.3622119711172	A_33_P3262191	CPNE7	up
541	0.848604554865426	4.85673076923077	10.0524881892955	4.60190489485256e-17	2.83208897070718e-15	28.3239346609254	A_24_P64344	BLNK	up
542	-0.732070393374742	5.11144230769231	-10.0419170612783	4.86068125523689e-17	2.98646042893435e-15	28.2700351194124	A_23_P73809	LRCH2	down
543	1.27652587991719	6.12721153846154	10.0417302500583	4.86538280780182e-17	2.98646042893435e-15	28.2690826188158	A_24_P237443	SASH3	up
544	-0.94328778467909	8.65730769230769	-10.0403334569994	4.90068087233444e-17	3.00294296532916e-15	28.2619607471802	A_23_P58506	ELL2	down
545	-0.356124223602484	7.72115384615385	-10.0401655040589	4.90494238582031e-17	3.00294296532916e-15	28.2611044008131	A_33_P3341901	TSR2	stable
546	0.545498964803313	6.93134615384615	10.0383179299894	4.95206665965596e-17	3.02787165073712e-15	28.2516841295061	A_23_P14105	RCBTB2	up
547	1.46753209109731	6.40336538461538	10.0352688863151	5.03082776198525e-17	3.07205482354614e-15	28.2361379219645	A_33_P3343120	IRF8	up
548	-1.31098550724638	5.00221153846154	-10.034223974166	5.05810650945219e-17	3.08075188225191e-15	28.2308102195241	A_21_P0010264	XLOC_013983	down
549	0.597598343685301	6.84076923076923	10.0327639132713	5.09647113913012e-17	3.10012370553213e-15	28.2233658014769	A_23_P119923	CNNM4	up
550	0.437138716356108	4.66259615384615	10.0323629486325	5.10705773728873e-17	3.10257039711073e-15	28.2213214029569	A_32_P220770	HCG26	stable
551	0.661175983436854	9.22980769230769	10.0315706859509	5.12804040146415e-17	3.11131837656998e-15	28.2172818948024	A_24_P89701	IMPDH1	up
552	-0.438542443064182	4.58961538461538	-10.0297643236362	5.17620386190941e-17	3.13651409396521e-15	28.2080718079824	A_23_P363936	HSPA4L	stable
553	0.480260869565218	8.04663461538462	10.0278222176415	5.22849139899267e-17	3.16414106891152e-15	28.198169620236	A_23_P396666	TBC1D2B	stable
554	-0.843374741200829	5.70759615384615	-10.0250778867956	5.30327901973527e-17	3.20529641417862e-15	28.1841771664476	A_24_P99046	STK38L	down
555	0.974616977225674	5.84519230769231	10.0158222194228	5.5634885286572e-17	3.35827230930337e-15	28.1369857573294	A_23_P321913	DEF6	up
556	0.981672877846791	6.23673076923077	10.0146367870903	5.5977245930027e-17	3.37359177054369e-15	28.1309416808444	A_23_P215461	LIMK1	up
557	0.518401656314699	8.62365384615385	10.012781471694	5.65173066617248e-17	3.39851651661547e-15	28.1214821343883	A_23_P22263	BANP	up
558	1.14461283643892	5.26769230769231	10.0013471793051	5.99626205618624e-17	3.59436078959006e-15	28.0631834147015	A_24_P275073	ADAMTS14	up
559	0.976621118012423	5.78480769230769	9.99964123807878	6.04943449431727e-17	3.61924648024571e-15	28.0544855863975	A_23_P329261	KCNJ2	up
560	-0.905859213250518	7.13471153846154	-9.99810926152106	6.09758630020924e-17	3.6434427167268e-15	28.046674739575	A_23_P356554	BAG2	down
561	-0.295507246376812	6.93394230769231	-9.99743157722136	6.11900878303312e-17	3.65162665557168e-15	28.0432195419131	A_24_P391368	ATXN10	stable
562	-0.952265010351967	5.73192307692308	-9.99633132690961	6.1539495128966e-17	3.66784703376475e-15	28.0376098818592	A_24_P177279	CSDC2	down
563	0.68439751552795	4.6575	9.99350428775945	6.24464555983295e-17	3.71253997157163e-15	28.0231961677409	A_23_P259141	ZBP1	up
564	0.520629399585922	5.07884615384615	9.98926587099455	6.38313091571696e-17	3.79010426633727e-15	28.0015866056943	A_23_P100963	SPNS3	up
565	0.568604554865425	8.54096153846154	9.98309803428117	6.59016184725661e-17	3.90322568356813e-15	27.9701400954733	A_33_P3263307	RANGAP1	up
566	0.635503105590062	7.27134615384615	9.98166585625704	6.63918725465322e-17	3.92734100630701e-15	27.9628382179913	A_33_P3368139	MAP3K1	up
567	-0.340484472049689	6.07067307692308	-9.9811605431819	6.6565716982336e-17	3.93270255931641e-15	27.9602619114456	A_33_P3288569	MBIP	stable
568	1.15205797101449	6.07634615384615	9.98025974449823	6.68767511817767e-17	3.94614577759737e-15	27.9556692508402	A_23_P349676	FBXO41	up
569	-0.41135817805383	6.67336538461538	-9.9785412376351	6.74741655851427e-17	3.97148065033149e-15	27.946907575728	A_24_P146670	SLK	stable
570	0.777171842650104	7.21048076923077	9.97618227791291	6.83029231713676e-17	4.01409365504038e-15	27.9348806330787	A_23_P132388	SCO2	up
571	0.752277432712215	7.81625	9.97599824360828	6.83680050843667e-17	4.01409365504038e-15	27.933942352413	A_23_P75430	C11orf75	up
572	0.329697722567289	7.28788461538462	9.97340155437606	6.92929354883012e-17	4.06335149245542e-15	27.9207034143931	A_24_P598406	RNF216P1	stable
573	-0.398103519668737	6.90673076923077	-9.97310597205868	6.9399010705176e-17	4.06452892437353e-15	27.9191964230015	A_33_P3280739	RAB3GAP1	stable
574	0.489262939958592	5.22375	9.96857727700361	7.10446655406277e-17	4.15062431657877e-15	27.8961074851563	A_33_P3529860	KDM2B	stable
575	-0.785631469979296	5.94019230769231	-9.96752044354793	7.14342829890394e-17	4.16823450764686e-15	27.8907193841099	A_24_P67534	CXorf69	down
576	0.486741200828158	5.01807692307692	9.96565753224657	7.21262821857525e-17	4.19824704584656e-15	27.8812216402773	A_21_P0014816	LOC100506694	stable
577	0.475983436853002	8.11865384615385	9.9649908483818	7.23755544531355e-17	4.20562091216212e-15	27.8778226695162	A_23_P168788	PLOD3	stable
578	-0.846993788819876	6.75548076923077	-9.9647266594649	7.24745724855058e-17	4.20562091216212e-15	27.8764757495649	A_33_P3219256	BMPR1A	down
579	-1.25137060041408	9.09519230769231	-9.96460581439931	7.25199103633237e-17	4.20562091216212e-15	27.8758596427795	A_23_P99515	C13orf33	down
580	-0.661213250517599	4.94759615384615	-9.96373006547124	7.28493166939291e-17	4.21954669635033e-15	27.8713947979573	A_24_P100996	ANO5	down
581	-0.368989648033127	6.93490384615385	-9.96324914337697	7.30308477968097e-17	4.22488370901887e-15	27.8689429075526	A_23_P86660	HNRNPA3	stable
582	-1.02227743271222	7.57461538461538	-9.96103155012648	7.38737793433383e-17	4.26321160791641e-15	27.8576369499711	A_24_P942773	SLMAP	down
583	0.575648033126295	5.78163461538462	9.95756614345109	7.52105378970625e-17	4.33506202825215e-15	27.8399693392164	A_23_P152136	GINS3	up
584	-0.314977225672878	8.48759615384615	-9.95521104853141	7.61327767083138e-17	4.37754204177828e-15	27.8279624610331	A_23_P108554	DDX1	stable
585	1.0515734989648	7.86625	9.95408802309279	7.6576518309706e-17	4.39770663595376e-15	27.8222370046104	A_32_P90047	C4orf48	up
586	0.547184265010352	6.69875	9.95285744549382	7.70657267345502e-17	4.42043022861867e-15	27.8159632327062	A_24_P284324	TMEM104	up
587	0.593254658385093	6.34817307692308	9.94691514032152	7.94723872544493e-17	4.54193822393505e-15	27.7856681467506	A_23_P50455	POLD1	up
588	0.430269151138717	5.85403846153846	9.94523675640552	8.01656487269352e-17	4.57602562974621e-15	27.7771114555822	A_23_P144639	TMCO6	stable
589	-1.47303519668737	5.83326923076923	-9.94389311574557	8.07249985769963e-17	4.60239605879753e-15	27.7702613605098	A_33_P3354414	AOX1	down
590	0.640521739130436	6.50096153846154	9.94335651517349	8.09494710813779e-17	4.60963349540993e-15	27.7675256892273	A_23_P207319	MAP3K14	up
591	0.914989648033127	7.00134615384615	9.93735626391306	8.35024225410802e-17	4.74357992666059e-15	27.7369356658687	A_23_P43490	CDKN2A	up
592	1.0372132505176	7.07586538461538	9.93349161311349	8.51891920452809e-17	4.83359180411543e-15	27.717233366351	A_23_P139260	SLC22A18	up
593	1.39378467908903	7.22586538461538	9.92572039866929	8.86848446956297e-17	5.00788590166576e-15	27.6776155061345	A_23_P125977	C1QC	up
594	-0.90784679089027	6.60625	-9.91598601106128	9.32665823453527e-17	5.24641553981172e-15	27.6279901490632	A_23_P254165	RAI2	down
595	1.45223188405797	5.7875	9.91580706852196	9.33529847025571e-17	5.24641553981172e-15	27.6270779188691	A_23_P361940	CD84	up
596	0.405904761904762	4.53673076923077	9.91329524328395	9.45742981147501e-17	5.30874064856954e-15	27.6142729327754	A_33_P3352148	AGAP2	stable
597	-1.31752380952381	7.06673076923077	-9.91274342012005	9.48447414354995e-17	5.31521793150612e-15	27.6114598125386	A_23_P357207	MRAP2	down
598	1.38299792960663	8.01442307692308	9.91203667488751	9.51922400805637e-17	5.32225874172604e-15	27.6078569249824	A_33_P3352098	MS4A7	up
599	0.660260869565218	6.67605769230769	9.91129229974772	9.55596172917251e-17	5.33196164228174e-15	27.6040622109976	A_21_P0011619	TBC1D3P5	up
600	0.323904761904762	4.67432692307692	9.91107960550805	9.5664850047709e-17	5.33196164228174e-15	27.602977928377	A_23_P164814	C19orf57	stable
601	1.36845134575569	8.41105769230769	9.90994806893189	9.62266405980301e-17	5.34872014570983e-15	27.5972095362584	A_23_P42306	HLA-DMA	up
602	-0.765105590062112	7.17009615384615	-9.90711451565904	9.76479694678892e-17	5.41694087902619e-15	27.5827645941562	A_23_P73239	NCKAP1	down
603	0.682592132505176	7.30173076923077	9.89643260009027	1.03197365736464e-16	5.71807771883734e-15	27.5283108896357	A_33_P3343785	C20orf72	up
604	0.695486542443064	5.31	9.89436927547405	1.04305079464804e-16	5.77268767660948e-15	27.5177927262883	A_23_P165007	RASGRP4	up
605	-0.413722567287785	6.19865384615385	-9.89249181173229	1.05323337261873e-16	5.82222480976042e-15	27.5082220631707	A_33_P3318746	CNIH4	stable
606	1.48344099378882	6.58163461538462	9.88772438341107	1.07953869160196e-16	5.96066784110688e-15	27.4839195365643	A_23_P124108	ITGAM	up
607	-0.815101449275363	5.84721153846154	-9.88005929931774	1.12321625655054e-16	6.17298757553544e-15	27.4448464226056	A_33_P3280521	MFAP3L	down
608	-1.15675776397516	4.35625	-9.87904665159735	1.1291171655499e-16	6.19821065186419e-15	27.4396844570445	A_23_P114713	CYP4B1	down
609	-0.35664182194617	5.97509615384615	-9.86493676475995	1.21463670510991e-16	6.62152124917127e-15	27.3677607057017	A_23_P139388	RSF1	stable
610	0.485006211180124	6.97721153846154	9.86045123023572	1.24315706281666e-16	6.76140108365556e-15	27.3448966647676	A_33_P3378212	MED25	stable
611	0.88248861283644	8.15721153846154	9.85644257792434	1.26921123133573e-16	6.88725598597613e-15	27.3244636499454	A_23_P129246	PLEKHO2	up
612	-1.366	5.01971153846154	-9.84906093951687	1.31862439149155e-16	7.13083103426278e-15	27.2868383171079	A_24_P253003	WNT11	down
613	-0.63648033126294	5.04057692307692	-9.8478709405779	1.32676838447592e-16	7.16667210558511e-15	27.2807727809181	A_23_P10995	RBMS3	down
614	0.418683229813664	5.91692307692308	9.84614272467588	1.33868538394093e-16	7.21733779116572e-15	27.2719639371168	A_23_P193	DEM1	stable
615	-0.900683229813665	8.72528846153846	-9.84606812488926	1.33920219254662e-16	7.21733779116572e-15	27.2715836974369	A_23_P23221	GADD45A	down
616	1.21469979296066	8.89019230769231	9.84162012324412	1.37038001477524e-16	7.36855984281423e-15	27.248912100933	A_33_P3224745	PLA2G15	up
617	-0.741884057971014	4.86778846153846	-9.84094809875323	1.37515318133891e-16	7.38582272304571e-15	27.2454867962894	A_33_P3229477	MPP7	down
618	0.444778467908903	7.66480769230769	9.83884019325837	1.39023301345588e-16	7.45833974437898e-15	27.2347428566291	A_33_P3320127	RAB8A	stable
619	0.697797101449275	4.86096153846154	9.83685217064535	1.4046066374361e-16	7.52690794918137e-15	27.2246100149579	A_21_P0014119	LOC100507239	up
620	0.541751552795031	6.74028846153846	9.83465442426422	1.42066952561552e-16	7.60436290585414e-15	27.2134082889159	A_33_P3422330	KLHL17	up
621	0.399908902691512	4.92903846153846	9.83263546711363	1.43558744225579e-16	7.66684800799746e-15	27.2031178980212	A_23_P169154	ERMP1	stable
622	-0.527511387163561	4.42173076923077	-9.82975548015489	1.45713882387571e-16	7.77316132862996e-15	27.1884390409971	A_33_P3279610	COX6A2	down
623	0.399532091097309	4.47278846153846	9.82899000663941	1.46292117990599e-16	7.795209317596e-15	27.1845375590523	A_24_P299911	PASK	stable
624	1.00031469979296	7.16538461538462	9.82874149773827	1.46480333338266e-16	7.79644873299526e-15	27.1832709553825	A_24_P187948	BID	up
625	0.996637681159421	5.48923076923077	9.82571415000167	1.48792709547248e-16	7.90172879105742e-15	27.1678412005137	A_24_P390668	FMNL1	up
626	0.897089026915114	5.15432692307692	9.82520842026754	1.49182541903539e-16	7.91353946187305e-15	27.1652636157449	A_32_P189204	GAS2L3	up
627	0.289084886128365	6.30865384615385	9.82002370724279	1.53238440513281e-16	8.11957584351985e-15	27.1388385832748	A_24_P322395	EGLN2	stable
628	-1.05611180124224	6.37759615384615	-9.81857730248998	1.54389470273534e-16	8.17140416910224e-15	27.1314667357786	A_21_P0000309	SNORA11	down
629	-0.546020703933748	6.84230769230769	-9.81818591493637	1.54702414174901e-16	8.1788086169603e-15	27.1294719681604	A_23_P344451	HDGFRP3	down
630	0.299445134575569	4.37038461538462	9.81400671811604	1.58083787121875e-16	8.34823699947298e-15	27.1081721885623	A_33_P3361584	LOC100130930	stable
631	0.345370600414079	5.23971153846154	9.81330592229361	1.58657987303917e-16	8.36679518109388e-15	27.1046005249407	A_23_P25019	PRIM1	stable
632	1.59770600414079	7.17173076923077	9.81314607146766	1.58789253500364e-16	8.36679518109388e-15	27.10378583312	A_24_P148717	CCR1	up
633	-1.07811180124224	5.215	-9.80326111970196	1.67121056027587e-16	8.78621756628242e-15	27.053407216933	A_23_P68669	CHODL	down
634	-0.469937888198758	4.5325	-9.80300606029684	1.67341726573828e-16	8.78804373865045e-15	27.05210732849	A_23_P302207	ZNF853	stable
635	-0.511813664596273	5.25528846153846	-9.80013321543822	1.698474394616e-16	8.90973293974813e-15	27.0374661936388	A_24_P141736	METAP2	down
636	0.712227743271222	4.82625	9.79594359466197	1.73569027473676e-16	9.09486309813283e-15	27.0161144997656	A_32_P37867	KIAA1644	up
637	0.5828115942029	7.34067307692308	9.79468197193129	1.74705597247826e-16	9.13416520831995e-15	27.009684909915	A_24_P282210	SOLH	up
638	-0.485242236024845	6.05634615384615	-9.79128000769642	1.77807566186438e-16	9.28607382125503e-15	26.9923476612856	A_23_P136986	APOOL	stable
639	-0.402997929606626	5.27576923076923	-9.78693750952221	1.81847239337355e-16	9.47324506500571e-15	26.9702175044716	A_33_P3354181	KCMF1	stable
640	0.984997929606626	7.47836538461539	9.78589631561981	1.82829381240362e-16	9.50632329476837e-15	26.9649114397728	A_23_P30655	NFKBIE	up
641	0.835047619047621	6.05230769230769	9.78106900117212	1.87452636060632e-16	9.72531436967039e-15	26.9403110384703	A_23_P368681	GIMAP2	up
642	0.955258799171844	5.28663461538462	9.77859290845713	1.8986921301293e-16	9.83988868842445e-15	26.9276928190169	A_33_P3387691	SCML4	up
643	-0.609432712215321	6.99480769230769	-9.77781309540777	1.90636710612342e-16	9.85804539429074e-15	26.9237188979997	A_23_P44244	SMARCA1	down
644	0.469780538302277	8.90653846153846	9.77585444896124	1.92578126755995e-16	9.93263454706493e-15	26.913737698938	A_23_P162087	TMEM9B	stable
645	-0.428712215320911	5.79442307692308	-9.77572253711639	1.92709586147143e-16	9.93263454706493e-15	26.9130654828822	A_24_P753161	BMPR2	stable
646	0.379962732919255	5.42951923076923	9.77426159885144	1.94171524307093e-16	9.99708379613339e-15	26.9056206364752	A_23_P157022	ZNF786	stable
647	0.976000000000001	6.68153846153846	9.77154384946978	1.96920687119735e-16	1.0127594511455e-14	26.8917712639497	A_24_P370156	MAN2B1	up
648	-0.490062111801243	6.23057692307692	-9.77097094032278	1.97505164573049e-16	1.01466131504137e-14	26.8888517945606	A_33_P3279545	HIPK3	stable
649	0.832451345755694	5.61144230769231	9.7687408452961	1.9979684722905e-16	1.02532010721323e-14	26.877487581212	A_24_P362904	PFKFB4	up
650	0.518815734989649	6.2025	9.7663024199965	2.02333039697473e-16	1.03720919612379e-14	26.8650618530931	A_23_P28590	FASTKD1	up
651	0.937710144927537	8.55413461538462	9.76253594240951	2.06313910118799e-16	1.05647027604062e-14	26.8458688502484	A_33_P3219965	TCIRG1	up
652	0.598587991718427	8.31971153846154	9.76069808836727	2.08284698737272e-16	1.06430152595146e-14	26.8365037131304	A_33_P3399433	C20orf27	up
653	1.08607453416149	7.97971153846154	9.76032962486494	2.08682072138122e-16	1.06513493061946e-14	26.8346261443789	A_23_P158829	ARRB2	up
654	-0.727337474120084	5.91115384615385	-9.75896632441437	2.10158937249547e-16	1.07151585870147e-14	26.8276792359751	A_23_P43476	VLDLR	down
655	0.36976397515528	5.19903846153846	9.75470627244385	2.1484151306463e-16	1.09421005102227e-14	26.8059717070346	A_24_P71153	PAFAH2	stable
656	0.341333333333334	7.83846153846154	9.75349925717573	2.1618710037881e-16	1.0998780529929e-14	26.7998213001596	A_33_P3309929	HDAC3	stable
657	0.885635610766045	6.21644230769231	9.75198588929814	2.17886117956408e-16	1.10733005151523e-14	26.7921098974067	A_32_P116556	ZNF469	up
658	1.32592132505176	6.46826923076923	9.74769367809248	2.22777812972339e-16	1.12976078887603e-14	26.7702390700606	A_33_P3277514	BTK	up
659	-0.526542443064182	4.46923076923077	-9.74638965462468	2.24285591850245e-16	1.13497154317023e-14	26.7635945299438	A_33_P3379886	FGF2	down
660	0.718857142857143	5.99807692307692	9.74441366251995	2.26589793313087e-16	1.14540534664703e-14	26.7535260941483	A_33_P3323847	RECQL4	up
661	-0.475830227743271	7.53201923076923	-9.74364961344348	2.2748707883507e-16	1.14843790525109e-14	26.7496329922293	A_23_P117933	GCSH	stable
662	-0.449101449275362	5.03403846153846	-9.74158541719657	2.29929029694832e-16	1.15856776753694e-14	26.7391152351439	A_19_P00804489	Q25LE9	stable
663	1.0464265010352	6.27769230769231	9.74095114324141	2.30684626318406e-16	1.16113718618883e-14	26.7358834181103	A_23_P121657	HS3ST1	up
664	0.994915113871637	8.20923076923077	9.73273857438273	2.40695109710536e-16	1.21023549631476e-14	26.6940386267671	A_23_P166087	RASSF2	up
665	1.84990476190476	6.35076923076923	9.73046565397495	2.43541534726639e-16	1.22324623775981e-14	26.6824578518255	A_33_P3296181	CCL3L3	up
666	0.558782608695653	4.86673076923077	9.72369827637486	2.52217198028366e-16	1.26413506337356e-14	26.6479779574734	A_33_P3370305	TMEM106A	up
667	0.522339544513458	8.09798076923077	9.72338381661473	2.52627755544991e-16	1.26485150827102e-14	26.6463758030562	A_33_P3367855	PIK3R2	up
668	1.3528364389234	6.76326923076923	9.72256673244734	2.53697662572461e-16	1.2688641612513e-14	26.6422128157548	A_33_P3220663	STAC3	up
669	0.340774327122154	6.64951923076923	9.7135591330985	2.65796793925439e-16	1.32238101769389e-14	26.5963206479982	A_23_P112950	ATF7IP	stable
670	-0.700434782608696	5.50528846153846	-9.70863883750297	2.72647584780493e-16	1.35219469538985e-14	26.5712533171693	A_24_P176079	WASF3	down
671	-0.519958592132505	5.40788461538462	-9.70755996820264	2.74173182937712e-16	1.3583355679631e-14	26.5657568931747	A_33_P3294868	LINC00086	down
672	0.777138716356108	7.70817307692308	9.70319352899653	2.80435263011914e-16	1.38790494984242e-14	26.5435118237661	A_23_P23443	EFHD2	up
673	0.824256728778469	5.98057692307692	9.702791663914	2.81018726527053e-16	1.38933777098061e-14	26.5414645204969	A_33_P3368014	HVCN1	up
674	0.340376811594203	5.61182692307692	9.70034918586275	2.8459111772814e-16	1.40432298346572e-14	26.5290213826671	A_23_P115124	TRIM11	stable
675	0.359639751552796	5.46375	9.6982948621612	2.87630903142245e-16	1.41757945840616e-14	26.5185557885654	A_23_P75453	MEN1	stable
676	1.54975155279503	7.52105769230769	9.69751878278133	2.88787693990697e-16	1.42067265695935e-14	26.514602136212	A_23_P150768	SLCO2B1	up
677	-0.923134575569359	6.45125	-9.69747058631167	2.8885968672519e-16	1.42067265695935e-14	26.5143566049585	A_24_P56363	CAB39L	down
678	0.391606625258799	7.42067307692308	9.68993807210303	3.00334563557107e-16	1.47370679342132e-14	26.4759837355102	A_23_P376735	ZNF524	stable
679	0.655971014492754	6.03721153846154	9.68993584714077	3.00338019438259e-16	1.47370679342132e-14	26.4759724010791	A_23_P80382	PRR5	up
680	0.371722567287784	4.38548076923077	9.68978120285587	3.00578315178181e-16	1.47370679342132e-14	26.4751846104695	A_33_P3298440	LOC729324	stable
681	0.669884057971015	7.46644230769231	9.68587380707131	3.06714031769566e-16	1.50139145424013e-14	26.4552796927566	A_21_P0011065	XLOC_l2_003156	up
682	-0.350190476190477	6.76451923076923	-9.68578166576433	3.06860220209031e-16	1.50139145424013e-14	26.4548103139722	A_23_P80827	FYTTD1	stable
683	-0.449527950310559	6.94432692307692	-9.6854159142237	3.07441196907662e-16	1.50267846232096e-14	26.4529471340128	A_23_P382043	NT5DC1	stable
684	-0.96264596273292	6.55875	-9.68423744315802	3.09320621632434e-16	1.5099969210364e-14	26.4469438892245	A_23_P360797	NTF3	down
685	0.949436853002071	5.20105769230769	9.68407693718373	3.0957748317626e-16	1.5099969210364e-14	26.4461262588477	A_23_P201778	PTPN7	up
686	-0.954372670807453	7.15509615384615	-9.68266305296549	3.11849384053066e-16	1.51951023586434e-14	26.4389238442729	A_21_P0010595	FBXO25	down
687	-0.441494824016563	8.83394230769231	-9.68153668165351	3.13671211652648e-16	1.52681319748206e-14	26.4331860714617	A_19_P00322948	SNHG6	stable
688	1.14405383022774	7.77875	9.67680547858006	3.21440484984832e-16	1.56141449972488e-14	26.4090854881828	A_24_P365767	CYBB	up
689	1.03963561076605	5.76461538461538	9.67596910428034	3.22833790733824e-16	1.56657251388537e-14	26.4048250811143	A_24_P228717	RAC2	up
690	0.648223602484473	7.5775	9.6746016383134	3.2512484698313e-16	1.5760718736216e-14	26.3978593816058	A_23_P38346	DHX58	up
691	-0.33488198757764	7.22096153846154	-9.66883526253768	3.34965910212286e-16	1.61879639880097e-14	26.3684866758624	A_23_P43779	COPS4	stable
692	1.58371014492754	8.40673076923077	9.66568274464477	3.40471360219441e-16	1.64372199891845e-14	26.3524287479869	A_33_P3253394	LAIR1	up
693	-0.775904761904762	5.21778846153846	-9.6640201876549	3.43411114134592e-16	1.65453444428719e-14	26.3439603054603	A_33_P3224324	NOX4	down
694	-0.498293995859213	5.49711538461538	-9.65926516579719	3.51959755373539e-16	1.69227119816632e-14	26.3197403752942	A_24_P380022	EIF5A2	stable
695	0.511639751552796	8.09259615384615	9.65861843677109	3.53138763787828e-16	1.6962144849256e-14	26.3164462728119	A_23_P311740	CUL9	up
696	-0.649490683229815	6.12423076923077	-9.65702195841129	3.5606611905303e-16	1.70680619177712e-14	26.3083146833545	A_23_P66891	CDC42EP4	down
697	0.486086956521739	4.9425	9.6502569053483	3.68742220479415e-16	1.7639911243663e-14	26.2738578937095	A_23_P327140	RNF213	stable
698	-0.380944099378882	6.69211538461538	-9.64760598228344	3.73831507298606e-16	1.78652905570893e-14	26.2603561230245	A_23_P92629	CWC27	stable
699	0.831188405797102	5.21346153846154	9.6473176870364	3.74389195487682e-16	1.78738696318483e-14	26.2588877785918	A_23_P212844	TACC3	up
700	-0.506397515527951	5.57259615384615	-9.64582095839616	3.77297907194509e-16	1.79945593195169e-14	26.2512646786999	A_23_P9458	POLR1E	down
701	0.388091097308489	4.37576923076923	9.64544264318762	3.78036685245103e-16	1.79971657909632e-14	26.2493378623387	A_33_P3352822	ZNF547	stable
702	-0.320227743271222	9.09182692307692	-9.64449024455005	3.79902945550047e-16	1.80641175236191e-14	26.2444871685928	A_24_P95029	TAX1BP1	stable
703	-0.503855072463769	8.12971153846154	-9.6438321334833	3.81197914064101e-16	1.81014536043199e-14	26.2411353342571	A_23_P43175	SEPT10	down
704	-3.22223602484472	6.37788461538462	-9.64370218994682	3.81454125548042e-16	1.81014536043199e-14	26.24047351838	A_23_P321949	PLA2G2A	down
705	0.644144927536232	6.75336538461538	9.64272157946476	3.83393165649629e-16	1.817522024199e-14	26.2354791815527	A_23_P334021	IGF2R	up
706	0.58991718426501	7.76567307692308	9.63308023202636	4.02990119530334e-16	1.90278971123694e-14	26.1863762482431	A_23_P138435	ZMIZ1	up
707	-0.443859213250518	7.12923076923077	-9.63201838228357	4.05208706917487e-16	1.91135572093295e-14	26.1809684437513	A_23_P30338	CCNH	stable
708	0.507884057971015	6.51096153846154	9.630668458728	4.08046812009588e-16	1.92282398034109e-14	26.1740935750017	A_23_P328069	HPS1	up
709	0.708298136645963	9.5825	9.62584501028192	4.1835096678199e-16	1.96745672576955e-14	26.1495291853022	A_23_P137984	S100A10	up
710	0.968819875776399	5.90134615384615	9.62101088954609	4.2893876238487e-16	2.01524469834577e-14	26.12491106157	A_24_P416177	ADCY7	up
711	0.713681159420291	7.0575	9.61928367290083	4.32786318409254e-16	2.02928695965228e-14	26.1161152317725	A_33_P3356701	ZDHHC12	up
712	0.657072463768117	7.82394230769231	9.61681665013085	4.38341745154916e-16	2.05126576663386e-14	26.1035520870361	A_23_P60296	OSTF1	up
713	-0.501639751552795	6.74403846153846	-9.61475520288212	4.43038469483073e-16	2.0711938893816e-14	26.0930544336746	A_21_P0000261	RPL17	down
714	-0.474774327122154	5.34557692307692	-9.61013874778909	4.5373960758861e-16	2.11470020144356e-14	26.0695461515954	A_24_P67585	VGLL3	stable
715	0.374853002070393	6.27355769230769	9.60997053373272	4.54134373828964e-16	2.11470020144356e-14	26.0686895694854	A_24_P412976	TMEM143	stable
716	0.395209109730849	4.53163461538462	9.6072415056295	4.60587035579852e-16	2.1418260095185e-14	26.0547928804981	A_32_P525524	ITPRIPL1	stable
717	0.521354037267081	6.10932692307692	9.60693428380951	4.61319159971613e-16	2.1418260095185e-14	26.0532284660048	A_23_P89910	GEMIN7	up
718	-0.38792546583851	7.03576923076923	-9.6049694365012	4.66029060998525e-16	2.1615699253223e-14	26.0432232629229	A_23_P131778	MANBAL	stable
719	0.471002070393375	7.60163461538462	9.60045689352282	4.7702866826603e-16	2.20609422474811e-14	26.0202453382719	A_33_P3215487	KIAA0415	stable
720	-0.614443064182195	5.98576923076923	-9.59664607859273	4.86519536144532e-16	2.24778683835143e-14	26.0008410640929	A_23_P356616	ABTB2	down
721	0.665035196687371	5.60865384615385	9.59404886020339	4.93095804610002e-16	2.27594532315304e-14	25.9876165315803	A_23_P370682	BATF2	up
722	-1.01189648033126	5.79778846153846	-9.59384833431533	4.93607222552289e-16	2.27608309919135e-14	25.9865955005595	A_21_P0013117	XLOC_l2_013193	down
723	0.24648447204969	6.44096153846154	9.59309950608367	4.95521710643789e-16	2.28268402844718e-14	25.982782652042	A_23_P92895	RBM22	stable
724	0.886836438923397	5.45009615384615	9.59141175577025	4.99863935978412e-16	2.29820710798479e-14	25.974189102387	A_24_P54390	RASGRP3	up
725	0.429006211180125	7.74605769230769	9.58069233674317	5.28344170648537e-16	2.42678900695165e-14	25.9196107413816	A_33_P3230688	CDK10	stable
726	0.472211180124224	6.96586538461538	9.5797219912116	5.31000933882206e-16	2.43662409116588e-14	25.9146703512734	A_33_P3274069	RHBDD3	stable
727	1.52009523809524	7.00509615384615	9.57887926283696	5.33319113609519e-16	2.44488793265182e-14	25.9103797298581	A_23_P85952	DENND2D	up
728	0.834902691511388	5.63221153846154	9.57663566024103	5.3954023166443e-16	2.46861853914692e-14	25.8989568748166	A_23_P64898	KLRG1	up
729	-0.785076604554866	5.69884615384615	-9.57552130586574	5.42657035679515e-16	2.48047796270373e-14	25.89328341666	A_24_P194688	EFHA2	down
730	1.30621946169772	6.66576923076923	9.57255582898239	5.51039259778299e-16	2.5139304608264e-14	25.8781856067171	A_23_P331748	CD33	up
731	1.13126708074534	6.61798076923077	9.5666701900806	5.68060678222617e-16	2.58659151209188e-14	25.8482214654178	A_33_P3214948	SPOCK2	up
732	0.905399585921326	6.13326923076923	9.56465495212294	5.74008704785812e-16	2.6011454863851e-14	25.8379620055442	A_23_P98167	UNC93B1	up
733	1.35532091097309	7.48634615384615	9.5636154789936	5.77101018460714e-16	2.61265349966736e-14	25.8326701556477	A_23_P208493	LILRB2	up
734	-0.680244306418219	6.14182692307692	-9.55582286271373	6.00819408724281e-16	2.71483064378054e-14	25.792999795222	A_23_P401547	PVRL3	down
735	1.58938302277433	8.31192307692308	9.55556094849818	6.01633292832558e-16	2.71591174330831e-14	25.7916664841943	A_23_P15394	CD68	up
736	1.70449275362319	7.81086538461538	9.5535446071732	6.07935952014561e-16	2.74174473626109e-14	25.7814020863936	A_33_P3262635	CECR1	up
737	0.26967701863354	8.08663461538462	9.54773308756553	6.26472980391943e-16	2.81460256133505e-14	25.7518186343537	A_23_P133596	DROSHA	stable
738	-0.918749482401656	6.30673076923077	-9.54517093774969	6.34823813525174e-16	2.84941241428811e-14	25.7387763822811	A_24_P324314	MXRA7	down
739	0.429014492753623	5.47663461538462	9.54384304572321	6.39195478619534e-16	2.86631262822331e-14	25.732017021058	A_23_P136817	KNTC1	stable
740	-1.1115900621118	6.39278846153846	-9.54109714224269	6.48331124520727e-16	2.90452343785286e-14	25.7180397394154	A_33_P3325497	FIBIN	down
741	-0.848447204968944	5.76423076923077	-9.54076040815519	6.49460382999917e-16	2.9068272293663e-14	25.7163257015981	A_33_P3245178	BEX2	down
742	0.27607453416149	7.54230769230769	9.53904640477436	6.5523892558983e-16	2.92991604343214e-14	25.7076011676872	A_33_P3274304	WIPF2	stable
743	-0.302873706004141	7.96076923076923	-9.53782616565463	6.59384076347527e-16	2.94566436526366e-14	25.7013900243452	A_23_P128166	RAB21	stable
744	-0.669892339544514	4.68298076923077	-9.53489331219041	6.69454435238197e-16	2.98540336015068e-14	25.6864616898616	A_24_P234415	STAC	down
745	0.962227743271222	5.53211538461538	9.53486774384748	6.69542899830678e-16	2.98540336015068e-14	25.6863315472359	A_23_P78608	DENND1C	up
746	0.506865424430642	8.07	9.53465538635095	6.7027809261386e-16	2.98586463424142e-14	25.6852506503752	A_23_P11262	F8A1	up
747	-0.738074534161491	5.91317307692308	-9.53066804597284	6.84233177083732e-16	3.04515978170297e-14	25.6649554076803	A_21_P0013527	XLOC_l2_014602	down
748	0.724194616977226	5.14990384615385	9.52770038721474	6.94807586812913e-16	3.0893119269168e-14	25.649850593617	A_23_P105794	EPSTI1	up
749	-0.314530020703934	6.19875	-9.5265299648029	6.99022802840554e-16	3.10221725384563e-14	25.6438934460173	A_23_P204324	DNM1L	stable
750	-1.30346169772257	7.01634615384615	-9.52594349071695	7.01144556333403e-16	3.10491445803406e-14	25.6409084611403	A_24_P238131	SUSD5	down
751	-0.529192546583852	5.35461538461538	-9.5258788484536	7.01378813211813e-16	3.10491445803406e-14	25.6405794512426	A_23_P359043	AKAP2	down
752	1.3332049689441	7.92567307692308	9.52581745907664	7.01601354345882e-16	3.10491445803406e-14	25.6402669976946	A_33_P3216292	TBC1D2	up
753	-0.40736231884058	6.34173076923077	-9.5248160231835	7.05241611503297e-16	3.11810472648193e-14	25.6351700060842	A_23_P218608	EIF5B	stable
754	0.938057971014494	6.12836538461538	9.52353333353039	7.09931809252558e-16	3.13590813387971e-14	25.6286415694268	A_33_P3306048	DPRXP4	up
755	0.516360248447206	5.38144230769231	9.52315047116863	7.11337787060162e-16	3.1391847962289e-14	25.6266929457844	A_23_P122937	ELMO1	up
756	0.593233954451346	6.45673076923077	9.52159249721588	7.17087849881702e-16	3.16069964057669e-14	25.6187635008218	A_23_P200126	MKNK1	up
757	0.552190476190476	4.5975	9.52146768376745	7.17550506588268e-16	3.16069964057669e-14	25.618128255263	A_33_P3403075	PRR11	up
758	0.934774327122154	9.34961538461538	9.52127911017204	7.18250074122542e-16	3.16083533550538e-14	25.6171684995628	A_23_P138717	RGS10	up
759	0.880356107660456	4.98865384615385	9.51880818416462	7.2747987737802e-16	3.19550268814077e-14	25.6045926930128	A_24_P12136	S100Z	up
760	0.389457556935818	5.53096153846154	9.51837486256075	7.29110657891158e-16	3.19969230590229e-14	25.6023873183067	A_32_P235159	MSL3P1	stable
761	0.584095238095238	7.47009615384615	9.51669778674245	7.35456724320754e-16	3.2215594641609e-14	25.5938519594438	A_21_P0011120	PARP4	up
762	1.38627743271222	5.71288461538462	9.51148271692696	7.55545286233811e-16	3.30343130513921e-14	25.5673108233532	A_23_P118025	DPEP2	up
763	-0.660513457556936	6.48634615384615	-9.50947316217548	7.63431615704207e-16	3.33482734608536e-14	25.5570838059512	A_24_P356601	HEXIM1	down
764	-0.383606625258799	6.04663461538462	-9.50381204631658	7.86093070273e-16	3.43064661804091e-14	25.5282740056998	A_24_P398092	RAD23B	stable
765	-0.351813664596273	4.44144230769231	-9.5009279386287	7.97895267081956e-16	3.47894113499645e-14	25.5135970020503	A_21_P0000451	SNORD116-27	stable
766	0.647879917184266	5.82355769230769	9.50060441602175	7.99230161538031e-16	3.48154971013212e-14	25.5119506377834	A_33_P3270311	HECW2	up
767	0.778674948240166	4.99519230769231	9.49669092796863	8.15555495615026e-16	3.54939364132123e-14	25.4920356902897	A_23_P205738	BCL11B	up
768	-0.660476190476192	4.86894230769231	-9.49616320203961	8.17782271328244e-16	3.55581060460516e-14	25.4893502399403	A_32_P94160	PRKAA2	down
769	-1.0312132505176	6.36211538461538	-9.49359382562737	8.28711000164907e-16	3.59671227840167e-14	25.4762755347931	A_23_P6909	CCRL1	down
770	1.55797929606625	9.24423076923077	9.49219327385965	8.34729493298309e-16	3.6195096120414e-14	25.4691486863499	A_33_P3287631	CTSB	up
771	0.310699792960662	6.82442307692308	9.4899304441766	8.44545781767149e-16	3.65871785787741e-14	25.4576341928255	A_23_P120744	MCM3AP	stable
772	0.795656314699793	5.18817307692308	9.48886544775801	8.49205620724036e-16	3.67553612251839e-14	25.4522149799	A_23_P423309	PCDH12	up
773	-0.313983436853002	5.12682692307692	-9.48596406014305	8.62031193420627e-16	3.72763424756016e-14	25.4374515266561	A_33_P3214879	KPNA1	stable
774	0.878302277432713	5.43557692307692	9.48040523782414	8.87146872922954e-16	3.81877138450187e-14	25.4091667726075	A_23_P419150	VENTX	up
775	-0.365006211180124	7.97240384615385	-9.47991573196661	8.89393250174383e-16	3.82495746826588e-14	25.4066760895765	A_23_P108835	YPEL5	stable
776	1.31816149068323	10.5676923076923	9.47596821317393	9.0771758230679e-16	3.90021489183165e-14	25.3865907998441	A_33_P3284508	CD14	up
777	0.569370600414079	6.12432692307692	9.47570244668552	9.08964729414763e-16	3.90202624623609e-14	25.3852385785905	A_33_P3353030	UCN	up
778	0.469105590062112	5.71951923076923	9.47462652438228	9.14031161692031e-16	3.92021495700655e-14	25.3797643059906	A_33_P3284951	MCM5	stable
779	-0.911026915113871	5.03471153846154	-9.47184286253111	9.27270477466823e-16	3.97339182656318e-14	25.365601277328	A_33_P3352073	LOC401093	down
780	-0.481391304347826	4.79461538461538	-9.4639120843698	9.66049447248008e-16	4.12088096342327e-14	25.3252516898832	A_33_P3396886	C11orf52	stable
781	1.06048033126294	6.08673076923077	9.45877218171231	9.92042780996016e-16	4.22033393348296e-14	25.2991025112782	A_23_P337729	TMEM180	up
782	0.708376811594203	6.38798076923077	9.45356602526398	1.01908333628794e-15	4.33147075596341e-14	25.2726172498099	A_33_P3243439	GPR162	up
783	0.38320082815735	6.39509615384615	9.45332871128644	1.02033332752088e-15	4.33239157022423e-14	25.2714099869423	A_32_P194246	CLEC16A	stable
784	-0.658285714285714	6.22153846153846	-9.45057933505857	1.03492709178853e-15	4.38697704630431e-14	25.2574235207906	A_23_P404965	GNL1	down
785	0.43472463768116	5.07442307692308	9.4504022910768	1.03587395891697e-15	4.38705616435946e-14	25.2565228825533	A_23_P126266	HLX	stable
786	0.427163561076605	7.28769230769231	9.44870423055161	1.04499959156607e-15	4.41778718209112e-14	25.2478847589164	A_24_P251688	ABCF3	stable
787	0.601420289855073	4.50701923076923	9.44847620590887	1.04623112981786e-15	4.4190409400993e-14	25.2467247936464	A_33_P3290577	MS4A14	up
788	1.03144513457557	6.00403846153846	9.44666478730356	1.05606605664604e-15	4.4565987590463e-14	25.2375101447235	A_23_P101013	TMC6	up
789	0.586824016563148	7.50019230769231	9.4446745937164	1.06697811209893e-15	4.49863099823765e-14	25.2273862119848	A_33_P3280094	LRFN4	up
790	-0.320666666666667	7.27125	-9.44428079709955	1.06915057279535e-15	4.4986705667232e-14	25.2253830221279	A_32_P18250	FUNDC2P2	stable
791	0.941180124223603	5.30586538461538	9.44398328896009	1.07079476717239e-15	4.4986705667232e-14	25.2238696425083	A_23_P68121	PSD4	up
792	0.768666666666667	5.37798076923077	9.44161138778025	1.08399385073216e-15	4.54133320624979e-14	25.2118042527657	A_23_P375	CDCA8	up
793	0.643064182194618	5.86807692307692	9.44146872342743	1.08479290577522e-15	4.54133320624979e-14	25.2110785542899	A_33_P3227880	BTN3A2	up
794	-1.21715527950311	5.05875	-9.4358390746894	1.11679832995294e-15	4.65470513817422e-14	25.1824425275139	A_23_P204885	PCDH20	down
795	0.54296066252588	4.79451923076923	9.43523415928901	1.12029299306901e-15	4.66515665413335e-14	25.1793656086347	A_33_P3414799	SH3BP2	up
796	1.22662525879917	6.83096153846154	9.43466831929142	1.12357179859595e-15	4.67469168035553e-14	25.1764874604322	A_23_P3014	RNASE6	up
797	1.33614492753623	6.03048076923077	9.43234830271942	1.13711583000523e-15	4.72688149422754e-14	25.1646868108146	A_23_P69310	CCRL2	up
798	0.475792960662526	4.41538461538462	9.43146998218869	1.14228582423187e-15	4.74420010514018e-14	25.160219330329	A_24_P261169	SEMA4D	stable
799	-0.761734989648033	5.10490384615385	-9.42010645132109	1.21132940620735e-15	5.01498975759974e-14	25.1024226534309	A_33_P3493097	LOC648149	down
800	0.513159420289855	7.46846153846154	9.41805979601148	1.22420044838217e-15	5.06217060300393e-14	25.0920135784289	A_24_P317835	INPP5E	up
801	-0.298227743271222	6.15442307692308	-9.41664628491928	1.23316941312366e-15	5.0948006242899e-14	25.0848247040674	A_23_P102412	PLEKHA3	stable
802	0.721333333333334	6.78057692307692	9.41523898326567	1.24216416839202e-15	5.12300586866321e-14	25.0776674874114	A_33_P3323760	LOC153684	up
803	1.80579710144928	9.85807692307692	9.41331156502994	1.25458965758507e-15	5.16974067795125e-14	25.0678652018288	A_23_P153745	IFI30	up
804	0.275486542443064	5.70134615384615	9.41100044882358	1.26965249334419e-15	5.22725221649999e-14	25.0561117330234	A_33_P3268368	FZR1	stable
805	0.935312629399587	5.14711538461538	9.40687534411061	1.29698837935973e-15	5.32587825908412e-14	25.0351335240952	A_33_P3250680	CD40LG	up
806	-0.299552795031056	5.85211538461538	-9.40378717177967	1.31783682389816e-15	5.39274802118809e-14	25.0194290738208	A_33_P3405531	TMF1	stable
807	0.375320910973085	5.74615384615385	9.3990525853673	1.35045202925137e-15	5.5166607355693e-14	24.9953527639032	A_24_P185036	FTSJD1	stable
808	0.514004140786749	5.92730769230769	9.39788859164945	1.3585931365965e-15	5.53556431104284e-14	24.9894337629115	A_23_P24616	SIAE	up
809	1.08809523809524	5.32048076923077	9.39758277396882	1.36074017894978e-15	5.53953693521812e-14	24.9878786646303	A_33_P3387991	CEBPE	up
810	0.413643892339545	8.00586538461538	9.39687756894241	1.36570410923755e-15	5.5526306525079e-14	24.984292675975	A_23_P251893	BRAT1	stable
811	0.620418219461698	7.02048076923077	9.39679221176549	1.36630616301343e-15	5.5526306525079e-14	24.9838586335366	A_23_P218331	CYB561	up
812	0.316062111801242	5.30798076923077	9.39513530901174	1.37804552230915e-15	5.59552779780236e-14	24.9754333181056	A_23_P144684	ANKRD32	stable
813	0.951739130434784	7.03144230769231	9.39329386803434	1.39121057363158e-15	5.63746783700631e-14	24.9660697599272	A_33_P3251093	SLC36A1	up
814	0.537175983436853	7.12153846153846	9.38634946978262	1.44199821632292e-15	5.82020526868375e-14	24.9307593727802	A_23_P314120	CHKB	up
815	1.17146583850932	7.83836538461538	9.38390798177854	1.46029043108307e-15	5.8890074176374e-14	24.9183455349115	A_24_P59667	JAK3	up
816	0.377904761904763	9.16615384615385	9.38360381122199	1.46258552275737e-15	5.89323462468919e-14	24.9167989853958	A_33_P3367642	LMF2	stable
817	0.629610766045549	4.88086538461538	9.37742584310593	1.50998831521843e-15	6.07387980684971e-14	24.8853880481871	A_23_P154688	SLC4A11	up
818	1.32281573498965	6.01192307692308	9.37454427631942	1.53261989653976e-15	6.15443897961385e-14	24.8707377023175	A_23_P502336	EMR2	up
819	-0.640745341614907	5.82346153846154	-9.37188958938565	1.55376922699586e-15	6.23210849188758e-14	24.8572411563727	A_23_P120557	TASP1	down
820	0.448534161490684	7.31644230769231	9.37178619355213	1.5545988303858e-15	6.23210849188758e-14	24.85671549334	A_23_P204484	RAB35	stable
821	-0.484881987577641	5.26144230769231	-9.37152159165643	1.5567238963356e-15	6.23533883359371e-14	24.8553702628861	A_23_P361841	RIMKLB	stable
822	0.972207039337475	4.95730769230769	9.3679232599666	1.58591235325294e-15	6.33991670795477e-14	24.8370767122422	A_32_P66035	TMEM86A	up
823	-0.838521739130435	7.05567307692308	-9.36663703642808	1.59647782268028e-15	6.3675888448237e-14	24.8305378153932	A_33_P3369371	GPX3	down
824	1.86139958592133	9.41153846153846	9.36639583836656	1.5984669160836e-15	6.37014673876689e-14	24.8293116216557	A_23_P120883	HMOX1	up
825	-0.606890269151139	6.87192307692308	-9.36109223201208	1.64283522022952e-15	6.54144598558785e-14	24.8023499673397	A_23_P329890	TMEM136	down
826	-0.452890269151139	8.11009615384615	-9.35951882591065	1.65623284420111e-15	6.58924151080145e-14	24.7943515584206	A_23_P80068	BTG3	stable
827	0.927022774327123	5.83961538461538	9.35819100853911	1.6676241192585e-15	6.62341061954904e-14	24.7876016818192	A_33_P3304170	PIK3CG	up
828	-0.433623188405797	4.60230769230769	-9.35745450597249	1.67397623299379e-15	6.64305731958173e-14	24.7838577495495	A_21_P0008816	XLOC_011183	stable
829	0.499966873706004	5.63942307692308	9.3528177862934	1.71452512938162e-15	6.7695019087268e-14	24.7602880135426	A_23_P16166	PNPLA6	stable
830	-0.548070393374741	7.29951923076923	-9.35266647407925	1.71586477798212e-15	6.7695019087268e-14	24.7595188670385	A_23_P65768	RSL24D1	down
831	0.504236024844721	5.63682692307692	9.34909217181337	1.74781575326013e-15	6.88980515113316e-14	24.7413503496011	A_33_P3775007	ASAP1	up
832	0.945333333333334	5.33519230769231	9.34624655244078	1.77367718647422e-15	6.98592321179315e-14	24.7268861920084	A_33_P3368049	LOC643988	up
833	-0.461498964803312	5.74038461538462	-9.33919812321421	1.83939166314882e-15	7.2387183652844e-14	24.6910608575451	A_33_P3314441	FBXL17	stable
834	-0.436161490683229	7.03548076923077	-9.33260391541453	1.9030705857111e-15	7.47065848530311e-14	24.6575461890974	A_32_P57702	LOC641746	stable
835	0.854173913043479	7.15471153846154	9.33082690937312	1.92060415235588e-15	7.53323109186293e-14	24.6485149909717	A_23_P132226	TPST2	up
836	0.512045548654244	7.23086538461538	9.32979425583861	1.93086726269574e-15	7.56720649287327e-14	24.6432668467247	A_33_P3220570	UBTD1	up
837	-0.733130434782609	5.32759615384615	-9.31504278915405	2.08359747128108e-15	8.14550462221911e-14	24.5683022708258	A_33_P3338300	CASZ1	down
838	-1.21348240165632	5.87461538461538	-9.31352119807228	2.10002195136686e-15	8.20292871978539e-14	24.5605703499166	A_23_P96285	REEP1	down
839	-1.1111635610766	6.6025	-9.31211074198025	2.11536223748315e-15	8.24921458683199e-14	24.5534032524909	A_23_P147711	NPR1	down
840	1.18761076604555	6.48307692307692	9.30827830825773	2.15761160768398e-15	8.40703668801118e-14	24.5339295673282	A_23_P211561	MEI1	up
841	0.302596273291926	4.31990384615385	9.30710887095904	2.1706706689512e-15	8.44962331588615e-14	24.5279874581307	A_33_P3302563	LOC100129408	stable
842	1.25975983436853	7.60923076923077	9.30697981207313	2.17211669109717e-15	8.44962331588615e-14	24.5273316919013	A_24_P288836	HLA-DPB2	up
843	0.716476190476191	6.59221153846154	9.2976418314751	2.27933587898069e-15	8.85213894693044e-14	24.4798861501816	A_23_P121326	CYB561D2	up
844	1.43106004140787	6.80259615384615	9.29634448102827	2.2946443894487e-15	8.89697066635793e-14	24.4732947353908	A_33_P3289296	TMEM37	up
845	-0.382422360248447	4.85913461538462	-9.29180032237218	2.34907866479686e-15	9.09310843676976e-14	24.4502079668777	A_33_P3275381	MAP9	stable
846	-0.358004140786749	6.28019230769231	-9.29157254657508	2.35184085985539e-15	9.09458362575351e-14	24.4490507688785	A_32_P9963	HSF2	stable
847	-0.345821946169772	5.66884615384615	-9.29145165733343	2.35330817838028e-15	9.09458362575351e-14	24.4484366010664	A_23_P2573	TMEM117	stable
848	0.605884057971015	6.37798076923077	9.28908894962157	2.3821702433117e-15	9.17611201140051e-14	24.4364331976399	A_23_P118406	C17orf62	up
849	1.30190062111801	5.75490384615385	9.28734686934361	2.40367703384177e-15	9.24388863527238e-14	24.4275829729474	A_21_P0009442	LOC100505592	up
850	-0.3904099378882	9.35269230769231	-9.28503861182718	2.43247243000755e-15	9.34702251478674e-14	24.4158566404129	A_23_P144453	MRFAP1	stable
851	0.705817805383023	6.58971153846154	9.27875664481605	2.51259567943587e-15	9.63141299212141e-14	24.3839444836664	A_33_P3407895	RINL	up
852	-0.32272049689441	4.33817307692308	-9.27763402444635	2.52718915848438e-15	9.67896891446961e-14	24.3782418126032	A_21_P0005892	XLOC_007190	stable
853	0.405097308488613	7.20048076923077	9.27748769877161	2.52909753922012e-15	9.67896891446961e-14	24.3774985139565	A_23_P4144	COASY	stable
854	0.486828157349897	8.18413461538461	9.27260535853687	2.59360467948541e-15	9.90979236630547e-14	24.3526980087514	A_24_P376309	PPP1R9B	stable
855	0.924861283643893	5.79903846153846	9.27020822568797	2.6258750520399e-15	1.00249885670124e-13	24.3405218696325	A_23_P118722	ASGR1	up
856	-0.309155279503106	4.92317307692308	-9.26923353009516	2.63911082355707e-15	1.0059268868113e-13	24.335571022327	A_24_P902728	CAPRIN1	stable
857	0.877697722567289	5.46346153846154	9.26894635440258	2.64302318202932e-15	1.00634005472958e-13	24.334112357219	A_33_P3295056	PTPRCAP	up
858	0.71855900621118	5.26730769230769	9.26882989960031	2.64461136194889e-15	1.00634005472958e-13	24.3335208439604	A_33_P3282489	GCNT1	up
859	0.457527950310559	6.81298076923077	9.26868547113133	2.64658236295883e-15	1.00634005472958e-13	24.3327872439171	A_23_P202708	MADD	stable
860	0.362608695652174	8.03057692307692	9.26759889910559	2.66145779875139e-15	1.01118280868317e-13	24.3272682170469	A_24_P80181	TMEM127	stable
861	1.18247619047619	8.24538461538462	9.26664089860918	2.67464228274319e-15	1.01537584619738e-13	24.3224022912708	A_33_P3372332	CYBA	up
862	0.369097308488613	4.68259615384615	9.26544799234614	2.69115084287757e-15	1.02000443815369e-13	24.3163432823124	A_33_P3226985	CDK5R1	stable
863	0.873416149068324	7.40519230769231	9.26474954385977	2.7008638068354e-15	1.02286560069125e-13	24.3127957552207	A_23_P159125	SLC16A5	up
864	1.0660082815735	7.34182692307692	9.26369437087502	2.71560396997535e-15	1.02762454793367e-13	24.307436414725	A_24_P38815	TPP1	up
865	-0.796273291925465	6.25884615384615	-9.26299296686823	2.72544659155356e-15	1.0305240616255e-13	24.3038739361192	A_33_P3377786	LOC100509553	down
866	-0.597287784679089	4.30086538461538	-9.26096144034869	2.75415589966679e-15	1.03971585017453e-13	24.2935558105641	A_23_P173	CASQ1	down
867	-0.798198757763975	6.81471153846154	-9.26032146652108	2.76326232378033e-15	1.04232107319356e-13	24.2903054245886	A_19_P00315647	LOC100507165	down
868	1.42645548654244	6.07182692307692	9.25582699081205	2.82806833183151e-15	1.06591564302779e-13	24.2674788375824	A_23_P8913	CA2	up
869	-0.630534161490683	6.85480769230769	-9.25515484933253	2.83788952783533e-15	1.06876502504868e-13	24.26406524436	A_23_P146050	ZFAND1	down
870	1.5163933747412	9.02721153846154	9.25394641941949	2.85563257864179e-15	1.07459090921119e-13	24.2579280685018	A_23_P97860	LIPA	up
871	-0.929138716356108	6.96298076923077	-9.25073762649478	2.90328572245918e-15	1.09165390919897e-13	24.2416321273209	A_33_P3280157	SNORD116-19	down
872	0.329337474120083	4.94278846153846	9.24861588519494	2.93523045995799e-15	1.10278801637086e-13	24.2308570876255	A_23_P419213	KIAA1407	stable
873	1.42026086956522	6.51028846153846	9.24752538784692	2.95178515857102e-15	1.10812687636776e-13	24.2253191988537	A_33_P3231414	LILRB1	up
874	0.500182194616978	6.48442307692308	9.24724015911591	2.9561305357394e-15	1.10887740985069e-13	24.2238707273571	A_23_P79931	ATRN	up
875	-0.749701863354038	4.93317307692308	-9.24551303503622	2.98257951665378e-15	1.11791148513183e-13	24.2150999935693	A_23_P214300	GSTA2	down
876	0.79937060041408	6.75692307692308	9.24533449796426	2.98532704955687e-15	1.11805465665813e-13	24.2141933497018	A_23_P31224	PILRA	up
877	0.358877846790891	8.49067307692308	9.24148422649883	3.04519811701418e-15	1.13867281489366e-13	24.1946413561483	A_33_P3248644	QARS	stable
878	0.618583850931677	7.82269230769231	9.23923197588395	3.08077434708633e-15	1.15106497028212e-13	24.1832045882566	A_33_P3286724	PLD2	up
879	0.91280745341615	7.18932692307692	9.23819945878977	3.0972222527538e-15	1.15629630769475e-13	24.1779616255385	A_23_P314584	MAPKAPK3	up
880	0.314513457556936	7.23009615384615	9.23795600172298	3.10111325660603e-15	1.15683517727094e-13	24.1767253958984	A_23_P64669	ZCCHC8	stable
881	0.731590062111802	5.85509615384615	9.2373059236001	3.11152692801816e-15	1.15980448521964e-13	24.1734244349312	A_33_P3216890	PAG1	up
882	-0.632426501035197	7.11298076923077	-9.23567522467357	3.13780314252562e-15	1.16867712945887e-13	24.1651441802586	A_23_P201386	DDAH1	down
883	0.719834368530022	5.06615384615385	9.23326703068589	3.17701314602662e-15	1.17989626812378e-13	24.1529162590732	A_33_P3224878	ITGA4	up
884	1.11686542443064	6.32471153846154	9.23321222238769	3.17791119947862e-15	1.17989626812378e-13	24.1526379661662	A_24_P232365	APBB1IP	up
885	0.555006211180124	7.78365384615385	9.23135662176447	3.20846586400543e-15	1.19030557767938e-13	24.1432161163412	A_23_P61633	TNK2	up
886	0.337739130434783	5.07807692307692	9.22713698379233	3.27904331146897e-15	1.21553492606486e-13	24.1217914719965	A_23_P17695	SLC37A1	stable
887	-0.40272049689441	4.79509615384615	-9.22611797502831	3.29631823766139e-15	1.2209612130508e-13	24.1166177284463	A_33_P3224735	ZC3H12B	stable
888	0.653180124223603	8.13278846153846	9.22596920391315	3.29884789494304e-15	1.2209612130508e-13	24.1158623874812	A_23_P301340	C17orf56	up
889	0.664202898550725	6.11067307692308	9.22335874628677	3.34355196130756e-15	1.23460656171281e-13	24.1026087522546	A_23_P408996	MBOAT1	up
890	0.55720910973085	9.37711538461538	9.22016046147768	3.39914770914708e-15	1.25415548263175e-13	24.0863711192475	A_33_P3222917	CD276	up
891	-1.14272877846791	8.95355769230769	-9.21402202730267	3.50845027650169e-15	1.29145945380511e-13	24.0552078836246	A_33_P3215113	LDOC1	down
892	0.739826086956521	8.02884615384615	9.21367931735881	3.51465503418234e-15	1.29273661895404e-13	24.0534680919218	A_24_P396994	ATP6V1A	up
893	0.605900621118012	6.59913461538462	9.21239258387331	3.53804924940228e-15	1.30032939131998e-13	24.0469359513443	A_21_P0011656	XLOC_l2_006404	up
894	0.351888198757764	5.40375	9.2103255679608	3.57595568567764e-15	1.31323985647139e-13	24.0364428647579	A_33_P3269806	ZNF616	stable
895	0.880579710144927	6.29423076923077	9.20978197963532	3.5859915505559e-15	1.3159029863779e-13	24.0336834071725	A_23_P145024	ADRB2	up
896	-0.62216563146998	5.40778846153846	-9.20842406552005	3.61118471382105e-15	1.32411973866593e-13	24.0267901949704	A_23_P47728	MAP6	down
897	-0.378434782608696	5.90692307692308	-9.20755914373167	3.62732349575025e-15	1.3287446516561e-13	24.022399621984	A_24_P311771	ZFR	stable
898	-0.680811594202899	4.38230769230769	-9.19197212425798	3.93082229973109e-15	1.43464390096131e-13	23.9432825345031	A_23_P252388	SPEF2	down
899	0.414496894409938	5.63528846153846	9.19128794648547	3.9447099072686e-15	1.43860161309524e-13	23.9398100591902	A_23_P170491	TRAIP	stable
900	0.70536231884058	8.92798076923077	9.1889003312577	3.99355909660086e-15	1.45417239708585e-13	23.9276921552525	A_23_P250462	ATP6AP1	up
901	-0.248492753623188	9.30913461538461	-9.18494173707398	4.07588358624821e-15	1.48186586015719e-13	23.9076017101278	A_33_P3231981	PARK7	stable
902	0.57032298136646	7.08067307692308	9.18346083428088	4.10711453813507e-15	1.49138824610081e-13	23.9000861287018	A_23_P323227	PPP1CA	up
903	-0.560376811594203	4.03221153846154	-9.18340078899193	4.10838586751705e-15	1.49138824610081e-13	23.8997814013697	A_23_P110764	MYOT	down
904	-0.316202898550725	5.76221153846154	-9.18218727733344	4.13416371118093e-15	1.49844412304644e-13	23.893622922207	A_24_P89509	TRMT11	stable
905	-0.417884057971015	7.39875	-9.18167152353855	4.14516836440911e-15	1.50128151398799e-13	23.8910055351478	A_23_P404108	FAM190B	stable
906	0.538215320910974	7.73394230769231	9.18022391800785	4.17621241686207e-15	1.511366796865e-13	23.8836591921803	A_33_P3228285	ANKRD13D	up
907	0.612190476190477	4.64730769230769	9.1782994567367	4.21784229789526e-15	1.52409861137402e-13	23.8738930664776	A_23_P107336	ACAP1	up
908	-0.393908902691511	5.54894230769231	-9.17742123781387	4.23697729035766e-15	1.52984335104251e-13	23.8694364074895	A_23_P71300	CCDC25	stable
909	1.64946997929607	8.06778846153846	9.17586150123383	4.27117531227921e-15	1.54050138983598e-13	23.8615213843439	A_23_P86283	LAPTM5	up
910	0.951101449275363	6.79701923076923	9.1751081502911	4.28779144976823e-15	1.54465072470919e-13	23.8576984849463	A_23_P48997	PSTPIP1	up
911	-0.687213250517599	6.53634615384615	-9.17253914093338	4.34494096983888e-15	1.56166760455106e-13	23.8446622118346	A_24_P137522	USP53	down
912	-0.447623188405797	5.76701923076923	-9.16796890865632	4.44849493047538e-15	1.59767222183882e-13	23.8214717558038	A_33_P3347976	MIB1	stable
913	-0.39016149068323	7.07	-9.16493477204681	4.51860039721366e-15	1.62161829289223e-13	23.8060764530889	A_33_P3349334	SOCS4	stable
914	1.26422774327122	6.78048076923077	9.16380519890893	4.54498058713e-15	1.62984797018295e-13	23.8003450940593	A_24_P32935	FOLR2	up
915	0.548530020703934	8.1825	9.16029764457251	4.62788019354063e-15	1.65706158687503e-13	23.7825485091956	A_23_P59005	TAP1	up
916	0.317055900621118	5.87721153846154	9.15970242474881	4.64209699929942e-15	1.66089381207334e-13	23.7795285581754	A_23_P347528	TFCP2	stable
917	1.19185921325052	6.30903846153846	9.15803117503275	4.68224819370175e-15	1.67399227403267e-13	23.7710492882569	A_23_P64044	FERMT3	up
918	1.10998757763975	8.43557692307692	9.15515748273231	4.75209972412223e-15	1.69639910393439e-13	23.7564696573424	A_23_P100632	HN1	up
919	-0.399991718426501	5.09519230769231	-9.15292602087834	4.80705697306165e-15	1.71342941760773e-13	23.7451486906146	A_23_P379746	DENND5B	stable
920	0.306496894409938	6.39163461538462	9.15225050774085	4.82381849997247e-15	1.71810819580029e-13	23.7417216372048	A_24_P258955	ZNF317	stable
921	0.294616977225673	7.03403846153846	9.1520802012386	4.82805351912901e-15	1.71832169825387e-13	23.7408576321743	A_23_P257503	HERC1	stable
922	1.55168530020704	8.17576923076923	9.15178121261765	4.83549746017257e-15	1.71967608696461e-13	23.7393407963613	A_23_P104464	ALOX5	up
923	1.29859627329193	10.0947115384615	9.14951898041747	4.89219289194105e-15	1.738530863494e-13	23.7278641517782	A_23_P30913	HLA-DPA1	up
924	1.39780952380952	6.18625	9.14907479357264	4.9034026580643e-15	1.74120528347672e-13	23.725610758854	A_33_P3404601	C2	up
925	1.00064596273292	5.43846153846154	9.14829278774278	4.92320015795796e-15	1.74692291490785e-13	23.7216436120903	A_23_P24784	TNNI2	up
926	0.984231884057972	5.615	9.14809689160202	4.92817200764696e-15	1.74737525708497e-13	23.7206498285555	A_23_P24948	KCNE3	up
927	0.524260869565218	5.51182692307692	9.14643431920202	4.97057039276708e-15	1.76108724920347e-13	23.7122156654842	A_32_P103633	MCM2	up
928	-0.753341614906833	9.20961538461538	-9.14112286815707	5.10847592940748e-15	1.80859180769674e-13	23.6852719357072	A_23_P143143	ID2	down
929	0.421635610766046	8.09259615384615	9.13768460300867	5.19977577697665e-15	1.83816157309667e-13	23.6678312879588	A_23_P251051	NF2	stable
930	-0.381225672877847	4.0825	-9.13685800269531	5.22196708593811e-15	1.84462669917622e-13	23.6636384469297	A_21_P0005893	XLOC_007191	stable
931	-0.845349896480332	5.47	-9.13593494912816	5.24685955056293e-15	1.85203562208967e-13	23.6589564033195	A_32_P76720	NT5DC3	down
932	-0.46720082815735	7.77317307692308	-9.13558284956284	5.25638597399396e-15	1.85401363190187e-13	23.6571704466594	A_24_P148043	FAM20B	stable
933	0.490513457556936	4.23086538461538	9.13231069239938	5.34574740699593e-15	1.88412681166484e-13	23.6405734047765	A_23_P14165	GPR18	stable
934	-0.397300207039338	6.35269230769231	-9.1310907880076	5.37944917450883e-15	1.89318157694702e-13	23.634385960681	A_23_P136232	IMPAD1	stable
935	0.565122153209109	7.05836538461538	9.13094084701289	5.38360613554143e-15	1.89323482433207e-13	23.6336254549213	A_33_P3464555	LOC283070	up
936	-1.12217391304348	6.53548076923077	-9.12760304037692	5.47697797744106e-15	1.92463856599089e-13	23.6166963230095	A_24_P143171	TMEM47	down
937	-0.555751552795031	6.50442307692308	-9.12475365170625	5.55796444558128e-15	1.95019771014071e-13	23.6022449235425	A_23_P46396	PTBP2	down
938	0.371494824016564	5.77961538461538	9.12176071657193	5.64431808763064e-15	1.97902856152652e-13	23.5870659985143	A_23_P102832	CEP250	stable
939	0.546020703933748	5.10769230769231	9.11543945574873	5.83112778943595e-15	2.03998833338194e-13	23.5550089014066	A_24_P157087	CASP8	up
940	1.01656728778468	7.59759615384615	9.11344245308744	5.89141740005159e-15	2.05955585795886e-13	23.5448819601767	A_23_P210708	SIRPA	up
941	-0.503718426501035	4.61923076923077	-9.11183027812447	5.94054255594874e-15	2.07519440771886e-13	23.536706678166	A_23_P218597	NPAS2	down
942	1.14989648033126	5.12576923076923	9.10819789616176	6.05272946608066e-15	2.11282278792346e-13	23.5182875590554	A_23_P50678	MATK	up
943	0.359026915113872	5.47105769230769	9.10708300124341	6.08758546580282e-15	2.12342169340003e-13	23.5126342948621	A_23_P219013	ABCC10	stable
944	1.19453830227743	6.05567307692308	9.10546978230986	6.13837596160774e-15	2.1379823246089e-13	23.5044543242521	A_23_P250413	PARVG	up
945	0.359159420289855	4.70028846153846	9.10505026648762	6.15165311762583e-15	2.14102896135101e-13	23.5023271570861	A_23_P67618	ZNF792	stable
946	0.444149068322981	7.55096153846154	9.10348621171905	6.20140661111786e-15	2.15675704244205e-13	23.4943966639598	A_33_P3293266	TMEM175	stable
947	-0.429474120082816	5.94134615384615	-9.10266802301252	6.22759344535286e-15	2.16427188677322e-13	23.4902481203646	A_24_P19544	STK39	stable
948	-0.440513457556937	6.94230769230769	-9.10030411427345	6.3038740167031e-15	2.18756462206648e-13	23.4782623824731	A_24_P73290	ATP2A2	stable
949	1.30657142857143	7.18028846153846	9.09595811048232	6.44655562704926e-15	2.23379769176581e-13	23.4562276883932	A_23_P30666	TNFRSF21	up
950	-0.92479917184265	5.88528846153846	-9.08959089332909	6.66143427548992e-15	2.30487576571563e-13	23.4239472759925	A_24_P655849	SMAD9	down
951	-0.630389233954452	6.95490384615385	-9.08866492004514	6.69327342592718e-15	2.31364078168883e-13	23.4192529952701	A_24_P272290	C6orf145	down
952	0.627627329192546	6.52269230769231	9.08856968131651	6.69655676487457e-15	2.31364078168883e-13	23.4187701793873	A_23_P428248	TTC21A	up
953	-0.398331262939959	6.65086538461538	-9.08400454251949	6.85583859103235e-15	2.36186227669575e-13	23.3956277010868	A_23_P258251	ENOX2	stable
954	0.3304016563147	5.95692307692308	9.08399666183628	6.85611679846516e-15	2.36186227669575e-13	23.3955877519063	A_23_P11862	C1orf112	stable
955	0.426832298136646	5.15461538461538	9.08258189958799	6.90624436485735e-15	2.37739791449831e-13	23.3884160246586	A_23_P123086	KIAA1908	stable
956	0.630600414078676	6.28980769230769	9.08235456057397	6.91433343113824e-15	2.37845018405617e-13	23.3872636067528	A_24_P122921	BCL2L11	up
957	0.365527950310559	5.71394230769231	9.07847222177008	7.05394144307048e-15	2.42330208848392e-13	23.3675838949732	A_23_P165937	DSN1	stable
958	-0.494356107660456	6.58144230769231	-9.07844374971144	7.05497561305406e-15	2.42330208848392e-13	23.3674395725045	A_23_P217938	SPHAR	stable
959	0.419573498964803	6.26894230769231	9.07410794088565	7.2142409544914e-15	2.47620831135135e-13	23.3454623015527	A_23_P89343	SNX11	stable
960	-0.608070393374742	6.68971153846154	-9.07138767450601	7.31598972479955e-15	2.50204731080265e-13	23.3316744524081	A_23_P149992	PDLIM1	down
961	0.674815734989648	6	9.07118838056165	7.32350016496567e-15	2.50268018159848e-13	23.3306643358361	A_21_P0014822	LOC100652912	up
962	0.803834368530022	5.34788461538462	9.06629113477381	7.51049092020729e-15	2.56115326733534e-13	23.3058435331544	A_23_P48088	CD27	up
963	-0.364832298136646	6.40451923076923	-9.0652138353653	7.55226035067014e-15	2.57354025388662e-13	23.3003836353763	A_23_P379327	FAM63B	stable
964	-0.955304347826087	5.49019230769231	-9.06327374640536	7.62806762702988e-15	2.59749991587853e-13	23.2905511860636	A_23_P1320	MYOZ1	down
965	1.40560248447205	7.67913461538462	9.06208075679414	7.67505916421634e-15	2.60786481910511e-13	23.2845051825562	A_23_P70688	LY86	up
966	0.316314699792961	5.59557692307692	9.06153463099593	7.69666718785365e-15	2.61332814631261e-13	23.2817374776067	A_33_P3232993	MARK2	stable
967	-0.677250517598344	6.42038461538462	-9.0578733850848	7.84310408574444e-15	2.66113762748475e-13	23.2631831696003	A_23_P53668	NFYB	down
968	0.567913043478261	4.62278846153846	9.05438253204121	7.98531402739826e-15	2.70744535287627e-13	23.2454931516235	A_33_P3365710	ATP6V0D1	up
969	0.832360248447205	7.59509615384615	9.05388594849842	8.00575174490538e-15	2.7124290356359e-13	23.2429767594759	A_23_P148047	PTGER4	up
970	-0.418836438923396	5.89240384615385	-9.04979479679536	8.17612846599042e-15	2.76618851694038e-13	23.2222458084989	A_23_P250478	PDK3	stable
971	-0.60888198757764	4.91317307692308	-9.04801258511457	8.25147580055425e-15	2.78968349239911e-13	23.2132151988826	A_23_P71053	MPP6	down
972	-0.495051759834369	6.08298076923077	-9.04678103182771	8.30394713237839e-15	2.80341255189095e-13	23.2069749367669	A_23_P406702	CAMSAP2	stable
973	0.892973084886129	6.22759615384615	9.04548207368101	8.35965110711083e-15	2.81985323547527e-13	23.2003932392111	A_24_P23258	GRAMD4	up
974	-0.330604554865424	5.00894230769231	-9.04536759530747	8.36457819087746e-15	2.81985323547527e-13	23.1998131932887	A_33_P3359748	SARS	stable
975	-0.925971014492754	5.01365384615385	-9.04392717671735	8.426821145287e-15	2.83678970520545e-13	23.1925148645551	A_33_P3353502	PLCB4	down
976	-0.707267080745342	5.30932692307692	-9.04188314905448	8.51594110873255e-15	2.86398095188244e-13	23.182158388782	A_33_P3739260	CAP2	down
977	0.758422360248448	5.34432692307692	9.0417971064278	8.51971313969768e-15	2.86398095188244e-13	23.1817224423953	A_23_P391275	RCAN3	up
978	0.306530020703934	8.04394230769231	9.04104776979049	8.5526339398318e-15	2.87300419710171e-13	23.1779258487914	A_33_P3443165	RAE1	stable
979	-0.862786749482402	5.56528846153846	-9.03877093551107	8.6534434687024e-15	2.90274203055181e-13	23.1663902456871	A_23_P138938	PGR	down
980	-0.344517598343686	7.01971153846154	-9.03561826763572	8.79499188860335e-15	2.94604179038234e-13	23.150417769458	A_23_P313	PEF1	stable
981	0.29991718426501	7.36326923076923	9.03544120326857	8.80300988940707e-15	2.9466392309698e-13	23.149520720653	A_33_P3399114	MGC2752	stable
982	1.12221118012423	6.58711538461538	9.03238355821993	8.9426252563913e-15	2.99125435327727e-13	23.1340303046827	A_23_P10873	TLR1	up
983	0.890306418219462	5.40182692307692	9.03216583468346	8.95265059748185e-15	2.992489942287e-13	23.1329273126376	A_33_P3396370	ACRBP	up
984	0.340207039337474	6.8	9.02997450376876	9.05417958558237e-15	3.02255366790472e-13	23.1218261535891	A_33_P3340254	MLL2	stable
985	0.61992546583851	7.21615384615385	9.02994868772299	9.05538251894271e-15	3.02255366790472e-13	23.1216953727968	A_24_P281975	GNPTAB	up
986	-0.437904761904763	7.56403846153846	-9.02493273815344	9.29215881417224e-15	3.09522873447991e-13	23.0962860286249	A_24_P942517	TMX4	stable
987	-0.909416149068323	5.54692307692308	-9.0249201880917	9.29275891635703e-15	3.09522873447991e-13	23.096222455696	A_23_P162547	MYL2	down
988	0.323623188405797	4.64471153846154	9.02462390578573	9.30693738780359e-15	3.09776823026161e-13	23.0947216266821	A_33_P3346222	MSH5	stable
989	-1.22730020703934	7.93201923076923	-9.02107873192051	9.4782738732541e-15	3.15257661045378e-13	23.076763858605	A_23_P32253	NFIL3	down
990	0.365801242236025	4.21298076923077	9.0157790641055	9.74029038034783e-15	3.2329008745559e-13	23.0499203800621	A_23_P206441	FANCA	stable
991	0.309296066252588	5.98663461538462	9.01522539722272	9.76807729648241e-15	3.23984845853294e-13	23.0471160940342	A_23_P9761	CNTROB	stable
992	2.2344099378882	7.96673076923077	9.01277638041749	9.89193796340433e-15	3.2786294242801e-13	23.0347122271599	A_33_P3246833	IL1RN	up
993	-0.422016563146998	4.29086538461539	-9.01194562603742	9.93430886412438e-15	3.29036562126121e-13	23.0305046823414	A_33_P3346891	MYBL1	stable
994	0.510128364389235	7.43730769230769	9.00765607362656	1.01559869919842e-14	3.34970390222708e-13	23.0087799889181	A_23_P31085	CCDC28A	up
995	0.914492753623189	7.50673076923077	9.00668021069163	1.02071033980697e-14	3.36187132408617e-13	23.0038378422873	A_32_P160972	C6orf115	up
996	-0.454587991718427	4.12182692307692	-9.00223360363594	1.04432887343189e-14	3.4348754261576e-13	22.9813193045609	A_21_P0007777	XLOC_010235	stable
997	1.33791718426501	5.68394230769231	9.00165799153949	1.04742588103401e-14	3.44266598339301e-13	22.9784043816194	A_21_P0000855	LOC100506585	up
998	0.873660455486543	6.30221153846154	8.99890485772852	1.06236596391646e-14	3.48692117489914e-13	22.9644627050172	A_23_P66682	HOXB6	up
999	1.04247619047619	5.0725	8.99791695242926	1.06777857894278e-14	3.50225445906674e-13	22.959460144778	A_23_P101434	NLRP12	up
1000	0.468426501035197	6.38221153846154	8.99696676878614	1.07301047656175e-14	3.51697414453638e-13	22.9546486610234	A_23_P37988	CPNE2	stable
1001	0.412298136645963	5.70211538461538	8.995250415674	1.08252596234119e-14	3.54324841302589e-13	22.9459576462909	A_23_P161125	MOV10	stable
1002	0.558476190476191	5.22538461538462	8.99315009276899	1.09428480017196e-14	3.57678262761602e-13	22.9353226100477	A_33_P3390778	TRIM46	up
1003	0.95952380952381	8.13375	8.99144639500345	1.1039166402255e-14	3.60577167129357e-13	22.9266961118476	A_23_P255104	LHFPL2	up
1004	1.47212422360249	6.82326923076923	8.99076200203497	1.1078096209317e-14	3.61598853064336e-13	22.9232308133299	A_23_P152838	CCL5	up
1005	1.05793788819876	5.32961538461538	8.98980089329658	1.11329975673325e-14	3.63140094563426e-13	22.918364468256	A_33_P3208970	ZNF683	up
1006	-0.482186335403727	6.56923076923077	-8.98493120376253	1.14153684566254e-14	3.72093775678583e-13	22.8937089110532	A_24_P100551	SH3RF1	stable
1007	0.690687370600415	5.17567307692308	8.98213212651344	1.15808962298878e-14	3.76450811148154e-13	22.8795377239079	A_33_P3340025	GINS1	up
1008	0.906198757763976	6.23894230769231	8.9813326842809	1.16286105922596e-14	3.77742028201072e-13	22.8754903997542	A_23_P426021	SEL1L3	up
1009	-0.349788819875777	4.9625	-8.98056546265142	1.16745862968597e-14	3.78975032098061e-13	22.871606239104	A_33_P3261565	ZRANB1	stable
1010	0.919983436853003	7.33923076923077	8.97955803209613	1.17352320133533e-14	3.80453328391225e-13	22.8665060497505	A_23_P43255	FAM49B	up
1011	-0.496931677018634	6.19201923076923	-8.9795415750726	1.17362253045533e-14	3.80453328391225e-13	22.866422735462	A_23_P205389	MOAP1	stable
1012	2.01891511387164	8.51461538461538	8.97900257790407	1.17688037814816e-14	3.81247938264529e-13	22.8636940525877	A_24_P300777	ADAM8	up
1013	-0.451412008281573	4.75307692307692	-8.97640614866899	1.19270076592736e-14	3.86108280827333e-13	22.8505498596163	A_21_P0000346	SNORA36B	stable
1014	-0.357544513457557	7.89221153846154	-8.97436378259528	1.2052941103082e-14	3.8965130526407e-13	22.8402108850122	A_33_P3400653	BNIP2	stable
1015	0.890919254658386	5.34451923076923	8.97388666120827	1.20825513063597e-14	3.90341561820769e-13	22.8377956166644	A_23_P103361	LCK	up
1016	-0.485730848861284	6.70230769230769	-8.97345669220771	1.21092973888109e-14	3.90938409689043e-13	22.8356190549131	A_33_P3322859	HES6	stable
1017	0.714554865424432	6.86836538461538	8.97288293126118	1.21450800214629e-14	3.91825980979126e-13	22.8327146183902	A_23_P61531	GLB1	up
1018	-0.668819875776398	6.96769230769231	-8.97191259021302	1.22058356037679e-14	3.93517472016703e-13	22.8278027041162	A_24_P206121	KCNMB1	down
1019	0.395817805383023	4.89403846153846	8.97122524392321	1.22490555137536e-14	3.94514213974003e-13	22.8243233622674	A_33_P3268723	ZKSCAN4	stable
1020	1.45734989648033	9.24403846153846	8.97050166680139	1.22947185622107e-14	3.95573572582931e-13	22.8206606551795	A_32_P351968	HLA-DMB	up
1021	0.751432712215321	6.06740384615385	8.97019445123146	1.23141574493348e-14	3.95929481418613e-13	22.8191055579285	A_23_P143713	APOBEC3G	up
1022	0.379163561076605	6.31384615384615	8.96971073170471	1.23448266853934e-14	3.966457433436e-13	22.8166570268319	A_23_P42087	BPHL	stable
1023	0.508380952380952	6.16557692307692	8.96921876469002	1.23760969985091e-14	3.97380331886913e-13	22.8141667643908	A_19_P00801585	Q982T4	up
1024	-0.407896480331263	4.90451923076923	-8.96776292195316	1.24690966692776e-14	4.00094626596564e-13	22.8067976065276	A_33_P3215093	CHIC1	stable
1025	-0.320869565217392	7.05711538461538	-8.96590796153139	1.25886028318231e-14	4.03381507961551e-13	22.7974084132501	A_23_P151565	RALGAPA1	stable
1026	-0.419482401656314	6.64740384615385	-8.95992508003504	1.29818920483138e-14	4.1542054554604e-13	22.76712667215	A_33_P3348797	C5orf24	stable
1027	-1.2563768115942	6.46644230769231	-8.95908702538711	1.30379522670024e-14	4.16932189409743e-13	22.7628851421938	A_21_P0013349	FLNC	down
1028	0.673726708074535	4.88413461538462	8.95752960985632	1.31427750920436e-14	4.20000082454598e-13	22.7550029399912	A_23_P7582	TCF7	up
1029	-0.360256728778468	5.57326923076923	-8.94388955966203	1.40975047112046e-14	4.48992225519121e-13	22.6859768040332	A_23_P116829	UBE2N	stable
1030	-0.801349896480333	7.43519230769231	-8.94037806743996	1.43542920559188e-14	4.5655535648112e-13	22.6682088405629	A_24_P879740	MAP1B	down
1031	0.364501035196688	5.37240384615385	8.93917838940341	1.44430868202835e-14	4.59070649276316e-13	22.6621387331813	A_24_P198629	LINS	stable
1032	0.371366459627329	5.61067307692308	8.93848566931221	1.44946081569659e-14	4.60149472325992e-13	22.6586337680248	A_24_P416289	KIAA0195	stable
1033	-0.684898550724638	5.88759615384615	-8.93846028300452	1.44964997523147e-14	4.60149472325992e-13	22.6585053212278	A_23_P251705	ARHGEF9	down
1034	-0.279921325051759	7.28971153846154	-8.93825849793505	1.45115440075296e-14	4.60317863068374e-13	22.6574843533505	A_23_P109928	PSMD6	stable
1035	0.415722567287785	6.36067307692308	8.93810980222973	1.45226401066165e-14	4.60360873238848e-13	22.6567320025116	A_23_P129476	C16orf7	stable
1036	0.605308488612837	5.43788461538462	8.93482394241068	1.47700119282127e-14	4.67575247002709e-13	22.6401070441782	A_33_P3295523	RAC3	up
1037	0.692844720496895	6.48596153846154	8.93457120345179	1.47892122373534e-14	4.67869696911829e-13	22.6388283315754	A_33_P3278941	REC8	up
1038	0.667192546583851	4.94894230769231	8.9324515511191	1.49512231082369e-14	4.72362706542587e-13	22.6281042984827	A_33_P3350094	PATL2	up
1039	1.20328778467909	5.49519230769231	8.93185674299683	1.4997003198079e-14	4.73447731904825e-13	22.6250950218784	A_33_P3314276	ASPHD1	up
1040	-0.507465838509317	4.18817307692308	-8.93103055888458	1.50608234928726e-14	4.74240347479767e-13	22.6209152006172	A_23_P355394	STK32A	down
1041	0.347697722567287	7.22182692307692	8.93040890122194	1.51090232725692e-14	4.75441328864654e-13	22.6177701493383	A_33_P3292417	WDR5	stable
1042	0.554857142857143	5.06326923076923	8.92953251204746	1.51772349546598e-14	4.77270015234226e-13	22.6133364232959	A_32_P831181	BRI3BP	up
1043	1.42076604554865	7.09548076923077	8.92766038529376	1.53239782413447e-14	4.81564167286514e-13	22.6038653614931	A_33_P3881262	CSF3R	up
1044	-0.471863354037268	6.20836538461538	-8.927528284107	1.53343860508837e-14	4.81571044723567e-13	22.6031970729936	A_23_P145584	UBE2H	stable
1045	-0.77055900621118	5.14019230769231	-8.9252373934469	1.55160032170748e-14	4.86951112916216e-13	22.5916078536963	A_23_P321511	MARCH3	down
1046	0.387797101449275	5.24528846153846	8.92330942993563	1.56705098779395e-14	4.91473774964121e-13	22.5818549117163	A_23_P322	EFNA4	stable
1047	-0.650012422360249	7.31788461538462	-8.92292443343236	1.57015467752906e-14	4.92120627843061e-13	22.5799073712803	A_33_P3399090	DIXDC1	down
1048	1.22966873706004	7.51298076923077	8.92176741394835	1.57951906367447e-14	4.9439992732126e-13	22.5740545453128	A_23_P70095	CD74	up
1049	-0.420658385093167	7.98548076923077	-8.92058254029303	1.58916662741092e-14	4.97090479668759e-13	22.5680609178518	A_23_P253046	UGP2	stable
1050	-0.509233954451347	4.225	-8.92043611956889	1.59036289807475e-14	4.97135661472256e-13	22.5673202625507	A_23_P432598	CHMP4C	down
1051	0.438501035196687	6.5975	8.91651594178328	1.62272722830293e-14	5.0591411423819e-13	22.5474909914203	A_24_P230176	CCDC137	stable
1052	0.885850931677019	6.66144230769231	8.91446514820182	1.63991912413058e-14	5.10932819991712e-13	22.5371179908292	A_24_P229531	OBFC2A	up
1053	0.985118012422361	6.00673076923077	8.91421033789153	1.64206786045915e-14	5.10932819991712e-13	22.5358291707956	A_23_P302550	RGS18	up
1054	0.779490683229815	5.36201923076923	8.9137609175237	1.64586452989422e-14	5.11531488630793e-13	22.5335560325983	A_23_P407614	PYDC1	up
1055	-0.34376811594203	7.96192307692308	-8.91372640268126	1.64615647047951e-14	5.11531488630793e-13	22.5333814594367	A_23_P215751	NDUFA5	stable
1056	0.930952380952381	5.95336538461538	8.91119506306905	1.66770898246429e-14	5.17888287432275e-13	22.5205783930045	A_23_P256724	TNFRSF10C	up
1057	0.709639751552795	4.79596153846154	8.90936996586187	1.68342276436319e-14	5.22081978575209e-13	22.5113476643552	A_23_P93524	SAMD3	up
1058	1.31366459627329	6.03442307692308	8.90896923055709	1.68689275340533e-14	5.22815076045571e-13	22.5093209122634	A_24_P98109	SNX10	up
1059	0.866397515527951	5.81625	8.90821870852274	1.69341076954017e-14	5.24491262198864e-13	22.5055251162228	A_23_P133438	FAM105A	up
1060	0.66887370600414	8.61605769230769	8.90802394637721	1.69510631068706e-14	5.24672591148088e-13	22.5045401053787	A_23_P132294	GGA1	up
1061	-0.52375983436853	6.72307692307692	-8.90442333319672	1.72675897973207e-14	5.33073392671826e-13	22.4863304793413	A_23_P371824	TUFT1	down
1062	1.14380124223603	6.28115384615385	8.90310263795481	1.73851629102257e-14	5.36152699088631e-13	22.4796514751666	A_23_P74290	GBP5	up
1063	0.529080745341615	6.47759615384615	8.90304822701499	1.73900238596579e-14	5.36152699088631e-13	22.479376311554	A_23_P202720	SLC35C1	up
1064	0.445440993788821	8.53096153846154	8.9028798799186	1.74050721933977e-14	5.3626683973191e-13	22.4785249584882	A_33_P3342613	ZDHHC8	stable
1065	-0.526521739130435	6.82067307692308	-8.90195300075998	1.74881576692275e-14	5.38475755099913e-13	22.4738376477849	A_23_P128698	SPRY2	down
1066	0.331780538302278	6.01298076923077	8.90150082877937	1.75288338329093e-14	5.39376824400148e-13	22.4715509965632	A_23_P201319	DISP1	stable
1067	-0.509503105590063	7.01625	-8.8990940610845	1.77469333135317e-14	5.45226108954317e-13	22.4593801318429	A_24_P313186	CALM1	down
1068	0.350082815734989	7.19798076923077	8.89902169351305	1.77535329570221e-14	5.45226108954317e-13	22.4590141804266	A_23_P60324	UBAC1	stable
1069	0.562807453416149	5.99711538461538	8.89886381320353	1.77679395295801e-14	5.45314216835113e-13	22.4582158058935	A_23_P129334	CLCN7	up
1070	-0.957275362318841	7.07288461538462	-8.89637401415741	1.79966816660798e-14	5.51976094916026e-13	22.4456255479623	A_33_P3214665	MAP2	down
1071	0.613904761904762	6.27673076923077	8.89357494785829	1.82573455890023e-14	5.5960777037523e-13	22.4314719531841	A_23_P215419	ICA1	up
1072	0.445391304347826	6.7675	8.89339895053064	1.8273860660525e-14	5.59750972300099e-13	22.430582034753	A_23_P144465	PAPSS1	stable
1073	0.210629399585921	7.01317307692308	8.89301122344544	1.83102964200412e-14	5.60503788858049e-13	22.4286215273939	A_23_P117928	BAHD1	stable
1074	-0.791159420289856	6.76509615384615	-8.89149562822778	1.84534175305556e-14	5.64519304960635e-13	22.4209581624121	A_32_P4595	SGCD	down
1075	-0.334173913043478	10.1802884615385	-8.88939135482041	1.86539807416214e-14	5.70285734652002e-13	22.4103185226371	A_23_P110811	COX7C	stable
1076	0.368385093167703	7.24298076923077	8.88896370691655	1.86950059224318e-14	5.71170497684434e-13	22.4081562869433	A_24_P410086	SSBP4	stable
1077	-0.305101449275363	7.52557692307692	-8.88757167787231	1.88291704954215e-14	5.74526736149516e-13	22.4011181263488	A_24_P296568	CBX1	stable
1078	-0.281776397515528	4.50048076923077	-8.8857989046289	1.90014225445652e-14	5.79408538804083e-13	22.3921551149586	A_21_P0000248	SNORA66	stable
1079	0.452944099378882	5.19365384615385	8.88510931368351	1.90688506568245e-14	5.81089721111639e-13	22.3886686570183	A_23_P22660	CYSLTR1	stable
1080	-0.495155279503106	7.75576923076923	-8.88400443744223	1.91773831651361e-14	5.83738032967591e-13	22.3830826591522	A_21_P0013848	FOXN3	stable
1081	-0.943341614906833	5.44355769230769	-8.88397322648198	1.91804579637498e-14	5.83738032967591e-13	22.3829248651036	A_24_P930418	RBPMS	down
1082	-0.584737060041408	6.33519230769231	-8.88191205671185	1.93846097122484e-14	5.89571553050005e-13	22.3725043175899	A_32_P63848	OXCT1	down
1083	0.417047619047619	4.39298076923077	8.87970089022775	1.96060282388779e-14	5.95841161730193e-13	22.3613257929841	A_21_P0006157	XLOC_007412	stable
1084	-0.358745341614907	5.74855769230769	-8.87903515277559	1.96731856262483e-14	5.96812224286906e-13	22.3579602373522	A_33_P3456341	LARP4	stable
1085	0.719830227743271	5.55586538461538	8.87823003347864	1.97547099777107e-14	5.98900970100395e-13	22.3538900979875	A_23_P116942	LAG3	up
1086	-0.408853002070393	7.09788461538461	-8.87771130567464	1.98074134376753e-14	6.00113838921978e-13	22.3512677863506	A_23_P308097	PPP2CB	stable
1087	0.672057971014493	4.58788461538462	8.87706979449438	1.9872785855566e-14	6.01708744828616e-13	22.3480247989516	A_32_P206479	ZNF831	up
1088	0.420997929606626	8.58817307692308	8.87358007702596	2.02321888069815e-14	6.12198573478345e-13	22.3303840122558	A_23_P98402	SIDT2	stable
1089	-0.304467908902692	5.80971153846154	-8.87205576115227	2.0391204127268e-14	6.16615401069222e-13	22.3226787678133	A_24_P183292	CSNK1A1	stable
1090	-0.539734989648034	7.42019230769231	-8.86899656838221	2.0714107344753e-14	6.25979264413303e-13	22.3072154238806	A_23_P120316	MTHFD2	down
1091	1.02742028985507	6.27365384615385	8.8676770633329	2.08549529159975e-14	6.29832903911632e-13	22.3005459221725	A_23_P11201	GPR34	up
1092	-0.274211180124223	7.2075	-8.867453556345	2.08789047416503e-14	6.30153610286949e-13	22.2994162084291	A_23_P21033	GMPS	stable
1093	1.40455486542443	8.51615384615385	8.86694779063114	2.09332057765141e-14	6.31389303012866e-13	22.2968598348836	A_24_P222655	C1QA	up
1094	0.793817805383023	7.06009615384615	8.86599798202842	2.10355619456913e-14	6.33667813767465e-13	22.2920591159271	A_23_P160559	ECM1	up
1095	0.987565217391305	6.29721153846154	8.8653978997272	2.11004869910439e-14	6.34814396654804e-13	22.2890260912467	A_33_P3381751	TIAM1	up
1096	-0.510430641821946	4.93163461538462	-8.86208164467008	2.14629052106735e-14	6.44896854340288e-13	22.272265078618	A_24_P944640	EPB41L5	down
1097	0.787507246376812	5.33048076923077	8.8618802400701	2.14851146913681e-14	6.4515404115173e-13	22.2712471666918	A_23_P128808	GPR132	up
1098	0.35887784679089	5.85067307692308	8.86104418635764	2.15775541258489e-14	6.47142438076414e-13	22.2670217300172	A_23_P35168	ALG6	stable
1099	0.307142857142857	6.02663461538462	8.86103369128976	2.15787170448635e-14	6.47142438076414e-13	22.2669686880167	A_23_P212792	CEP135	stable
1100	-0.354041407867495	5.15625	-8.8591296232135	2.17907374086454e-14	6.53086501510601e-13	22.2573456803169	A_33_P3407299	ANP32E	stable
1101	0.447225672877847	6.23528846153846	8.85856145413087	2.18544052964849e-14	6.54165048722648e-13	22.2544742529062	A_23_P8400	CDK5	stable
1102	1.1224182194617	5.56153846153846	8.85725527838563	2.20014771216644e-14	6.57746591563431e-13	22.2478731622427	A_23_P311875	CD6	up
1103	-0.571039337474121	6.81942307692308	-8.85534696990381	2.22181237628666e-14	6.63371700270454e-13	22.2382292758979	A_23_P140602	NGRN	down
1104	-0.800658385093168	5.91336538461538	-8.85486499985632	2.22731766135787e-14	6.64595593096076e-13	22.2357936214391	A_33_P3407324	GULP1	down
1105	0.990426501035198	5.67653846153846	8.85462639441129	2.2300481558297e-14	6.649905112753e-13	22.2345878261016	A_24_P203000	IL2RB	up
1106	0.528766045548654	6.26567307692308	8.85443588826437	2.2322306198855e-14	6.65221614238765e-13	22.2336251042536	A_23_P343411	AGRN	up
1107	-0.764393374741202	4.62971153846154	-8.85195985236449	2.26079093784582e-14	6.72884275102926e-13	22.2211127230557	A_23_P118615	ABCA8	down
1108	0.47912629399586	5.62759615384615	8.85154930109377	2.26556161912792e-14	6.73879826094789e-13	22.2190380919277	A_23_P157404	AP1S1	stable
1109	1.42783850931677	6.91817307692308	8.85048440163445	2.27798279337149e-14	6.76297605187876e-13	22.2136569157247	A_33_P3379326	MSR1	up
1110	0.999337474120084	4.64730769230769	8.84914720508961	2.29367631848651e-14	6.80529300169156e-13	22.2068998849668	A_23_P80974	TDO2	up
1111	-0.452459627329193	4.40009615384615	-8.84771426914573	2.31061315218373e-14	6.85124341435456e-13	22.199659223542	A_23_P216579	PALM2	stable
1112	-1.12751966873706	5.08307692307692	-8.84710482613416	2.31785431965006e-14	6.86840542720631e-13	22.1965797407291	A_23_P433229	PHYHIP	down
1113	0.631403726708075	4.87576923076923	8.84696167821323	2.31955842772678e-14	6.86914846667157e-13	22.1958564261351	A_33_P3254320	SH2D3A	up
1114	-0.89784679089027	6.27288461538462	-8.84421526290257	2.35249622573314e-14	6.9579713149594e-13	22.1819793240092	A_19_P00807411	RNF180	down
1115	0.315436853002071	5.49442307692308	8.83829449849304	2.42509931604421e-14	7.15926883657174e-13	22.1520648446964	A_23_P2097	TRIM68	stable
1116	-0.430211180124224	7.71	-8.83737744183301	2.43654281830164e-14	7.18856178303425e-13	22.1474316882741	A_23_P87964	ESD	stable
1117	1.25391718426501	7.12221153846154	8.83527742153399	2.46295120871137e-14	7.26194172979002e-13	22.1368222066395	A_23_P99642	SLC7A7	up
1118	-0.409453416149068	4.16605769230769	-8.83468701534436	2.47042701754498e-14	7.27944280282082e-13	22.1338394862772	A_33_P3791552	LOC284950	stable
1119	0.398737060041408	5.86740384615385	8.83415695173128	2.47715803593593e-14	7.29472881062155e-13	22.1311616386408	A_33_P3421365	ZNF169	stable
1120	0.612567287784679	8.27355769230769	8.83337909922429	2.48706873018342e-14	7.31935345351114e-13	22.1272320170919	A_23_P120153	RNF149	up
1121	-1.10594616977226	9.21596153846154	-8.83151619610185	2.51096520683568e-14	7.38048877710705e-13	22.1178210371055	A_24_P206776	CRYAB	down
1122	0.78679917184265	6.19115384615385	8.83111933946256	2.51608541420668e-14	7.39094226333527e-13	22.1158162391377	A_23_P166280	ICOSLG	up
1123	-1.09833954451346	6.67586538461538	-8.8275050897092	2.56319796696633e-14	7.51532188031617e-13	22.0975587277745	A_23_P213620	PPP2R2B	down
1124	0.418629399585922	5.38317307692308	8.82552051454955	2.58944043906222e-14	7.58285705773461e-13	22.087534012866	A_33_P3340682	ZNF276	stable
1125	1.43864596273292	8.98105769230769	8.82112072647753	2.64857917292206e-14	7.75123504823458e-13	22.0653104046234	A_33_P3243907	CTSD	up
1126	-0.868753623188407	7.81961538461538	-8.82091261425252	2.65140958625595e-14	7.75471675029711e-13	22.0642592545175	A_32_P62863	SCHIP1	down
1127	1.02538716356108	5.81201923076923	8.81857829046349	2.68336477939685e-14	7.83973818952815e-13	22.0524690977983	A_33_P3351745	PVRIG	up
1128	-0.405126293995859	5.2075	-8.81411855234705	2.74548697376019e-14	8.00679955393568e-13	22.0299451435685	A_19_P00321687	LOC92249	stable
1129	0.365126293995859	6.99596153846154	8.81407722303313	2.74606932907281e-14	8.00679955393568e-13	22.029736416838	A_23_P8848	INTS9	stable
1130	-0.48383850931677	4.95413461538462	-8.81129076390563	2.78561768820513e-14	8.11710446457013e-13	22.0156641891931	A_33_P3309804	EID1	stable
1131	-0.46087784679089	5.11365384615385	-8.81021134109568	2.80109016958807e-14	8.15716116915653e-13	22.0102130347146	A_24_P56484	BRMS1L	stable
1132	2.04616563146998	7.60298076923077	8.80865469955244	2.82355414715202e-14	8.21751620757346e-13	22.0023520591412	A_33_P3405424	IL4I1	up
1133	0.294501035196687	5.06596153846154	8.80805509197012	2.83225496452955e-14	8.23776607037075e-13	21.999324117356	A_33_P3312366	TOP3B	stable
1134	2.71106004140787	9.05182692307692	8.80761651645766	2.83863599440083e-14	8.25075756711646e-13	21.9971093852227	A_33_P3379039	IGLL5	up
1135	0.403254658385094	4.61211538461538	8.80750828090307	2.84021296582991e-14	8.25075756711646e-13	21.9965628163573	A_23_P120812	IGLL1	stable
1136	0.404579710144928	4.20442307692308	8.80522067503358	2.8737480613268e-14	8.34304842570946e-13	21.9850110637985	A_21_P0014266	LOC100507417	stable
1137	0.395217391304348	4.59221153846154	8.80294293880352	2.90753074290176e-14	8.43076889769993e-13	21.9735095678711	A_23_P66432	TTYH2	stable
1138	0.5711966873706	6.10153846153846	8.7998230011642	2.95444832563596e-14	8.558496012603e-13	21.9577560293874	A_33_P3286536	FUT4	up
1139	1.33932505175983	6.81201923076923	8.79977330463971	2.95520173759481e-14	8.558496012603e-13	21.9575051024851	A_23_P138194	NCF2	up
1140	0.444306418219462	6.39192307692308	8.79786862046885	2.98422207033753e-14	8.63724874050415e-13	21.9478881517943	A_23_P68072	WDR54	stable
1141	-0.89808695652174	4.36615384615385	-8.7972024704216	2.99443866064027e-14	8.66151461790096e-13	21.9445247593876	A_33_P3334630	PLP1	down
1142	-0.478484472049689	5.01711538461538	-8.79645565070751	3.00593393704072e-14	8.68944719267846e-13	21.9407541084401	A_24_P169386	C2orf84	stable
1143	0.372679089026915	5.00211538461538	8.79508814290821	3.02709721119478e-14	8.73306419995754e-13	21.9338497551952	A_24_P202581	ARHGEF1	stable
1144	0.663171842650104	5.54884615384615	8.79500342171908	3.02841321592129e-14	8.73306419995754e-13	21.9334220148943	A_33_P3242820	LOC115110	up
1145	-0.246650103519669	4.1875	-8.79016696864594	3.10449313824192e-14	8.93066121033877e-13	21.9090046993449	A_23_P29153	RTDR1	stable
1146	0.696968944099379	5.89326923076923	8.78807940489673	3.13791763908186e-14	9.01036083192983e-13	21.898466013819	A_23_P250800	ST3GAL6	up
1147	0.757614906832299	5.56807692307692	8.78773646698061	3.14344271612876e-14	9.02074538768121e-13	21.8967347881772	A_33_P3377005	C11orf35	up
1148	-1.2240414078675	5.28903846153846	-8.78685066123677	3.1577588724476e-14	9.0563298147672e-13	21.8922630913842	A_33_P3221129	LRRN4CL	down
1149	-0.28184265010352	6.64586538461538	-8.78443417639069	3.19714490635074e-14	9.15320726267012e-13	21.8800645944399	A_33_P3382709	LEMD3	stable
1150	-0.609204968944099	5.64067307692308	-8.78442179801061	3.19734791610282e-14	9.15320726267012e-13	21.88000210919	A_33_P3245183	HRH1	down
1151	1.15849275362319	7.72461538461538	8.78129127945103	3.24910438423857e-14	9.29011915406241e-13	21.8641998601968	A_23_P85716	FCGR2A	up
1152	0.485805383022775	5.19288461538462	8.77933273226273	3.28190873986743e-14	9.37132755806041e-13	21.8543139038418	A_23_P363406	ANGEL1	stable
1153	-0.912575569358179	5.74682692307692	-8.77924093808529	3.28345430690336e-14	9.37132755806041e-13	21.853850571589	A_19_P00811706	LPP	down
1154	0.476857142857143	4.36951923076923	8.77818413288358	3.30130042481713e-14	9.41657593714888e-13	21.8485163841195	A_33_P3360341	GATA3	stable
1155	1.1496066252588	6.54557692307692	8.77659930316541	3.32824465054564e-14	9.48422333355847e-13	21.840517183655	A_23_P407840	FNDC1	up
1156	1.12410351966874	5.63894230769231	8.77655331280473	3.32902981346765e-14	9.48422333355847e-13	21.8402850570029	A_21_P0011346	XLOC_l2_004840	up
1157	0.568372670807453	6.77480769230769	8.77237239288742	3.40118490490762e-14	9.68395200876829e-13	21.8191834743999	A_23_P339818	ARRDC4	up
1158	-0.420451345755693	4.20990384615385	-8.77154537926945	3.41564132911808e-14	9.71340985435841e-13	21.8150096129761	A_21_P0000889	LOC100506068	stable
1159	0.408037267080745	6.78528846153846	8.77142345958084	3.41777769413728e-14	9.71364070569479e-13	21.8143943003468	A_33_P3268793	ADAT3	stable
1160	-0.497084886128364	8.85134615384615	-8.76736249676111	3.48970321402152e-14	9.90020004246777e-13	21.793899859547	A_23_P250274	LRRC8A	stable
1161	-0.962554865424431	4.62509615384615	-8.76696314602519	3.4968572853366e-14	9.90976387224234e-13	21.7918845321359	A_23_P36825	GPRC5A	down
1162	0.482890269151139	6.88980769230769	8.76694025982864	3.497267717269e-14	9.90976387224234e-13	21.7917690371219	A_33_P3330099	ARSD	stable
1163	-0.546952380952381	5.79740384615385	-8.76513857135356	3.52972966620111e-14	9.99575452027137e-13	21.7826769669216	A_23_P54929	LYRM1	down
1164	-0.512608695652174	6.73990384615385	-8.76087858154946	3.60768405494311e-14	1.02018850589369e-12	21.7611803608634	A_23_P21548	ARHGAP10	down
1165	-0.59032298136646	5.07605769230769	-8.76080775400375	3.6089945452231e-14	1.02018850589369e-12	21.7608229662778	A_21_P0014071	LOC100132909	down
1166	0.383954451345756	5.20759615384615	8.76058088142937	3.61319546257471e-14	1.02076551310897e-12	21.759678173967	A_23_P368996	LRRC56	stable
1167	0.51007867494824	4.36384615384615	8.76015580902815	3.6210795038762e-14	1.02238173041341e-12	21.7575332827712	A_24_P13831	SNX20	up
1168	-0.366434782608695	5.06288461538462	-8.75975041928428	3.62861445946639e-14	1.02389751529683e-12	21.7554877232289	A_24_P78161	PLAA	stable
1169	0.544434782608696	4.47721153846154	8.75954750135268	3.63239195219765e-14	1.02435186890614e-12	21.7544638230839	A_23_P43369	SIT1	up
1170	-0.424343685300206	7.47875	-8.75752102010889	3.67033242247089e-14	1.03381759008143e-12	21.7442386249734	A_24_P364087	SERGEF	stable
1171	1.28210351966874	6.41576923076923	8.75686722539069	3.68265709164686e-14	1.03667126134364e-12	21.740939787784	A_23_P368711	LILRB3	up
1172	1.58840579710145	6.29384615384615	8.75260466556622	3.76402822342733e-14	1.05825871525102e-12	21.7194331663679	A_23_P120902	LGALS2	up
1173	0.568869565217392	4.60942307692308	8.75104462845011	3.79425492369547e-14	1.06554762158968e-12	21.711562426734	A_23_P397341	PAQR4	up
1174	0.842906832298137	5.32980769230769	8.74874281760097	3.83929648496018e-14	1.07755646713277e-12	21.6999496459694	A_21_P0010328	XLOC_014161	up
1175	-0.843308488612837	5.38221153846154	-8.74846133959948	3.8448408672378e-14	1.07847215874853e-12	21.6985296024211	A_33_P3275220	NRK	down
1176	-0.430070393374741	5.52980769230769	-8.7460597952766	3.89247080210812e-14	1.08989182459027e-12	21.6864141944403	A_21_P0013475	XLOC_l2_014191	stable
1177	0.782534161490683	5.60403846153846	8.74550576337318	3.90354218859259e-14	1.09216444732505e-12	21.6836192611852	A_33_P3387616	RHPN1	up
1178	0.235080745341615	5.61653846153846	8.74531176452065	3.90742634317943e-14	1.09216444732505e-12	21.6826405983415	A_23_P161183	ZDHHC6	stable
1179	1.04810766045549	5.40480769230769	8.74530710729655	3.90751963529677e-14	1.09216444732505e-12	21.6826171041583	A_23_P207037	CD300A	up
1180	0.463859213250518	6.03403846153846	8.74397911558994	3.93421237113266e-14	1.09897525714666e-12	21.6759178922861	A_33_P3327245	SETDB2	stable
1181	0.681010351966875	6.56153846153846	8.74027870825202	4.00955376335238e-14	1.11803863758753e-12	21.6572515380177	A_33_P3784253	PAK1	up
1182	1.18231469979296	7.17413461538462	8.73772105088528	4.06246747847308e-14	1.13145823749294e-12	21.6443503587838	A_33_P3327617	FCGR2C	up
1183	0.807469979296067	6.28115384615385	8.73422360627963	4.13595252002158e-14	1.15056892234432e-12	21.626709665758	A_23_P64173	CARD16	up
1184	2.3128281573499	7.46961538461538	8.73325305137657	4.15657880090941e-14	1.15494732772594e-12	21.6218144881193	A_23_P137665	CHI3L1	up
1185	0.529788819875777	6.06692307692308	8.73252285162851	4.17216461679129e-14	1.1585968768979e-12	21.6181316404486	A_23_P124190	TRIM34	up
1186	-0.66104761904762	5.61913461538462	-8.73047418094672	4.21620440679227e-14	1.16876648142305e-12	21.6077991747587	A_23_P92349	FGFRL1	down
1187	-0.573950310559007	4.86663461538462	-8.72897785706927	4.24866311757402e-14	1.17707393662965e-12	21.6002526965319	A_32_P46840	LOC729680	down
1188	0.264074534161491	6.99634615384615	8.72788334417988	4.27256327377873e-14	1.18300193656636e-12	21.5947328118009	A_23_P41588	HARS2	stable
1189	-0.370621118012423	7.14125	-8.72731004038948	4.28513557476754e-14	1.18578833609961e-12	21.5918415477055	A_24_P372625	RNF141	stable
1190	-0.522252587991719	4.31807692307692	-8.72653176814477	4.302261783567e-14	1.18913509320766e-12	21.5879166396991	A_21_P0011652	XLOC_l2_006398	down
1191	-0.479420289855073	5.45192307692308	-8.72601942881464	4.31357325681131e-14	1.19156473646949e-12	21.5853328875646	A_33_P3233843	IL6ST	stable
1192	-0.608521739130435	8.45826923076923	-8.72510081391689	4.33392880826145e-14	1.19648838314059e-12	21.5807003246564	A_32_P18470	TCEAL5	down
1193	-0.701714285714286	6.46615384615385	-8.72415826768542	4.35491419560168e-14	1.20158006153484e-12	21.5759471520024	A_21_P0000329	SNORA42	down
1194	0.361320910973085	7.22086538461538	8.723141297255	4.37767023762694e-14	1.20715406132555e-12	21.5708187510767	A_33_P3303385	NCAPD2	stable
1195	0.415792960662527	6.52557692307692	8.72086208267989	4.4291021258862e-14	1.22062438995852e-12	21.5593254022004	A_33_P3421626	KIAA1147	stable
1196	0.361333333333333	6.20173076923077	8.7183881886007	4.48560907396799e-14	1.23547684890456e-12	21.5468508559689	A_23_P79661	CCDC93	stable
1197	0.504339544513458	6.13403846153846	8.71564056185883	4.54921119566502e-14	1.25153619296805e-12	21.5329966423225	A_23_P391607	ARRDC1	up
1198	0.64688612836439	9.41432692307692	8.71363992856209	4.59608680090529e-14	1.26296189859295e-12	21.5229093673457	A_33_P3261167	GNS	up
1199	-0.344091097308489	7.45942307692308	-8.71234717497709	4.62663230057265e-14	1.2706167870672e-12	21.5163914362512	A_24_P566701	SKP1	stable
1200	0.742190476190477	8.55355769230769	8.70372617372174	4.8355712981762e-14	1.32645642389437e-12	21.4729289657974	A_33_P3338928	DAB2	up
1201	1.35169358178054	7.85365384615385	8.70223480279623	4.87265891770911e-14	1.33585470467867e-12	21.4654109335583	A_23_P75786	SLC15A3	up
1202	-0.402198757763975	5.00144230769231	-8.69680113735899	5.01019885012867e-14	1.37038216697038e-12	21.4380213684517	A_23_P392076	STRN3	stable
1203	1.37207867494824	6.52375	8.69532998361045	5.04809874291714e-14	1.37933617599826e-12	21.4306061483207	A_23_P166400	RASL10A	up
1204	0.923308488612837	5.84086538461538	8.69499595155719	5.05674381893113e-14	1.37933617599826e-12	21.4289225160175	A_23_P100730	SKAP1	up
1205	-0.252343685300207	9.12086538461539	-8.69496544231402	5.05753416315004e-14	1.37933617599826e-12	21.4287687398081	A_33_P3385361	NOL7	stable
1206	0.978865424430642	4.95115384615385	8.69496005964135	5.05767361446555e-14	1.37933617599826e-12	21.4287416094485	A_32_P184394	TFEC	up
1207	0.659333333333333	4.82144230769231	8.69349398735531	5.09579886122299e-14	1.38817197335356e-12	21.4213522405043	A_23_P132515	SIDT1	up
1208	-0.320405797101449	8.11942307692308	-8.69235589465213	5.12559240002256e-14	1.39548386632872e-12	21.4156161015363	A_23_P167828	RWDD1	stable
1209	0.772910973084886	6.74365384615385	8.69140353788331	5.15065706143371e-14	1.4015006065147e-12	21.4108161847335	A_33_P3351536	PTK2B	up
1210	-0.437308488612837	7.32557692307692	-8.68681268498698	5.27320644799083e-14	1.43319625967705e-12	21.3876792303509	A_23_P121602	SAP30	stable
1211	0.451565217391304	7.57759615384615	8.68616893131948	5.29062176650103e-14	1.43710314466612e-12	21.3844349942575	A_23_P321320	STK11IP	stable
1212	0.373614906832299	7.87730769230769	8.68439945090576	5.33878706075701e-14	1.44935342699379e-12	21.3755177796151	A_23_P15582	XYLT2	stable
1213	0.540260869565218	4.52644230769231	8.68217106342765	5.40006613614857e-14	1.4651476800168e-12	21.3642883218877	A_23_P390518	TNFRSF11A	up
1214	0.463320910973085	8.31653846153846	8.67854324951596	5.50133185034656e-14	1.49005701188986e-12	21.3460077199969	A_23_P14886	GNPTG	stable
1215	-0.686915113871636	8.42711538461539	-8.67750351101625	5.53070225882388e-14	1.49715413265207e-12	21.3407686816543	A_23_P161727	HSPB2	down
1216	0.785461697722568	6.69798076923077	8.67661856258811	5.55582327390415e-14	1.5030934814986e-12	21.336309676606	A_33_P3210488	COL6A3	up
1217	0.775896480331263	6.44163461538462	8.67631188647755	5.56455539464313e-14	1.50459465773691e-12	21.3347644387709	A_33_P3446495	FRMD4B	up
1218	0.394844720496895	6.26625	8.67467527336176	5.61138721981575e-14	1.51638996888148e-12	21.3265182384351	A_23_P211748	GTF2E1	stable
1219	0.351291925465839	6.21221153846154	8.67196787146855	5.68972386865711e-14	1.53492642082311e-12	21.3128773165442	A_33_P3373850	WDR24	stable
1220	-0.620016563146998	7.8275	-8.66968317618244	5.75667727517202e-14	1.5494509950668e-12	21.3013666660553	A_23_P73801	TCEAL1	down
1221	-0.707623188405797	4.57451923076923	-8.66887694320119	5.78049106883735e-14	1.55386805110713e-12	21.297304851398	A_23_P323272	OSR1	down
1222	0.818550724637683	7.35307692307692	8.66763195635625	5.81745742053639e-14	1.56225174729677e-12	21.2910327032861	A_23_P52336	UNC5B	up
1223	-0.977656314699794	7.98307692307692	-8.66675130851146	5.84374796307804e-14	1.56676986759773e-12	21.2865961518305	A_33_P3308446	RHOB	down
1224	1.46512215320911	6.70548076923077	8.66673531120168	5.84422663459462e-14	1.56676986759773e-12	21.2865155608018	A_23_P47704	UCP2	up
1225	-0.2564016563147	5.62817307692308	-8.66460113088722	5.90843724777162e-14	1.58308604352992e-12	21.2757642244315	A_32_P198303	DNAJC24	stable
1226	1.57880745341615	8.80519230769231	8.66318582776711	5.95140647928664e-14	1.59369561380739e-12	21.268634595688	A_33_P3389634	CAPG	up
1227	-0.494078674948241	4.81076923076923	-8.66125561839351	6.01051101315415e-14	1.60861150920565e-12	21.2589114059319	A_33_P3378051	SESTD1	stable
1228	0.603627329192547	5.37076923076923	8.65980425299732	6.05533801234993e-14	1.61969154394854e-12	21.2516005565678	A_23_P163216	ATP8B4	up
1229	0.261797101449276	8.40769230769231	8.6587243312192	6.08890866024868e-14	1.6259106153559e-12	21.246160875656	A_23_P201002	RNF220	stable
1230	-0.383246376811594	4.16173076923077	-8.65737387204235	6.13115044644824e-14	1.63626592151852e-12	21.2393586188117	A_33_P3313456	CXorf30	stable
1231	-0.428774327122154	5.98009615384615	-8.65461145645467	6.21846966642005e-14	1.65582957923198e-12	21.2254448628913	A_23_P151544	DDX24	stable
1232	-0.783519668737061	8.13730769230769	-8.65371192735592	6.24717022374072e-14	1.6625352108946e-12	21.2209142585592	A_21_P0009926	XLOC_013436	down
1233	-0.967697722567288	6.97682692307692	-8.64927854998133	6.39056301918225e-14	1.69812643453095e-12	21.1985860163414	A_24_P296808	PNMAL1	down
1234	-0.312472049689441	6.80211538461538	-8.64855684311031	6.41421436472074e-14	1.70273366068544e-12	21.1949513859184	A_24_P664939	CNBP	stable
1235	-0.599192546583852	4.48817307692308	-8.64724702360965	6.45736206883966e-14	1.71268664883074e-12	21.1883550493178	A_21_P0013643	AQP7P3	down
1236	-0.418024844720497	6.28894230769231	-8.64700917470219	6.4652282004298e-14	1.71381124882285e-12	21.1871572436239	A_33_P3264815	TLN2	stable
1237	0.389349896480332	7.26346153846154	8.645891944474	6.5023051918718e-14	1.72267350105734e-12	21.1815309485396	A_23_P65699	SPG11	stable
1238	0.813946169772257	7.32230769230769	8.64487721703281	6.53616409835397e-14	1.73067372517984e-12	21.1764209502211	A_32_P224149	FKBP15	up
1239	0.533983436853002	7.77913461538462	8.63995555902468	6.70289726430105e-14	1.77283568158883e-12	21.1516376501044	A_23_P29248	TST	up
1240	0.44504761904762	5.06355769230769	8.639316609248	6.72485187062447e-14	1.7776476443691e-12	21.1484203451072	A_33_P3303602	DGKZ	stable
1241	1.07033540372671	5.52326923076923	8.63699655416023	6.80517435677174e-14	1.79787457126025e-12	21.1367384857754	A_21_P0014234	LOC100506897	up
1242	-1.1204182194617	5.39778846153846	-8.63570946672827	6.85014618233988e-14	1.80874474392241e-12	21.1302580042053	A_23_P167479	IL17B	down
1243	0.581291925465839	6.87480769230769	8.63550285817911	6.8573927844522e-14	1.80964719466415e-12	21.1292177450892	A_23_P201035	GBA	up
1244	-0.57536231884058	4.70826923076923	-8.63480786285688	6.88182522331021e-14	1.81460034200644e-12	21.1257185229999	A_32_P160561	DOK6	down
1245	0.707113871635612	7.58	8.63377844512951	6.91817374599385e-14	1.82263413562237e-12	21.1205356048813	A_23_P331928	CD109	up
1246	0.747594202898551	10.86	8.63300692085314	6.94554149879614e-14	1.82882492144346e-12	21.1166511948428	A_33_P3330109	HLA-C	up
1247	0.79512629399586	7.29125	8.6283994473275	7.11124030498523e-14	1.86725367652679e-12	21.093455003708	A_23_P75310	ARHGAP22	up
1248	-0.337354037267081	4.75875	-8.6264535096811	7.1824001244324e-14	1.88384550211528e-12	21.0836588333411	A_19_P00322118	LOC728730	stable
1249	0.639544513457557	5.81288461538462	8.62356444991348	7.28935948281161e-14	1.90839084259058e-12	21.0691154854877	A_33_P3422133	ADAP1	up
1250	0.921892339544514	7.11221153846154	8.62350322490362	7.29164326243095e-14	1.90839084259058e-12	21.0688072910563	A_24_P48204	SECTM1	up
1251	0.492426501035197	6.98413461538462	8.62349009135857	7.29213325515949e-14	1.90839084259058e-12	21.068741179468	A_24_P172481	TRIM22	stable
1252	0.651225672877847	6.69663461538462	8.6227719316569	7.31897672897782e-14	1.91386098913903e-12	21.0651261346073	A_23_P144054	PRKCD	up
1253	0.646008281573499	5.29317307692308	8.62271433684479	7.32113377700441e-14	1.91386098913903e-12	21.0648362181419	A_23_P161563	RAB38	up
1254	-0.726530020703934	6.37740384615385	-8.62168731202856	7.35970459793954e-14	1.92288047604762e-12	21.059666509648	A_33_P3375809	LOC729970	down
1255	0.453532091097308	4.64461538461538	8.62157385085148	7.36397813614826e-14	1.92293404766249e-12	21.0590953891124	A_21_P0005240	XLOC_006153	stable
1256	0.827275362318841	6.76086538461538	8.61660737720446	7.55348493154294e-14	1.97133026948893e-12	21.0340972323481	A_23_P219060	GPSM3	up
1257	0.342695652173914	4.53336538461538	8.61302113960431	7.69334044186385e-14	2.0067220896482e-12	21.0160477779511	A_23_P65618	TGM1	stable
1258	1.21908902691511	4.83596153846154	8.61216075852601	7.72727549923912e-14	2.01446193709894e-12	21.0117176800807	A_33_P3380383	TIFAB	up
1259	-0.689403726708075	5.21375	-8.609213892801	7.84463997696918e-14	2.04280475962243e-12	20.9968873221956	A_32_P181638	BVES	down
1260	-0.585888198757764	4.905	-8.60883204716807	7.85997714283975e-14	2.04567158413644e-12	20.9949657111944	A_21_P0014409	LOC100506553	down
1261	-0.346790890269152	6.11134615384615	-8.60544255712797	7.99743569694521e-14	2.0791573200243e-12	20.9779089514084	A_24_P411899	RNF19A	stable
1262	-0.566592132505176	4.33923076923077	-8.60457057364611	8.03318419799485e-14	2.08730301228163e-12	20.9735210898356	A_21_P0011260	XLOC_l2_004318	down
1263	-0.349258799171843	7.21942307692308	-8.60392394099374	8.05979684150402e-14	2.09306724130135e-12	20.9702672509698	A_23_P58529	DIMT1	stable
1264	-0.887826086956523	8.02096153846154	-8.60200413003329	8.13932687022327e-14	2.11255983083049e-12	20.9606070467404	A_23_P104762	YAP1	down
1265	0.252111801242236	4.13298076923077	8.60070134472094	8.19374098053397e-14	2.12551577225004e-12	20.9540518246768	A_21_P0013869	LOC286467	stable
1266	1.32594616977226	5.76	8.59914767423762	8.25910812400363e-14	2.14129723737196e-12	20.9462344365049	A_24_P406132	MAPK13	up
1267	0.80249275362319	4.97442307692308	8.59777931106959	8.31710916379576e-14	2.15397176721996e-12	20.9393496248958	A_23_P40295	C20orf103	up
1268	-0.792186335403727	6.45355769230769	-8.59686705082174	8.35600264009126e-14	2.16285930329285e-12	20.9347597589663	A_33_P3332547	IQCJ-SCHIP1	down
1269	2.80059213250518	9.95894230769231	8.59666325620543	8.36471599748889e-14	2.16392959444617e-12	20.9337344155777	A_23_P7313	SPP1	up
1270	1.39778881987578	5.46480769230769	8.59532678990445	8.42208222511119e-14	2.17757819632197e-12	20.9270104069869	A_33_P3229918	PTCRA	up
1271	0.717163561076605	6.28009615384615	8.59402932896335	8.47814924707049e-14	2.19087614004122e-12	20.9204828057065	A_23_P347632	MTSS1	up
1272	-0.936360248447205	5.55990384615385	-8.5921103618964	8.5617559631719e-14	2.21006463049348e-12	20.91082866787	A_32_P153071	VIPR2	down
1273	-0.684169772256729	6.75836538461538	-8.59168652286551	8.58033253552073e-14	2.21244319126488e-12	20.9086964224708	A_23_P91221	PKIG	down
1274	-1.0692215320911	4.99432692307692	-8.5914077560024	8.59257258721335e-14	2.21439122552918e-12	20.9072940141999	A_23_P304489	FAM19A5	down
1275	0.299648033126294	5.83451923076923	8.58725616170395	8.7769329818163e-14	2.26067008421017e-12	20.8864092404237	A_24_P397584	TBCC	stable
1276	-0.630070393374741	9.46711538461538	-8.58698652119608	8.78904236699491e-14	2.26255609168653e-12	20.8850528598179	A_24_P233786	FAM129A	down
1277	0.382766045548654	6.43480769230769	8.58586893304109	8.83941031690707e-14	2.27428355589709e-12	20.8794310981154	A_33_P3301025	CPOX	stable
1278	0.810385093167702	5.43423076923077	8.58278315255854	8.97998020607676e-14	2.30668361119572e-12	20.8639094405655	A_33_P3321293	IQGAP3	up
1279	0.950128364389233	8.08923076923077	8.58200513010881	9.01577255929706e-14	2.31336305234862e-12	20.8599960875794	A_23_P45475	GLA	up
1280	-1.18631055900621	5.6375	-8.58174477716857	9.02778162492974e-14	2.31518757851698e-12	20.8586865588541	A_33_P3303717	ACADL	down
1281	0.784364389233955	4.75153846153846	8.57828116312975	9.18906956773693e-14	2.35144658391726e-12	20.8412658265223	A_33_P3638471	TRGV7	up
1282	0.448774327122153	8.01317307692308	8.57440907562438	9.37278030519874e-14	2.39456804510764e-12	20.8217920027608	A_23_P78664	DDX39A	stable
1283	0.654351966873707	6.17442307692308	8.5741900854699	9.38327893719537e-14	2.39595513607565e-12	20.8206906830179	A_24_P208345	SLC45A3	up
1284	0.203465838509317	6.74413461538462	8.57320054723809	9.43086480889633e-14	2.40680558492266e-12	20.8157142711844	A_23_P119141	KEAP1	stable
1285	0.567664596273292	6.25548076923077	8.57266110043536	9.45690745535987e-14	2.41214934684365e-12	20.8130014204097	A_23_P143987	ATG7	up
1286	0.633184265010352	7.37980769230769	8.57116993884626	9.52926908197894e-14	2.42929543630341e-12	20.805502592077	A_33_P3224809	IL17RA	up
1287	0.917333333333333	5.36461538461538	8.5698861990946	9.59200695561273e-14	2.4439709797848e-12	20.7990470315134	A_33_P3363091	VAC14	up
1288	-0.693925465838509	4.90875	-8.56282297442416	9.9446301365948e-14	2.53245150202595e-12	20.7635309859802	A_33_P3217356	LOC388630	down
1289	0.337755693581781	6.64923076923077	8.56083663686701	1.00461025802813e-13	2.55635142335206e-12	20.7535439603451	A_33_P3289426	ZNF775	stable
1290	1.46860869565218	8.21836538461539	8.55924754909898	1.01280237988192e-13	2.57360707971716e-12	20.7455545311658	A_23_P103932	FGR	up
1291	-0.452997929606625	5.97259615384615	-8.5499840431233	1.0619003989674e-13	2.69547048640147e-12	20.6989855406059	A_24_P259922	LANCL1	stable
1292	0.653892339544514	5.55240384615385	8.54557621687221	1.08608830548667e-13	2.75538795869683e-12	20.6768297537893	A_23_P217339	PRKX	up
1293	-0.410385093167702	4.48115384615385	-8.54300753527069	1.10043629699294e-13	2.7887946992533e-12	20.6639192589869	A_21_P0007006	XLOC_008875	stable
1294	1.31053002070393	6.76605769230769	8.54285673438819	1.10128447707831e-13	2.78944852757928e-12	20.6631613365908	A_21_P0010561	FCGR1B	up
1295	-0.689113871635611	7.58394230769231	-8.54079054661505	1.11297157828443e-13	2.8175409039119e-12	20.652776945173	A_24_P106112	PKD2	down
1296	-0.349445134575569	4.71644230769231	-8.54002941673301	1.1173078804656e-13	2.82700426457848e-12	20.6489517130963	A_21_P0014219	LOC100507204	stable
1297	0.28744099378882	5.15413461538462	8.53641518960026	1.13812969684484e-13	2.87660759313768e-12	20.6307883830516	A_24_P941625	ZNF70	stable
1298	-0.22560248447205	7.41375	-8.53594638030742	1.14085871624232e-13	2.88196399596349e-12	20.6284324740789	A_23_P45726	HNRNPR	stable
1299	0.449631469979296	7.06288461538462	8.53546026425805	1.14369536712759e-13	2.88758642264522e-12	20.6259896167655	A_23_P129389	ZDHHC7	stable
1300	0.382853002070393	6.28086538461538	8.53515253186775	1.14549472079197e-13	2.89058529009671e-12	20.6244431952015	A_23_P38181	GGA3	stable
1301	0.462977225672878	5.37259615384615	8.53141919792571	1.16755003215985e-13	2.94152903624751e-12	20.6056831482163	A_23_P367899	EPOR	stable
1302	0.453449275362319	4.78884615384615	8.53069546108925	1.17187434319618e-13	2.94942029674059e-12	20.6020465248909	A_23_P334892	TMEM102	stable
1303	-0.26887784679089	6.12903846153846	-8.53068611520853	1.17193028886231e-13	2.94942029674059e-12	20.6019995641787	A_23_P501887	DHPS	stable
1304	0.267238095238095	5.02673076923077	8.53051318099338	1.17296597607459e-13	2.95045576866363e-12	20.60113061461	A_33_P3215193	NMNAT1	stable
1305	0.298322981366459	4.59221153846154	8.52863534357073	1.18427106056039e-13	2.97730784076204e-12	20.591695163429	A_21_P0000371	SNORD7	stable
1306	0.855217391304348	10.4074038461538	8.52720475610665	1.19295638205778e-13	2.99754866781388e-12	20.5845072204182	A_23_P48717	NPC2	up
1307	1.22795031055901	9.46326923076923	8.52604369634094	1.20005199371269e-13	3.01217511581714e-12	20.5786736635538	A_23_P154894	CSTB	up
1308	0.300691511387164	7.85721153846154	8.52565481612279	1.20243795504858e-13	3.01656196960808e-12	20.576719828404	A_23_P153692	XRCC1	stable
1309	-0.414360248447205	6.34423076923077	-8.52518046218687	1.20535473754209e-13	3.02227513608431e-12	20.5743365718852	A_24_P248606	ACSL3	stable
1310	0.56664182194617	7.88423076923077	8.52356896215274	1.21531654131795e-13	3.04563738116923e-12	20.5662402186592	A_23_P38154	FDXR	up
1311	0.568538302277433	7.69634615384615	8.52195327489376	1.22538658016752e-13	3.06762030323292e-12	20.5581230932981	A_23_P111000	PSMB9	up
1312	-0.825991718426502	6.08855769230769	-8.52115571266012	1.23038812499377e-13	3.07851055265779e-12	20.5541162816945	A_33_P3344482	FERMT2	down
1313	0.267714285714286	4.64990384615385	8.52069312474477	1.23329834699199e-13	3.08297170440437e-12	20.5517923514944	A_33_P3295640	APBA3	stable
1314	0.737221532091098	5.02740384615385	8.52066497102173	1.23347568826774e-13	3.08297170440437e-12	20.5516509146785	A_24_P140788	FGD2	up
1315	-0.644592132505177	5.91548076923077	-8.51708348547434	1.25624404343732e-13	3.13821979223159e-12	20.533659142906	A_23_P120435	WFDC3	down
1316	-0.751755693581781	8.69009615384615	-8.51688500576475	1.25751800145511e-13	3.13974277975565e-12	20.532662108437	A_23_P250607	PLS3	down
1317	-0.472861283643893	6.38884615384615	-8.51671012689026	1.25864154229541e-13	3.14088879910508e-12	20.5317836327266	A_23_P84448	TUBA4A	stable
1318	-0.468973084886128	7.78971153846154	-8.513403260129	1.28007637698361e-13	3.19100896000809e-12	20.5151727115798	A_33_P3405444	WASL	stable
1319	0.302592132505176	4.80961538461538	8.51162849883077	1.29172981274908e-13	3.21836151132169e-12	20.5062582631194	A_21_P0014904	LOC100652738	stable
1320	0.340492753623188	4.76990384615385	8.50988391959381	1.3032880792649e-13	3.24373921950376e-12	20.4974957309759	A_23_P391637	TBC1D24	stable
1321	0.847200828157351	5.34894230769231	8.50946147423083	1.30610234549254e-13	3.24903269775575e-12	20.4953739534065	A_23_P167005	GPR160	up
1322	0.698293995859214	4.65557692307692	8.50291546932139	1.35049270718171e-13	3.35239954370988e-12	20.4624982817508	A_21_P0011011	XLOC_l2_002659	up
1323	-0.348927536231884	7.1425	-8.50002313777021	1.37058223170229e-13	3.39793647108674e-12	20.4479736781774	A_23_P422083	TMEM55A	stable
1324	1.27469979296066	10.45	8.49996433337379	1.3709937479609e-13	3.39793647108674e-12	20.4476783854067	A_23_P48596	RNASE1	up
1325	0.512687370600414	4.37557692307692	8.49597499142738	1.39920074616535e-13	3.45877740934933e-12	20.427646300621	A_24_P225616	RRM2	up
1326	0.351469979296067	4.77461538461538	8.49524431915876	1.40442932728027e-13	3.46988749213667e-12	20.4239774811412	A_33_P3323368	FLJ39639	stable
1327	0.665623188405798	8.61961538461538	8.49497048498612	1.40639385426333e-13	3.4729257642582e-12	20.4226025313101	A_23_P137814	ATP6V0B	up
1328	-0.398	6.95394230769231	-8.49307668933749	1.42005537104594e-13	3.4993481260227e-12	20.4130937998779	A_24_P69439	SLC25A32	stable
1329	0.446621118012423	4.27317307692308	8.48974157412696	1.44443653613859e-13	3.55387029901375e-12	20.3963491227988	A_24_P100517	C9orf140	stable
1330	0.609167701863354	4.41673076923077	8.48961798083488	1.44534802762348e-13	3.55426270434943e-12	20.3957286178505	A_23_P212159	NUP210	up
1331	-0.577254658385093	5.56644230769231	-8.48716385465935	1.46356615576841e-13	3.59719140854074e-12	20.3834079116313	A_33_P3358307	OTUD7B	down
1332	0.652314699792961	8.3425	8.48672841905852	1.46682241278241e-13	3.60332092088086e-12	20.3812219144567	A_33_P3300092	NDST1	up
1333	0.309739130434783	6.6075	8.48173840556415	1.50465781610545e-13	3.69434529976146e-12	20.3561721972909	A_23_P362824	CSTF1	stable
1334	-0.3708033126294	5.71855769230769	-8.4769077399706	1.54221087116499e-13	3.78314401200832e-12	20.3319248901671	A_21_P0014443	LOC100507473	stable
1335	0.275412008281573	6.06615384615385	8.47685203273794	1.54264933452922e-13	3.78314401200832e-12	20.3316452845496	A_23_P135611	DALRD3	stable
1336	0.590989648033127	5.13038461538462	8.4767788367693	1.5432256379384e-13	3.78314401200832e-12	20.3312779000044	A_24_P408457	NAGA	up
1337	0.296277432712215	4.79971153846154	8.47534364609771	1.55456894534982e-13	3.80897597890171e-12	20.3240745179564	A_33_P3271395	LOC100129534	stable
1338	-0.481482401656315	4.77826923076923	-8.47469082313424	1.55975610583183e-13	3.81970531533863e-12	20.320797998525	A_24_P132624	NIPSNAP3B	stable
1339	0.284028985507247	4.50644230769231	8.47444699980384	1.56169788182182e-13	3.82183173281173e-12	20.3195742603921	A_23_P140830	ELMO3	stable
1340	1.14211594202899	7.03375	8.47437877520877	1.56224164433655e-13	3.82183173281173e-12	20.3192318453956	A_23_P128974	BATF	up
1341	0.625275362318841	5.54884615384615	8.4730841469612	1.57259589172295e-13	3.84318367251259e-12	20.3127342798889	A_23_P89509	SPAG5	up
1342	0.487660455486543	4.86211538461538	8.47247267651587	1.57751008605538e-13	3.85320086342746e-12	20.3096654532749	A_21_P0012030	LOC100505498	stable
1343	1.30053830227743	5.93	8.46975962319625	1.5994992152303e-13	3.90489312544653e-12	20.296049752266	A_32_P123255	ANKRD58	up
1344	-0.401167701863354	6.19326923076923	-8.46768945763786	1.61648293455971e-13	3.94228325175595e-12	20.2856609650666	A_33_P3296707	FAM127C	stable
1345	-1.33805383022774	5.48653846153846	-8.46751364380934	1.6179335679447e-13	3.9437860833078e-12	20.2847786930518	A_21_P0003445	LOC100507150	down
1346	-0.451002070393375	5.15163461538462	-8.46678502029163	1.62395925074574e-13	3.9564335065591e-12	20.2811223367747	A_23_P136909	HMGN5	stable
1347	0.340902691511387	5.43846153846154	8.46619483511823	1.62885643922888e-13	3.96631997649221e-12	20.2781607288544	A_23_P64689	PAN2	stable
1348	-0.293213250517598	6.37375	-8.46565014951842	1.63338913842161e-13	3.97353763707099e-12	20.2754274751257	A_33_P3257367	TRIM33	stable
1349	0.370024844720497	5.08721153846154	8.46563661207084	1.63350195261276e-13	3.97353763707099e-12	20.2753595440833	A_23_P370989	MCM4	stable
1350	-0.263204968944099	4.22423076923077	-8.46536650667168	1.63575449661966e-13	3.97697019178146e-12	20.2740041566555	A_33_P3400688	SLC24A5	stable
1351	0.459556935817805	4.94432692307692	8.46331916818186	1.65292919698107e-13	4.01666044041712e-12	20.2637308752802	A_33_P3334828	INSL3	stable
1352	-1.03305590062112	7.72375	-8.46121090965848	1.67080269441354e-13	4.05592288386037e-12	20.2531523709588	A_33_P3341429	NEXN	down
1353	0.680869565217392	5.51173076923077	8.46033212841253	1.67830960183778e-13	4.07205467254932e-12	20.2487430936287	A_23_P85903	TLR5	up
1354	-0.670824016563148	5.60807692307692	-8.46019876135703	1.67945181039833e-13	4.07273526765863e-12	20.2480739327706	A_23_P46903	CAMK2G	down
1355	0.91304347826087	7.60576923076923	8.45919370535854	1.68808445415188e-13	4.09037786739743e-12	20.243031188176	A_23_P52266	IFIT1	up
1356	-0.76336231884058	8.40153846153846	-8.45915034742232	1.68845785783945e-13	4.09037786739743e-12	20.2428136474995	A_23_P129695	VASN	down
1357	-0.449846790890269	5.08211538461538	-8.45261504363312	1.74569194987861e-13	4.22037771453005e-12	20.2100262290248	A_33_P3648597	LOC283075	stable
1358	0.70752380952381	7.74855769230769	8.45149555129887	1.75568819230116e-13	4.24237457673425e-12	20.2044102291341	A_23_P210482	ADA	up
1359	0.515896480331264	5.38913461538462	8.45023540290323	1.76700862249463e-13	4.26754703799622e-12	20.1980887806386	A_23_P141021	LPCAT2	up
1360	1.38709730848861	8.52	8.44931600232252	1.77531382596053e-13	4.28541535598562e-12	20.1934767779258	A_24_P370472	HLA-DRB4	up
1361	-1.80710144927536	5.64105769230769	-8.44881163774912	1.7798863979589e-13	4.2942598628448e-12	20.1909467650528	A_23_P136777	APOD	down
1362	0.622857142857143	6.02038461538462	8.44622041778115	1.80356403395351e-13	4.34251912892404e-12	20.1779490197404	A_33_P3283480	CTSC	up
1363	0.748082815734991	6.36403846153846	8.44520370170063	1.81293989720561e-13	4.36287124753188e-12	20.1728492964232	A_24_P349207	LOC100653058	up
1364	1.01827329192547	8.19644230769231	8.44172867525751	1.84535368111297e-13	4.43635790356681e-12	20.1554198313373	A_23_P102391	SLC40A1	up
1365	0.354265010351968	4.80932692307692	8.44123162267832	1.85003695875679e-13	4.44535571015156e-12	20.1529269035232	A_23_P337753	SP140L	stable
1366	0.935254658385094	5.28307692307692	8.44029376856629	1.85890577993708e-13	4.46439648287327e-12	20.1482232433194	A_24_P408704	DOCK2	up
1367	-0.642314699792961	6.94413461538462	-8.43862218463606	1.87481826132483e-13	4.50032556136398e-12	20.1398399123078	A_23_P71867	IL11RA	down
1368	0.750952380952382	4.88394230769231	8.43720824439028	1.88838400610485e-13	4.52828927775441e-12	20.1327489527035	A_24_P401870	C9orf139	up
1369	0.679797101449275	10.6470192307692	8.4346493824171	1.91318352507126e-13	4.58543134528236e-12	20.1199167221043	A_23_P54816	ATP6V0C	up
1370	0.773084886128364	6.65576923076923	8.43397924278037	1.91973169684812e-13	4.59646397770159e-12	20.1165562103665	A_33_P3283611	IFIT3	up
1371	0.230587991718427	7.59355769230769	8.43360855065737	1.92336344607784e-13	4.60282784381889e-12	20.1146973422884	A_23_P53788	MTIF3	stable
1372	0.813018633540374	7.27769230769231	8.431363694449	1.94550345549811e-13	4.65110143250695e-12	20.1034406338105	A_32_P45009	IDH1	up
1373	0.723391304347827	5.09394230769231	8.43122452423347	1.94688435583897e-13	4.65204965593393e-12	20.1027427904469	A_24_P402588	BCL11A	up
1374	-0.384459627329192	7.62721153846154	-8.4308780043763	1.95032690236949e-13	4.65792070306172e-12	20.1010052397355	A_23_P114405	MORF4L2	stable
1375	0.418712215320912	6.03894230769231	8.43064844221006	1.95261085589352e-13	4.66102017641169e-12	20.0998541558921	A_23_P5163	ATP13A1	stable
1376	-0.670501035196687	4.34057692307692	-8.42980861141419	1.96098920267833e-13	4.67865692455269e-12	20.0956430768565	A_24_P244706	SSTR1	down
1377	-0.413664596273292	5.40269230769231	-8.42736773943391	1.98554373800943e-13	4.73246289628227e-12	20.0834044948773	A_32_P160883	NEDD4	stable
1378	0.324339544513458	8.58461538461538	8.42575680061409	2.001916882079e-13	4.76908263682368e-12	20.0753275711313	A_24_P362317	ADAR	stable
1379	1.1811884057971	7.29567307692308	8.4222019804803	2.03852448109552e-13	4.85384489040296e-12	20.0575054214002	A_24_P295590	RASSF4	up
1380	-0.303345755693583	6.08788461538462	-8.41882894847416	2.07387630359998e-13	4.93304930112477e-12	20.0405959504656	A_23_P127140	RAB11FIP2	stable
1381	0.300538302277433	6.72653846153846	8.41801812421896	2.0824649697768e-13	4.95098713941302e-12	20.0365313638565	A_23_P88381	NUMB	stable
1382	0.584906832298137	7.51663461538462	8.41500925649193	2.11464725865953e-13	5.02497174626867e-12	20.0214488219969	A_24_P365807	EFNB1	up
1383	-0.299498964803312	11.0058653846154	-8.41374476274287	2.12831944348563e-13	5.0523802198345e-12	20.0151105957956	A_23_P7066	RPL9	stable
1384	0.28776397515528	4.98663461538462	8.41322419904365	2.13397352723769e-13	5.06325927667481e-12	20.0125013415561	A_33_P3278560	ZIK1	stable
1385	0.362496894409938	6.67278846153846	8.41286676342378	2.13786446208722e-13	5.06773218452098e-12	20.0107097617871	A_23_P109442	HPS4	stable
1386	1.08781780538302	8.01115384615385	8.4105522933793	2.16323065917169e-13	5.12173285042343e-12	19.99910925133	A_24_P10137	C13orf15	up
1387	0.383412008281574	5.50980769230769	8.41040194819506	2.16488874775405e-13	5.12173285042343e-12	19.9983557166316	A_33_P3399019	ZNF816	stable
1388	-0.585118012422361	6.01865384615385	-8.4102979586883	2.1660363412027e-13	5.12173285042343e-12	19.9978345194801	A_24_P339869	ZNF295	down
1389	0.606948240165632	7.01211538461538	8.4087672795472	2.18299867407209e-13	5.15886246656717e-12	19.9901628683744	A_23_P2705	LPAR6	up
1390	1.31269565217391	9.58692307692308	8.40302273987892	2.24784561274053e-13	5.3041749454024e-12	19.9613739747045	A_32_P87697	HLA-DRA	up
1391	0.520120082815734	8.42336538461539	8.40194525310275	2.26022074661934e-13	5.33069228384313e-12	19.955974532925	A_23_P125265	KPNA2	up
1392	0.502467908902692	5.05365384615385	8.40046829929281	2.27729416222795e-13	5.36560474992731e-12	19.9485735140893	A_24_P64329	STK32C	up
1393	1.27532919254658	6.11384615384615	8.40012299394149	2.28130434329667e-13	5.37002354094919e-12	19.9468432232385	A_23_P90497	LILRA4	up
1394	-0.801366459627329	8.12403846153846	-8.39871241222761	2.29775922405989e-13	5.40304935154062e-12	19.9397750762553	A_33_P3278313	MSRB3	down
1395	0.854525879917185	8.51923076923077	8.39837991183517	2.30165513104216e-13	5.4095190508989e-12	19.9381090146262	A_23_P215060	PODXL	up
1396	0.416190476190477	8.11326923076923	8.39816206952774	2.30421115582938e-13	5.41283479468785e-12	19.9370174776102	A_23_P169409	C9orf23	stable
1397	-0.381623188405797	6.39480769230769	-8.39736532385314	2.31358377184344e-13	5.43215218044751e-12	19.9330252890344	A_32_P36694	JAZF1	stable
1398	-0.262761904761905	9.08509615384615	-8.39709433731451	2.31678020126765e-13	5.43695627769186e-12	19.9316674950333	A_23_P42884	MRPS24	stable
1399	0.671155279503106	4.675	8.39498441401409	2.34181877650186e-13	5.49026402046546e-12	19.9210958807385	A_23_P21057	SEPT1	up
1400	-0.511498964803313	4.21721153846154	-8.39214796357204	2.37590429921929e-13	5.56465514362241e-12	19.9068848406793	A_33_P3415350	KCNB2	down
1401	0.208517598343685	8.83605769230769	8.39135985017725	2.38546244253818e-13	5.58427423893633e-12	19.9029364349153	A_23_P109821	TADA3	stable
1402	-0.367006211180125	5.78307692307692	-8.39029401898184	2.39844965932367e-13	5.61189726229078e-12	19.897596788674	A_33_P3253975	ACAT1	stable
1403	1.19865010351967	8.58211538461538	8.38739321888087	2.43415382989746e-13	5.68980448151699e-12	19.8830648833646	A_23_P27315	EMILIN2	up
1404	-0.48360248447205	6.93057692307692	-8.38697592838043	2.43933337081042e-13	5.69909305180345e-12	19.8809744944532	A_21_P0014862	LOC100652987	stable
1405	0.56504761904762	6.92317307692308	8.3821953557322	2.49946033125816e-13	5.83556738909608e-12	19.8570279337209	A_33_P3491294	AMDHD2	up
1406	0.410463768115942	5.76432692307692	8.38129638893233	2.51093074348767e-13	5.85768167128337e-12	19.8525251704408	A_24_P141629	FAM111A	stable
1407	1.31289855072464	5.79105769230769	8.37958207416085	2.53295014099003e-13	5.9061349513445e-12	19.843938728596	A_33_P3372004	IGSF6	up
1408	0.699954451345756	4.94125	8.37821906547754	2.55059436295245e-13	5.94141409416384e-12	19.8371121011314	A_23_P148737	MYBPH	up
1409	0.378215320910974	7.15778846153846	8.37575394909253	2.58281689016116e-13	6.01054935975269e-12	19.8247661026545	A_23_P26777	NUP85	stable
1410	0.534231884057972	4.69644230769231	8.37557369870017	2.58518885967962e-13	6.01310857597921e-12	19.8238633848426	A_23_P131866	AURKA	up
1411	0.740828157349897	5.52865384615385	8.37530504140605	2.58872822948704e-13	6.0183792935797e-12	19.8225179204086	A_23_P117797	CLN6	up
1412	-0.326289855072464	5.78951923076923	-8.37358186156083	2.61154493418957e-13	6.06682861117105e-12	19.8138882463377	A_23_P98015	CUTC	stable
1413	1.07513043478261	7.70730769230769	8.37353747570748	2.61213528768896e-13	6.06682861117105e-12	19.8136659667098	A_33_P3363560	TMEM51	up
1414	0.55831884057971	6.69442307692308	8.37340835310891	2.61385343705342e-13	6.06783736978844e-12	19.8130193357557	A_23_P121265	TWF2	up
1415	0.497146997929607	6.13298076923077	8.37225956271881	2.62918927102396e-13	6.09744856259452e-12	19.8072664104945	A_23_P66158	C16orf88	stable
1416	-0.304049689440993	5.69884615384615	-8.37182362410355	2.63503228095707e-13	6.10800224262653e-12	19.805083351516	A_33_P3349269	PIAS2	stable
1417	0.26296066252588	5.99875	8.36902054042197	2.67291296486298e-13	6.19277246918058e-12	19.7910468068152	A_23_P108761	C2orf29	stable
1418	0.587101449275363	5.66951923076923	8.3684169963149	2.68113991049349e-13	6.20878964868028e-12	19.788024654545	A_32_P475513	MYO15B	up
1419	0.471809523809524	4.72788461538462	8.36742683030739	2.69469158096425e-13	6.23406279406238e-12	19.7830666438029	A_23_P56703	C2orf89	stable
1420	-0.784227743271222	6.75798076923077	-8.36679024099104	2.703440112737e-13	6.25124234287679e-12	19.7798791397141	A_23_P82000	TEAD3	down
1421	0.797962732919255	4.61884615384615	8.36662201238981	2.70575676946057e-13	6.2535397531435e-12	19.7790368000399	A_23_P305092	CRTAM	up
1422	0.508546583850932	7.01711538461538	8.36421394714433	2.73913547710802e-13	6.32759038074454e-12	19.766979698601	A_33_P3268564	NCK2	up
1423	-0.510360248447205	5.19653846153846	-8.36292403249514	2.75718359841563e-13	6.36617125527681e-12	19.7605214120513	A_23_P314145	UST	down
1424	0.227407867494824	7.97201923076923	8.362510861735	2.76298957180899e-13	6.37646187119045e-12	19.7584528075534	A_23_P109333	C21orf33	stable
1425	0.522915113871636	6.05807692307692	8.3611405300908	2.7823330944277e-13	6.41483860366004e-12	19.7515921662022	A_21_P0000682	LOC100527964	up
1426	0.458811594202899	7.02240384615385	8.35994829396569	2.7992723080067e-13	6.44760264939711e-12	19.7456233449453	A_23_P118633	SPATA20	stable
1427	0.634815734989648	5.27346153846154	8.35712436407368	2.83980536850126e-13	6.53141415751063e-12	19.7314862483605	A_33_P3531979	LOC283352	up
1428	-0.428128364389234	6.74509615384615	-8.35569386166686	2.86056047183281e-13	6.57594990956742e-12	19.7243252477368	A_32_P353072	TMEM106B	stable
1429	0.921113871635612	6.15798076923077	8.35218468419403	2.91211704238051e-13	6.69121535688247e-12	19.7067595342283	A_23_P96209	REEP4	up
1430	-0.588505175983438	6.99269230769231	-8.34897654618335	2.9600599903198e-13	6.79806974647596e-12	19.6907019610605	A_23_P161399	MXI1	down
1431	0.620625258799172	6.17490384615385	8.34856324913769	2.96629325080136e-13	6.80246890858202e-12	19.6886333872406	A_24_P93703	LOC440104	up
1432	0.318753623188405	6.59548076923077	8.3461688346027	3.00266340163844e-13	6.87919937057874e-12	19.6766496031461	A_23_P1676	TMEM218	stable
1433	0.590082815734991	8.85721153846154	8.34441875505241	3.02952696514297e-13	6.93738190312583e-12	19.6678910653496	A_23_P87742	IFFO1	up
1434	0.28008281573499	4.43153846153846	8.34020998318962	3.09511516672694e-13	7.0841415612679e-12	19.6468290845519	A_23_P373687	PUS10	stable
1435	-0.42847619047619	9.25086538461538	-8.33812852858211	3.12807256980733e-13	7.14907925795847e-12	19.6364136102841	A_23_P53476	LDHB	stable
1436	0.987966873706005	5.74519230769231	8.33629536773622	3.15738782067782e-13	7.20835182247166e-12	19.6272410009096	A_23_P98410	CD3G	up
1437	-0.485834368530021	5.18509615384615	-8.33622401873448	3.15853432302362e-13	7.20835182247166e-12	19.626883998954	A_21_P0000958	XLOC_000101	stable
1438	0.406505175983437	6.14855769230769	8.33065396610767	3.24933052904146e-13	7.39770511197571e-12	19.5990155108154	A_23_P61268	FAM203A	stable
1439	0.266699792960662	6.06923076923077	8.3305397063163	3.25122000464087e-13	7.3984430572627e-12	19.5984438759684	A_23_P209962	SMC6	stable
1440	0.783420289855074	7.81576923076923	8.32701684044734	3.31001643776411e-13	7.52499359858023e-12	19.5808199409851	A_23_P2431	C3AR1	up
1441	-0.298422360248447	6.52086538461538	-8.32392685847958	3.36245900854995e-13	7.63686989813094e-12	19.5653628046452	A_32_P193322	RICTOR	stable
1442	-0.254124223602484	4.15682692307692	-8.32271946309825	3.3831747662195e-13	7.68022920992306e-12	19.559323308983	A_21_P0008971	XLOC_011790	stable
1443	-0.821677018633541	8.00913461538462	-8.32218553523873	3.39237605579699e-13	7.69742015848241e-12	19.5566526105622	A_32_P205110	FOXC1	down
1444	-0.568037267080746	5.67855769230769	-8.31980144186735	3.43376662693183e-13	7.78386311056624e-12	19.5447278242533	A_24_P381555	SAP18	down
1445	0.840045548654244	7.00048076923077	8.31910002508666	3.44603948060086e-13	7.80793911846209e-12	19.5412195971126	A_21_P0012944	LOC100170939	up
1446	-0.782836438923396	6.10490384615385	-8.31833004685761	3.45956226695474e-13	7.83482275924049e-12	19.5373685178254	A_33_P3332018	FGL2	down
1447	-0.381320910973085	6.24586538461538	-8.31806473893503	3.46423398198681e-13	7.84164535079621e-12	19.5360415850318	A_23_P353005	RNF217	stable
1448	-0.989598343685301	6.51115384615385	-8.31729838091584	3.47776382316032e-13	7.86850307983961e-12	19.5322087058948	A_21_P0010812	LOC645954	down
1449	0.721830227743273	7.96519230769231	8.31704826497372	3.48219093027986e-13	7.87098384164262e-12	19.5309577857711	A_23_P129101	HEXA	up
1450	0.328712215320911	6.25923076923077	8.31483747324167	3.52156725125404e-13	7.95238196671147e-12	19.5199011397669	A_23_P7083	C4orf42	stable
1451	0.422666666666667	6.99442307692308	8.31243971289878	3.56477499382126e-13	8.04226851112019e-12	19.5079100773498	A_23_P120002	SP110	stable
1452	-0.945333333333334	6.50480769230769	-8.31097224241405	3.5914788482998e-13	8.09864772357069e-12	19.5005716774648	A_23_P66948	FAM59A	down
1453	0.899656314699793	7.36317307692308	8.30845207168425	3.63780447558284e-13	8.19529031143695e-12	19.4879696213616	A_33_P3293918	SH2D3C	up
1454	1.00631469979296	6.25336538461538	8.30792088538818	3.64764437242399e-13	8.20622213561315e-12	19.4853135327277	A_23_P119042	NKG7	up
1455	0.696608695652175	5.35817307692308	8.30768602749074	3.65200341424638e-13	8.2116217588459e-12	19.4841391844533	A_23_P717	TMEM206	up
1456	-0.358447204968944	4.53932692307692	-8.30683567196676	3.66782973357602e-13	8.24328599751484e-12	19.479887248867	A_23_P19369	LRRC16A	stable
1457	0.580198757763976	9.00865384615385	8.30553887363384	3.69209656421256e-13	8.29388079899916e-12	19.4734031820005	A_24_P333733	ATP6V0A1	up
1458	0.392335403726708	7.44144230769231	8.30482564571735	3.70551118391307e-13	8.32006083593668e-12	19.4698370864262	A_23_P134295	NUDT1	stable
1459	0.377734989648034	6.10432692307692	8.29987051977969	3.80005817101741e-13	8.52020632803448e-12	19.4450634377179	A_23_P86632	DCLRE1C	stable
1460	-0.478115942028986	4.75278846153846	-8.29834147687787	3.82971540603827e-13	8.5826301067327e-12	19.4374194268162	A_23_P120863	GAL3ST1	stable
1461	0.798898550724638	8.33403846153846	8.29722289169348	3.85155728520979e-13	8.62748831886992e-12	19.4318275586462	A_23_P413641	PREX1	up
1462	-0.588513457556937	4.70211538461538	-8.29699161204141	3.8560887815669e-13	8.63354714220643e-12	19.4306713977839	A_33_P3418175	LYNX1	down
1463	0.824981366459628	5.01105769230769	8.29582112356093	3.87910387878825e-13	8.68096428631855e-12	19.4248202551503	A_23_P52017	ASPM	up
1464	-0.734944099378882	8.40125	-8.29140698205062	3.9671355099793e-13	8.86118585745093e-12	19.4027559283857	A_32_P117354	LIMCH1	down
1465	1.04465010351967	6.03394230769231	8.28811947609299	4.03398833609619e-13	9.00625530076761e-12	19.386324673062	A_23_P203376	MS4A6A	up
1466	-0.81351966873706	6.17740384615385	-8.28632104216692	4.07103367915401e-13	9.08467119034632e-12	19.377336487009	A_23_P151529	C14orf132	down
1467	0.327113871635611	4.45788461538462	8.28620777829974	4.0733780692662e-13	9.085613075309e-12	19.3767704316175	A_21_P0011599	XLOC_l2_006152	stable
1468	-0.358687370600415	7.10259615384615	-8.28281009016428	4.14433348173241e-13	9.23765680053741e-12	19.3597906292415	A_33_P3304252	MRPL32	stable
1469	0.880517598343685	4.85990384615385	8.28275693740793	4.14545321469614e-13	9.23765680053741e-12	19.359525011683	A_23_P49060	SPINT1	up
1470	-1.31851345755694	6.64778846153846	-8.282148906739	4.15828363414183e-13	9.26188113497076e-12	19.3564865553547	A_23_P393620	TFPI2	down
1471	0.496202898550725	4.96721153846154	8.28153638624764	4.17124877242409e-13	9.28201045102882e-12	19.3534257076917	A_23_P25626	BORA	stable
1472	-0.244198757763975	10.5382692307692	-8.27783901430879	4.25036970679182e-13	9.45362229749687e-12	19.3349504060018	A_21_P0010912	XLOC_l2_002176	stable
1473	-0.360745341614907	4.69923076923077	-8.27650634343819	4.27925270351551e-13	9.50930429570065e-12	19.3282916242582	A_23_P212595	VPRBP	stable
1474	-1.01713871635611	6.51259615384615	-8.27625692240728	4.28468007832049e-13	9.51649996342761e-12	19.3270453988759	A_23_P33326	ADRA1B	down
1475	-0.195672877846791	6.91875	-8.2754466545442	4.30235875916137e-13	9.55127686204805e-12	19.3229969697653	A_23_P121182	HACL1	stable
1476	-0.627002070393375	4.19086538461538	-8.27530808708532	4.30538933126336e-13	9.55351743440522e-12	19.3223046381502	A_33_P3409090	CNTN1	down
1477	0.500981366459627	4.92009615384615	8.2747339414239	4.31796898247459e-13	9.57624038903816e-12	19.3194360299775	A_33_P3254751	LOC100131355	up
1478	0.41624016563147	7.25673076923077	8.27465589152208	4.31968189519071e-13	9.57624038903816e-12	19.3190460717775	A_33_P3243175	PNPO	stable
1479	-0.751552795031057	5.19423076923077	-8.27317237438444	4.35236866326103e-13	9.64417967652926e-12	19.3116341640533	A_23_P110430	MSX1	down
1480	1.18627329192547	8.76990384615385	8.26926224273323	4.43970641287567e-13	9.82388969560654e-12	19.2920997562326	A_33_P3405334	GM2A	up
1481	0.430397515527951	4.79298076923077	8.26573104968126	4.52007840761884e-13	9.99237539091191e-12	19.274460070734	A_23_P112004	LRRC6	stable
1482	-0.400302277432712	5.31355769230769	-8.26523757129199	4.53142502453446e-13	1.0012775706386e-11	19.2719950753254	A_24_P661641	LOC400027	stable
1483	-0.480049689440994	5.14807692307692	-8.26513599686879	4.53376405610343e-13	1.00132628199847e-11	19.2714877001974	A_21_P0000232	SNORD109B	stable
1484	1.74096480331263	6.45163461538462	8.26482879730695	4.54084549187056e-13	1.00242186514605e-11	19.2699532131572	A_23_P19333	TREM1	up
1485	-0.285109730848861	6.28826923076923	-8.26152634982106	4.6176711217881e-13	1.01748068951139e-11	19.2534579472549	A_24_P114617	CHMP2B	stable
1486	-1.44942443064182	9.32807692307692	-8.26083951460342	4.6338109609963e-13	1.0200858931557e-11	19.250027468935	A_33_P3243093	RGS5	down
1487	-0.756807453416149	6.49817307692308	-8.26041040334418	4.64392307547644e-13	1.02136054089957e-11	19.2478842522814	A_33_P3235990	PTPN21	down
1488	-0.687035196687371	4.89875	-8.25837059034239	4.69229302205527e-13	1.03103922545058e-11	19.2376966183868	A_23_P133665	FRK	down
1489	-0.543614906832298	7.68990384615385	-8.25721718495978	4.71986529454566e-13	1.03661576803627e-11	19.2319362816499	A_33_P3373364	CLIC4	down
1490	0.829300207039338	8.25192307692308	8.25629424576023	4.74204437438089e-13	1.04100318305034e-11	19.2273270569945	A_23_P17663	MX1	up
1491	0.516906832298137	6.83951923076923	8.25620051454244	4.74430261753383e-13	1.04101540814818e-11	19.2268589624287	A_32_P208120	CAMK1D	up
1492	-0.6512049689441	7.31480769230769	-8.25593817331403	4.75062883351699e-13	1.04181361960084e-11	19.2255488336697	A_23_P109034	SDC4	down
1493	-0.313445134575569	5.62432692307692	-8.25586690595646	4.75234885718392e-13	1.04181361960084e-11	19.2251929268568	A_24_P46334	SCOC	stable
1494	0.588815734989649	4.52894230769231	8.25396305509767	4.79852813729536e-13	1.05096215885601e-11	19.2156853907793	A_23_P88278	RPGRIP1	up
1495	0.93448033126294	5.29913461538462	8.25376461515043	4.80336707544233e-13	1.05153469872027e-11	19.2146944381687	A_23_P64828	OAS1	up
1496	-0.468256728778468	9.86961538461538	-8.25291634877062	4.82410679263171e-13	1.05509756338244e-11	19.2104584921165	A_33_P3230709	KIF1C	stable
1497	1.41591304347826	4.95740384615385	8.25232349907358	4.83865459334797e-13	1.05778987372802e-11	19.2074980605171	A_21_P0000160	TM4SF19	up
1498	-0.595656314699793	6.36451923076923	-8.25097225501703	4.87197588057577e-13	1.06408996312169e-11	19.2007507020813	A_21_P0014236	LOC100507319	down
1499	0.787950310559007	4.77134615384615	8.25056678735645	4.88201908258452e-13	1.06529893776212e-11	19.198726066973	A_23_P204375	LPAR5	up
1500	1.2508447204969	5.78817307692308	8.25028129825166	4.8891028467819e-13	1.06536909612863e-11	19.1973005369606	A_24_P411561	HAVCR2	up
1501	0.638927536231884	5.20990384615385	8.24928835465679	4.91382026792503e-13	1.07026175642032e-11	19.1923425597374	A_23_P416468	PIF1	up
1502	1.08576811594203	7.68836538461538	8.24849828060265	4.93357648400338e-13	1.07406982468879e-11	19.1883976401819	A_23_P329870	RHBDF2	up
1503	-0.347250517598344	5.58932692307692	-8.24627776180606	4.98952616270366e-13	1.08475144689064e-11	19.177310779605	A_23_P121396	DNAJC19	stable
1504	-0.407739130434783	8.15548076923077	-8.24594374544075	4.99799674134144e-13	1.0860934160127e-11	19.1756431173284	A_24_P56317	MBNL2	stable
1505	-0.31183436853002	7.30653846153846	-8.24560947546354	5.00648808355838e-13	1.08743866167878e-11	19.173974202685	A_33_P3355055	ARL6IP4	stable
1506	-0.458811594202899	5.29759615384615	-8.24310220837031	5.07063883671608e-13	1.10086666963045e-11	19.1614565755159	A_21_P0000266	SNORA72	stable
1507	-1.01687784679089	6.94076923076923	-8.23758051180003	5.21481655059015e-13	1.13112936873379e-11	19.1338920504208	A_23_P23839	LGR6	down
1508	-0.349138716356108	6.47778846153846	-8.2370765378145	5.22817738299393e-13	1.13298750953611e-11	19.1313763817919	A_23_P252855	BRIX1	stable
1509	0.425060041407867	5.54115384615385	8.23675879423439	5.23661857887854e-13	1.13396159543461e-11	19.1297903290005	A_23_P352435	RGS12	stable
1510	-0.411354037267081	4.43365384615385	-8.23663654278631	5.23986993151065e-13	1.13396159543461e-11	19.1291801005144	A_33_P3371360	C6orf186	stable
1511	0.293399585921325	5.11923076923077	8.23628813224479	5.24914715375179e-13	1.13508307783209e-11	19.1274409899405	A_24_P128312	ZNF79	stable
1512	0.398443064182195	6.93692307692308	8.23626156272601	5.24985529819935e-13	1.13508307783209e-11	19.1273083673334	A_33_P3254801	OGFR	stable
1513	0.437171842650104	6.40490384615385	8.23499448462819	5.28373675482316e-13	1.14188630077715e-11	19.1209838086349	A_23_P210608	ZNF217	stable
1514	0.750455486542444	5.25932692307692	8.23137197373982	5.38180757742007e-13	1.1625491468884e-11	19.10290332903	A_23_P63789	ZWINT	up
1515	-0.350633540372671	7.68365384615385	-8.22770809055009	5.48284162939093e-13	1.18383292266575e-11	19.0846180263641	A_23_P142634	METTL5	stable
1516	1.12382608695652	6.54961538461539	8.22759267380602	5.48605481495465e-13	1.18398582088592e-11	19.0840420446193	A_33_P3375541	CD3D	up
1517	0.27975569358178	5.54875	8.22535560629318	5.54870604978279e-13	1.19586886792947e-11	19.0728783967289	A_24_P291401	TMEM150A	stable
1518	-0.793383022774328	4.97019230769231	-8.22501603174541	5.55827822313332e-13	1.19738587939003e-11	19.0711838713629	A_23_P111517	WBSCR17	down
1519	0.494712215320911	4.26336538461538	8.22047984722747	5.68773507000118e-13	1.22248799612795e-11	19.0485490569178	A_32_P902957	ARL11	stable
1520	0.559527950310559	4.65865384615385	8.21992763901244	5.70369791412664e-13	1.22480498961055e-11	19.0457938058931	A_33_P3415032	KCNA3	up
1521	0.516111801242236	6.55413461538462	8.21978479551638	5.70783438769144e-13	1.22513662352338e-11	19.0450810924305	A_33_P3359753	C1orf96	up
1522	-0.571378881987577	6.54576923076923	-8.21911386194501	5.72730332489896e-13	1.22875744143452e-11	19.0417335233872	A_23_P43273	EXT1	down
1523	-0.975320910973086	4.83576923076923	-8.21902162522499	5.72998498410033e-13	1.22877500130907e-11	19.0412733201423	A_23_P137573	LEFTY2	down
1524	-0.583076604554866	8.35086538461539	-8.21445978857673	5.86418558545159e-13	1.2558444382002e-11	19.0185139653456	A_33_P3592015	HABP4	down
1525	-0.311407867494824	7.31625	-8.21359643627524	5.8899336454358e-13	1.26078724555198e-11	19.0142069305887	A_23_P317691	UIMC1	stable
1526	0.976712215320911	5.28115384615385	8.21301246969504	5.9074132569298e-13	1.26395645167737e-11	19.0112937303706	A_23_P145718	AOAH	up
1527	0.642993788819876	4.85317307692308	8.21078754600714	5.97448535500419e-13	1.27715095350031e-11	19.0001947789693	A_24_P169234	ZAP70	up
1528	-0.465424430641822	4.40692307692308	-8.21050109685727	5.98317549001243e-13	1.27843040849886e-11	18.9987658833978	A_33_P3214690	NLGN1	stable
1529	0.713643892339545	5.60490384615385	8.20995030396931	5.99992050999019e-13	1.28092164365831e-11	18.9960183900678	A_24_P192805	CARD17	up
1530	0.676405797101449	5.02076923076923	8.20993931749271	6.00025499123964e-13	1.28092164365831e-11	18.9959635871539	A_24_P408736	GALNT5	up
1531	-0.334542443064183	6.57461538461538	-8.20912159499059	6.02520257448356e-13	1.28508652743859e-11	18.991884654077	A_33_P3400547	MED21	stable
1532	-0.918107660455487	6.34144230769231	-8.20843198690557	6.04632179670299e-13	1.28900926206301e-11	18.9884448426617	A_33_P3327822	SH3BGR	down
1533	0.927664596273292	5.58432692307692	8.2046530233611	6.16336743384403e-13	1.31336969519028e-11	18.9695961935156	A_23_P134854	CLDN23	up
1534	0.39792546583851	7.23086538461538	8.20050465325331	6.29445286690688e-13	1.34069860433297e-11	18.9489071215002	A_33_P3382513	RPUSD1	stable
1535	-0.471751552795031	4.84615384615385	-8.19954508694557	6.32516749742647e-13	1.34663385855119e-11	18.9441218113783	A_21_P0014172	LOC100507025	stable
1536	1.30418633540373	7.35413461538462	8.19885457821219	6.34736215757509e-13	1.35075067544182e-11	18.9406783510696	A_23_P157007	TMEM176B	up
1537	0.231060041407867	8.38644230769231	8.19592059738779	6.44253526555002e-13	1.36853926647621e-11	18.9260477231819	A_33_P3354683	PIGS	stable
1538	-0.462703933747413	6.27644230769231	-8.19579022058856	6.44679726112542e-13	1.36882940588424e-11	18.9253976101001	A_24_P282343	CDKL5	stable
1539	-0.465668737060042	5.36990384615385	-8.19405588866166	6.50375996504084e-13	1.38030404574625e-11	18.9167497154486	A_21_P0000334	SNORA49	stable
1540	1.89938302277433	6.25759615384615	8.19329472679699	6.52891761526177e-13	1.38502137418192e-11	18.9129544580025	A_23_P145096	PLA2G7	up
1541	-0.517453416149068	5.20240384615385	-8.19296549168866	6.53982936363168e-13	1.3867137507523e-11	18.9113128696576	A_19_P00320275	XLOC_008079	down
1542	1.20463354037267	6.98894230769231	8.19105552100482	6.60349003819636e-13	1.39833043532846e-11	18.9017899025257	A_23_P19510	HLA-DQB2	up
1543	0.37327950310559	4.36394230769231	8.1909407139082	6.60733623216423e-13	1.39851831472015e-11	18.901217498108	A_23_P385126	DEPDC7	stable
1544	0.694211180124225	5.83115384615385	8.190662984352	6.61664977407513e-13	1.39986273465482e-11	18.8998328030468	A_23_P97365	LRRC8D	up
1545	0.586699792960663	5.90153846153846	8.1866642589241	6.75220283284423e-13	1.42790207915682e-11	18.8798971880505	A_23_P59637	DOCK4	up
1546	0.671022774327122	4.80576923076923	8.1857367469002	6.78403747275175e-13	1.43399260783604e-11	18.8752733785389	A_32_P49668	LOC100653060	up
1547	-0.633503105590063	6.94798076923077	-8.18404359525321	6.84253661588025e-13	1.4457114466382e-11	18.8668330082056	A_24_P154037	IRS2	down
1548	0.628285714285714	6.14855769230769	8.18299324470601	6.87907875481957e-13	1.45278274471757e-11	18.8615971911152	A_23_P19517	ITPR3	up
1549	-0.916708074534162	8.64894230769231	-8.1816924878004	6.92460195846204e-13	1.46136907839128e-11	18.8551133391195	A_23_P131676	CXCR7	down
1550	0.324327122153209	6.49375	8.18165495927076	6.92591980280229e-13	1.46136907839128e-11	18.8549262748006	A_33_P3289422	ZNF765	stable
1551	-0.257412008281573	6.17778846153846	-8.1807266570689	6.95859745197703e-13	1.46760887983151e-11	18.8502991273366	A_24_P390403	RTF1	stable
1552	0.876120082815737	8.54355769230769	8.17972583833612	6.9939997144836e-13	1.47376015383572e-11	18.8453106443065	A_33_P3362088	P2RX4	up
1553	0.44392132505176	4.20509615384615	8.17952968051607	7.00095944627216e-13	1.4745692837282e-11	18.8443329300632	A_23_P108673	FAM176A	stable
1554	0.749556935817807	10.5567307692308	8.17872805867065	7.02947291898281e-13	1.4799154033087e-11	18.8403374384486	A_23_P156327	TGFBI	up
1555	0.55455900621118	6.7125	8.17840108240492	7.04113653759565e-13	1.48171094084114e-11	18.83870772769	A_24_P416257	GGA2	up
1556	-0.75023602484472	5.12596153846154	-8.17789557123058	7.05920662131439e-13	1.48427569022363e-11	18.8361881929105	A_23_P45999	FBXO2	down
1557	0.634045548654245	4.51980769230769	8.17788443846373	7.05960509398848e-13	1.48427569022363e-11	18.8361327060962	A_21_P0006078	XLOC_007710	up
1558	-0.462380952380952	5.25894230769231	-8.17666582016403	7.10335844928249e-13	1.49214726109728e-11	18.830059088879	A_24_P118011	PRORSD1P	stable
1559	0.385482401656315	7.65403846153846	8.17583275524985	7.1334240804417e-13	1.49779722673477e-11	18.8259071881877	A_23_P73763	LAGE3	stable
1560	0.837739130434783	5.51980769230769	8.17493048440759	7.16613026944456e-13	1.50315603782174e-11	18.821410474763	A_23_P171336	NXF3	up
1561	-0.74992546583851	4.68759615384615	-8.1748656265095	7.16848702871151e-13	1.50315603782174e-11	18.8210872417728	A_23_P100642	PNMT	down
1562	-0.547498964803313	7.32932692307692	-8.17450365204578	7.18165436812929e-13	1.50518640904502e-11	18.8192832758689	A_33_P3396607	UGDH	down
1563	0.796438923395446	5.93269230769231	8.17312430748256	7.23205101408654e-13	1.51379831324086e-11	18.8124092163415	A_33_P3338166	NUAK2	up
1564	0.487908902691512	6.09942307692308	8.17149180696271	7.29215212581044e-13	1.52367939024892e-11	18.8042738565507	A_23_P374389	PWWP2B	stable
1565	0.58368530020704	5.84153846153846	8.1618885775771	7.65589697548353e-13	1.59474797112937e-11	18.7564244205803	A_33_P3412900	CBLN3	up
1566	3.02255486542443	8.81163461538462	8.16050624067621	7.70972216158548e-13	1.60525245922985e-11	18.7495377271801	A_23_P55270	CCL18	up
1567	0.475126293995859	5.42894230769231	8.16010165952782	7.72554679570964e-13	1.60746182359075e-11	18.7475221832459	A_23_P99942	LRRK1	stable
1568	-0.384169772256729	4.42740384615385	-8.16006109063842	7.72713537406523e-13	1.60746182359075e-11	18.7473200781807	A_23_P115190	NGF	stable
1569	-0.770356107660455	8.47432692307692	-8.15820993276222	7.79996909147377e-13	1.62118618794818e-11	18.7380982567464	A_23_P122443	HIST1H1C	down
1570	-0.62176397515528	4.71576923076923	-8.15738043389479	7.83282696676984e-13	1.627299928604e-11	18.7339661294624	A_24_P391604	KRTAP6-3	down
1571	0.337606625258799	4.81884615384615	8.15712784001826	7.84285997835252e-13	1.62866842713908e-11	18.7327078575312	A_21_P0014006	LOC100509263	stable
1572	-0.80863768115942	7.5975	-8.15641035101933	7.87142840760742e-13	1.63388314561773e-11	18.7291338013556	A_23_P79978	SLC24A3	down
1573	0.707229813664597	4.72807692307692	8.15584518463583	7.89400467101983e-13	1.6378500297238e-11	18.7263185635133	A_23_P170574	SNAI3	up
1574	0.859511387163562	6.53653846153846	8.15510566052442	7.92364322463147e-13	1.64255733933764e-11	18.7226348688883	A_23_P331895	TTYH3	up
1575	0.441209109730849	5.44615384615385	8.15441654170714	7.9513613134002e-13	1.64707305903921e-11	18.7192023163882	A_23_P103775	LRRC8C	stable
1576	0.785420289855073	5.98509615384615	8.15206414758653	8.04670946895376e-13	1.66554903286205e-11	18.7074853364431	A_23_P416894	PION	up
1577	0.453817805383023	4.44451923076923	8.15170912406996	8.06119790805064e-13	1.66607423927298e-11	18.7057170722504	A_21_P0011423	XLOC_l2_005175	stable
1578	0.427544513457557	6.79423076923077	8.15156515833404	8.0670805169374e-13	1.66644446482749e-11	18.7050000274329	A_33_P3277988	IFNAR1	stable
1579	0.465565217391305	6.38288461538462	8.14973258081147	8.14233615339341e-13	1.68052129237548e-11	18.695872815498	A_23_P72853	MFSD5	stable
1580	0.373734989648034	5.66567307692308	8.14652761064769	8.27563294128977e-13	1.70688947854983e-11	18.6799114246351	A_32_P174572	HTR7P1	stable
1581	-0.480869565217391	4.52096153846154	-8.14605573191765	8.29544124163923e-13	1.70988109395917e-11	18.6775614892376	A_33_P3338047	PNPLA7	stable
1582	0.548923395445135	4.56990384615385	8.14515066525729	8.33356583237934e-13	1.71699065170696e-11	18.6730543794879	A_32_P77102	LOC100128420	up
1583	0.401167701863355	6.16673076923077	8.14396616153425	8.38372484948208e-13	1.72582043242997e-11	18.6671558749576	A_23_P35970	SLC37A4	stable
1584	0.780679089026916	5.14480769230769	8.14209757216559	8.46346368249386e-13	1.74071865748211e-11	18.6578511895009	A_33_P3236798	SRMS	up
1585	1.21315113871636	6.59230769230769	8.13883998936477	8.60428435763968e-13	1.76737460182304e-11	18.6416310873186	A_23_P134347	CPVL	up
1586	-0.355714285714286	4.82971153846154	-8.13721243527052	8.67551226935205e-13	1.7812311550767e-11	18.6335277259321	A_33_P3378737	TTC39B	stable
1587	0.679217391304349	6.09663461538462	8.13637674151809	8.71231307047159e-13	1.78801026905241e-11	18.6293670621777	A_24_P132383	GIMAP8	up
1588	0.505879917184265	4.22134615384615	8.13610063789053	8.724505741887e-13	1.78966025476827e-11	18.6279924470686	A_19_P00801752	XLOC_014103	up
1589	0.505631469979296	8.99403846153846	8.13549744930647	8.75120151013373e-13	1.79365476225048e-11	18.6249894355345	A_32_P18258	TALDO1	up
1590	0.706327122153209	6.59519230769231	8.13348188727558	8.84099677343374e-13	1.81048904462553e-11	18.6149551878859	A_23_P145631	GIMAP6	up
1591	0.27456728778468	7.09730769230769	8.13219288528197	8.89890316361509e-13	1.82155807330058e-11	18.6085383216239	A_23_P252825	SCAP	stable
1592	0.66416149068323	6.15778846153846	8.13073057253777	8.96505234679874e-13	1.83430404380561e-11	18.6012589545244	A_24_P192262	RALA	up
1593	0.697242236024846	6.54230769230769	8.13048272029372	8.97631258844987e-13	1.83581323314796e-11	18.600025178764	A_23_P7791	OGFRL1	up
1594	-0.299002070393375	6.72048076923077	-8.12963522113967	9.0149219966441e-13	1.84175264677637e-11	18.5958065019418	A_23_P60002	TTC35	stable
1595	-0.234140786749482	6.87894230769231	-8.12885557351214	9.05058622593999e-13	1.84700737211929e-11	18.5919256610128	A_24_P56052	ZFP91	stable
1596	-0.303155279503105	5.57115384615385	-8.12519946818878	9.21971326667488e-13	1.87989873958637e-11	18.5737278042921	A_32_P105195	DDX46	stable
1597	1.17855486542443	5.77221153846154	8.1247854696893	9.23906147401991e-13	1.88303148558895e-11	18.5716672859485	A_24_P206343	MYO1G	up
1598	0.885975155279504	5.16009615384615	8.12387418062718	9.28179301391706e-13	1.89092528021455e-11	18.567131776151	A_23_P65757	CCNB2	up
1599	0.356637681159421	6.76461538461538	8.12150648616939	9.39373885052365e-13	1.91195024303966e-11	18.555348219922	A_23_P101281	ZNF587	stable
1600	0.870024844720498	5.14894230769231	8.12143516144463	9.39713188596212e-13	1.91195024303966e-11	18.5549932622968	A_23_P26771	CD300C	up
1601	1.56954865424431	7.63019230769231	8.12011801520031	9.46001038722812e-13	1.92391536549892e-11	18.5484384199997	A_23_P70670	CD83	up
1602	-0.698786749482402	6.54009615384615	-8.1193425164421	9.49722711995118e-13	1.92982348494141e-11	18.5445792220277	A_23_P127186	TACC2	down
1603	0.801002070393375	5.22057692307692	8.11677647415556	9.62141504508543e-13	1.95253997720445e-11	18.5318101275048	A_23_P95640	C1orf186	up
1604	0.634269151138717	5.90538461538462	8.1161138641276	9.65374482786613e-13	1.95826006671358e-11	18.5285130034647	A_23_P371239	CMIP	up
1605	-0.432020703933748	4.37394230769231	-8.115204621692	9.69828420574296e-13	1.96560765308849e-11	18.5239887418039	A_24_P179585	MARK1	stable
1606	-1.15893167701864	4.96480769230769	-8.1107148904221	9.9212300646296e-13	2.00993149496208e-11	18.5016501134386	A_33_P3300267	VIT	down
1607	-0.266401656314699	7.78153846153846	-8.10871833943295	1.00220036360066e-12	2.02947720587925e-11	18.4917171641148	A_24_P140391	PIGY	stable
1608	-1.55101863354037	8.63067307692308	-8.10369329232781	1.0280167487694e-12	2.07997361360603e-11	18.4667196777749	A_33_P3249872	FBLN1	down
1609	-0.416608695652173	6.65759615384615	-8.1014337995798	1.03983962543171e-12	2.10299443972634e-11	18.4554807754787	A_23_P29422	GYG1	stable
1610	0.289051759834369	5.81634615384615	8.09951037912114	1.05001053291593e-12	2.12203497389576e-11	18.4459140726191	A_23_P151093	YARS2	stable
1611	-0.446273291925466	6.38105769230769	-8.09928769730218	1.05119443332012e-12	2.12300716339341e-11	18.4448065310604	A_21_P0013512	XLOC_l2_014504	stable
1612	-0.276687370600414	5.965	-8.09922429229194	1.05153177249153e-12	2.12300716339341e-11	18.4444911779321	A_23_P257538	RBBP9	stable
1613	1.32127950310559	6.80490384615385	8.09849916547565	1.05539739623101e-12	2.12899285255921e-11	18.4408847037063	A_23_P404494	IL7R	up
1614	-0.415469979296066	8.30692307692308	-8.09578137441745	1.07001207153551e-12	2.15592594859948e-11	18.4273681991536	A_23_P12140	RPL5	stable
1615	0.282782608695653	4.14961538461538	8.09480330146867	1.07532069764518e-12	2.16548604403501e-11	18.4225041549871	A_23_P161507	MTL5	stable
1616	-0.797333333333334	6.365	-8.08861837005727	1.10950238891884e-12	2.23241894039422e-11	18.3917489738699	A_33_P3351554	ETNK2	down
1617	0.353685300207039	4.53894230769231	8.08532818718126	1.12812426208109e-12	2.26699256475343e-11	18.3753903558498	A_23_P411188	CHRNA10	stable
1618	-0.391734989648033	6.43038461538462	-8.08300468959087	1.14146189262236e-12	2.29282001244807e-11	18.3638389446151	A_24_P393838	TOMM20	stable
1619	-0.512886128364389	4.77057692307692	-8.08275961185638	1.14287783343412e-12	2.29371456133462e-11	18.3626205689642	A_33_P3302295	FOXC2	down
1620	1.2479751552795	5.15826923076923	8.08094041217636	1.1534430666054e-12	2.31393603989973e-11	18.353576886928	A_32_P105549	ANXA8L2	up
1621	0.485229813664596	4.32278846153846	8.08059227960566	1.15547594062048e-12	2.31703075339357e-11	18.3518462877125	A_23_P214360	IRF4	stable
1622	-0.577718426501036	8.39413461538462	-8.07978130408237	1.16022535963541e-12	2.32383362510672e-11	18.3478149182798	A_33_P3356910	TCEAL6	down
1623	1.09626501035197	5.17961538461538	8.0797611793214	1.16034346548152e-12	2.32383362510672e-11	18.3477148789976	A_33_P3414912	NPL	up
1624	0.763254658385093	4.93096153846154	8.07858116183817	1.16728956870779e-12	2.33675451822978e-11	18.3418491629997	A_33_P3386262	CDT1	up
1625	0.483714285714286	4.28721153846154	8.0782767009787	1.16908846383774e-12	2.3393648245058e-11	18.3403357582487	A_23_P94754	TNFSF15	stable
1626	0.828600414078675	5.70317307692308	8.07708339199706	1.17616571421168e-12	2.35253052545497e-11	18.3344042179961	A_23_P53763	KIAA0226L	up
1627	0.284144927536231	6.47451923076923	8.07647190035577	1.17980883709679e-12	2.35682522724187e-11	18.3313647737214	A_33_P3327108	NLK	stable
1628	0.676699792960663	5.80125	8.07494109958355	1.18897829587586e-12	2.37413900195507e-11	18.3237560928094	A_23_P170186	OPLAH	up
1629	0.879300207039339	6.66509615384615	8.07249758424885	1.20376203220202e-12	2.40174612711004e-11	18.311611535265	A_23_P72157	MFSD7	up
1630	-0.400724637681159	8.91413461538462	-8.07248800195872	1.20382036542055e-12	2.40174612711004e-11	18.3115639117909	A_32_P184279	CCDC6	stable
1631	0.389482401656315	6.97269230769231	8.07183825640932	1.20778232900885e-12	2.40863392397781e-11	18.3083347405804	A_23_P502678	TM2D2	stable
1632	0.374592132505176	4.36538461538461	8.0688125766448	1.22640361109664e-12	2.44370743148699e-11	18.293298183516	A_23_P302018	TXK	stable
1633	0.874869565217392	5.39644230769231	8.06817977131112	1.23033412663093e-12	2.44947397477187e-11	18.2901535260514	A_23_P90419	PBX4	up
1634	0.454853002070393	7.44663461538462	8.06688323462549	1.23842643501894e-12	2.46454682209412e-11	18.2837107017389	A_23_P16683	TRMT1	stable
1635	0.212741200828158	8.50028846153846	8.06454556838929	1.25315097534762e-12	2.49070343561101e-11	18.272094828713	A_33_P3235568	CAPZB	stable
1636	0.506720496894411	10.2599038461538	8.06442381833665	1.25392261119984e-12	2.4911895038146e-11	18.2714898730832	A_33_P3346663	AP2S1	up
1637	0.591701863354038	8.79	8.06333531699511	1.26084242952872e-12	2.50388473064056e-11	18.2660813840525	A_33_P3407780	PPM1F	up
1638	-0.277101449275363	5.76615384615385	-8.06235904380105	1.26708110323649e-12	2.51521718871775e-11	18.2612306691294	A_32_P73045	CMAS	stable
1639	-0.460616977225673	6.49182692307692	-8.06086816905485	1.27666754287829e-12	2.53318281891686e-11	18.2538233598006	A_32_P85539	HCFC2	stable
1640	0.449561076604555	6.31798076923077	8.05812630825195	1.29448668947016e-12	2.56638502060058e-11	18.2402014232838	A_33_P3386364	FANCF	stable
1641	0.210683229813665	6.96692307692308	8.05759323170286	1.29797973626553e-12	2.57223120565426e-11	18.2375531488574	A_23_P164737	MED26	stable
1642	-0.30632298136646	6.69048076923077	-8.05658454534647	1.30461495180349e-12	2.58429677627998e-11	18.2325421983575	A_23_P423389	CREB3	stable
1643	0.784774327122154	4.84009615384615	8.05409007942993	1.3211690074981e-12	2.61380209168648e-11	18.2201508072283	A_23_P306941	RGL4	up
1644	1.17154037267081	7.49355769230769	8.05113242311074	1.34106791509234e-12	2.65151708109475e-11	18.2054596255491	A_32_P108254	FAM20A	up
1645	0.464053830227744	7.59759615384615	8.05106618584104	1.34151695171376e-12	2.65151708109475e-11	18.2051306278509	A_23_P204850	RB1	stable
1646	0.34368530020704	7.19230769230769	8.05100743207336	1.34191538125818e-12	2.65151708109475e-11	18.2048388009052	A_33_P3284646	FBXL6	stable
1647	0.418066252587992	5.53394230769231	8.05066797349926	1.34421967289062e-12	2.65496024318856e-11	18.2031527371155	A_23_P411102	DLG4	stable
1648	-0.580571428571429	4.58538461538462	-8.0473856674089	1.36670446959917e-12	2.69824227448351e-11	18.1868506202121	A_33_P3417960	LOC645206	down
1649	-0.415204968944099	5.61538461538461	-8.04726456183298	1.36754119877754e-12	2.69876689849777e-11	18.1862491583473	A_33_P3219434	MARC2	stable
1650	0.777523809523811	4.825	8.04328994362432	1.3952868392795e-12	2.75237216910294e-11	18.1665106603177	A_19_P00322332	LOC100508196	up
1651	0.787706004140787	10.7243269230769	8.04056239924499	1.41465033067688e-12	2.7882415858679e-11	18.1529665933051	A_24_P277934	COL1A2	up
1652	0.684703933747412	4.93884615384615	8.03912538073744	1.42495935513167e-12	2.80738970241532e-11	18.1458312668236	A_21_P0002454	XLOC_002133	up
1653	0.628973084886128	4.36644230769231	8.03887664208638	1.42675135335022e-12	2.80974899853103e-11	18.1445962174575	A_33_P3402269	MS4A4E	up
1654	1.02684057971015	5.07326923076923	8.03804447645902	1.43276287118039e-12	2.81923831571483e-11	18.1404643715712	A_23_P81441	C5orf20	up
1655	1.54490269151139	7.00326923076923	8.03722596930601	1.43870030070856e-12	2.82974327976236e-11	18.1364004381677	A_33_P3397599	LILRA6	up
1656	0.285113871635611	4.54201923076923	8.03480781997553	1.45638484978491e-12	2.85914584714788e-11	18.1243947480823	A_24_P316257	NHLRC4	stable
1657	0.494202898550725	6.12788461538462	8.03146340109232	1.48120034188562e-12	2.90607940883694e-11	18.107791660608	A_23_P69383	PARP9	stable
1658	-0.335366459627329	5.30721153846154	-8.03128620251287	1.48252682099001e-12	2.90747500694073e-11	18.1069120174983	A_23_P254978	TATDN1	stable
1659	0.445006211180125	9.48067307692308	8.03033881096849	1.48963891123372e-12	2.92021126091043e-11	18.1022090847656	A_32_P155091	ATXN2L	stable
1660	0.816310559006212	5.15701923076923	8.02785468174908	1.50844891037745e-12	2.95463445089431e-11	18.0898782621582	A_32_P44394	AIM2	up
1661	0.840028985507247	9.92932692307692	8.02724940685287	1.51306777871146e-12	2.96245383152521e-11	18.0868739071536	A_33_P3239849	GPX1	up
1662	0.334587991718427	5.26855769230769	8.02688612400874	1.51584675282006e-12	2.96666587682349e-11	18.0850707340227	A_24_P349039	ARHGAP31	stable
1663	-0.382099378881987	6.74163461538462	-8.02579630318348	1.52421396250031e-12	2.97934031115032e-11	18.0796614652369	A_23_P77066	SNRPN	stable
1664	0.486637681159421	4.52086538461538	8.02318736670611	1.54443144647259e-12	3.0176109088913e-11	18.0667128348317	A_21_P0014375	LOC100506523	stable
1665	0.350559006211181	4.60115384615385	8.02261841359889	1.5488757546512e-12	3.02379445137687e-11	18.0638891455015	A_23_P385500	RNF166	stable
1666	-0.859436853002071	7.26865384615385	-8.02210653838759	1.55288507625623e-12	3.03036995227806e-11	18.0613487708696	A_23_P128215	SOCS2	down
1667	1.01398757763975	5.33788461538462	8.02019622881232	1.56793916606999e-12	3.05470225660066e-11	18.051868467409	A_23_P151506	PLEK2	up
1668	-0.912194616977226	5.72336538461538	-8.01791404521022	1.58611421117658e-12	3.0888381572744e-11	18.040543348723	A_23_P356004	KCNIP3	down
1669	0.809345755693583	5.25182692307692	8.01628223096049	1.59923814040214e-12	3.1131133224039e-11	18.0324460844371	A_23_P4494	DSC2	up
1670	-1.4655817805383	4.9825	-8.01570210654458	1.60392979382635e-12	3.12096079767017e-11	18.0295675274729	A_23_P109322	PCP4	down
1671	0.817300207039338	7.84596153846154	8.01372584898244	1.62001542925499e-12	3.14996706846874e-11	18.0197617701831	A_23_P39465	BST2	up
1672	0.644583850931678	6.82394230769231	8.01370699343178	1.62016967320741e-12	3.14996706846874e-11	18.019668215776	A_23_P328600	SLC24A6	up
1673	0.282666666666667	8.13153846153846	8.01296326543138	1.62626525302011e-12	3.1605181298825e-11	18.0159781478697	A_23_P159039	SCRIB	stable
1674	0.303747412008281	4.97009615384615	8.01258739894241	1.62935451956503e-12	3.16522038687717e-11	18.0141132855376	A_33_P3321602	PHACTR4	stable
1675	-0.250604554865424	5.18201923076923	-8.01058459276312	1.64591437925784e-12	3.19476374625226e-11	18.0041767019355	A_24_P49349	RABGAP1L	stable
1676	-0.373867494824017	5.48509615384615	-8.00888524232775	1.66009638264906e-12	3.21832630966058e-11	17.9957461162516	A_21_P0000679	LOC100507217	stable
1677	0.637817805383023	5.95259615384615	8.00813448295057	1.66640052791516e-12	3.22922322883896e-11	17.9920216839489	A_23_P27606	IL27RA	up
1678	-0.648811594202899	10.4815384615385	-8.00446940113947	1.69751985624129e-12	3.28548642446307e-11	17.9738407974096	A_23_P127584	NNMT	down
1679	0.391229813664597	7.51442307692308	8.00176749389724	1.72083062072473e-12	3.32787800564377e-11	17.9604390484824	A_33_P3239152	RABEP2	stable
1680	0.527668737060042	8.19923076923077	7.99654330362842	1.76680919556887e-12	3.4088969948429e-11	17.9345295095417	A_33_P3751889	TOM1	up
1681	-0.550252587991719	4.8975	-7.99651600342774	1.76705264839309e-12	3.4088969948429e-11	17.9343941237384	A_24_P49106	TCEAL7	down
1682	-0.191287784679089	6.53423076923077	-7.9962326531735	1.76958142960744e-12	3.41238256584928e-11	17.9329889535913	A_23_P141738	SS18	stable
1683	0.814654244306419	5.99163461538462	7.99578338274753	1.77359835856596e-12	3.41873380176434e-11	17.9307609880382	A_33_P3247858	MPP1	up
1684	-0.848745341614907	6.13346153846154	-7.99485995727322	1.78188321123029e-12	3.43190416037443e-11	17.9261817444772	A_23_P308974	ADAMTSL3	down
1685	-0.375975155279503	8.96826923076923	-7.99402784228776	1.78938180472978e-12	3.44494263212825e-11	17.9220554136726	A_23_P350045	REEP5	stable
1686	0.569954451345755	11.005	7.99196799814704	1.80807935307142e-12	3.47810592362912e-11	17.9118413959953	A_23_P37441	B2M	up
1687	0.494964803312629	6.95096153846154	7.98930604240215	1.83253047959174e-12	3.52227411904936e-11	17.898642642756	A_23_P106633	DDX28	stable
1688	0.586202898550725	6.02692307692308	7.98839141316625	1.84100740347462e-12	3.53569174798149e-11	17.8941078830334	A_23_P87323	COMMD9	up
1689	-0.589209109730849	4.83365384615385	-7.98366704830861	1.88541851799855e-12	3.61657552088813e-11	17.8706862862796	A_21_P0009502	XLOC_012724	down
1690	-0.33936645962733	5.58855769230769	-7.98296750908625	1.8920844492002e-12	3.62788963111555e-11	17.8672185158579	A_23_P117157	SUCLA2	stable
1691	0.26535817805383	6.87576923076923	7.98202309023381	1.9011210459686e-12	3.64373824479561e-11	17.8625369368854	A_23_P73548	GRIPAP1	stable
1692	-0.693838509316771	6.19480769230769	-7.98156237116174	1.90554496522818e-12	3.64925758656988e-11	17.8602531537321	A_21_P0009113	XLOC_011815	down
1693	0.528513457556936	6.35807692307692	7.98059046306953	1.91491103746232e-12	3.66570900261721e-11	17.8554355102359	A_24_P344711	AGPAT3	up
1694	0.355209109730849	4.58509615384615	7.97806949937131	1.93941898768392e-12	3.70961954811382e-11	17.8429400121582	A_23_P55421	CBX8	stable
1695	0.3932049689441	5.62201923076923	7.97742510087248	1.94573351517269e-12	3.72019210603245e-11	17.8397461136674	A_23_P255257	DCAF12	stable
1696	1.01879917184265	4.75307692307692	7.97186575493728	2.00106626658223e-12	3.82134933429263e-11	17.8121942962651	A_23_P253321	PNOC	up
1697	0.288103519668737	6.82028846153846	7.97133579386755	2.00642203515483e-12	3.83002952623416e-11	17.8095680758966	A_23_P141484	C17orf63	stable
1698	0.536298136645963	6.54038461538462	7.96995008487025	2.02049343286677e-12	3.85533312922952e-11	17.802701395503	A_23_P5831	HPCAL1	up
1699	0.878542443064183	5.45230769230769	7.96965347060921	2.02351817811573e-12	3.85954653633824e-11	17.8012316033312	A_23_P414958	PLXNC1	up
1700	0.260219461697723	5.90778846153846	7.96839758421106	2.03637515203338e-12	3.88093690264942e-11	17.7950085403163	A_33_P3324495	ZFP41	stable
1701	-0.550939958592132	6.42961538461538	-7.96655526516453	2.05538280350137e-12	3.91558294335707e-11	17.7858800576982	A_33_P3436316	ASXL1	down
1702	0.180223602484472	5.465	7.96643798512573	2.05659876658602e-12	3.91632087445293e-11	17.7852989653779	A_23_P110076	WDR53	stable
1703	0.394935817805383	7.25259615384615	7.96538899166104	2.06750663077371e-12	3.93392243948828e-11	17.7801015641514	A_23_P210920	GSS	stable
1704	0.2808033126294	10.5517307692308	7.96470911766225	2.07460695050718e-12	3.94584398023225e-11	17.7767331098167	A_23_P82693	PABPC1	stable
1705	-0.325747412008282	7.17730769230769	-7.96437909331053	2.07806232486922e-12	3.95082613526223e-11	17.7750980198424	A_23_P53736	FBXO21	stable
1706	-0.350401656314699	10.5898076923077	-7.96210326611195	2.10204670278484e-12	3.99481847046331e-11	17.7638229820392	A_24_P56130	MYL6	stable
1707	0.371908902691511	4.56846153846154	7.96193809240908	2.10379810496525e-12	3.99653993702081e-11	17.7630046986316	A_21_P0014073	LOC100505481	stable
1708	1.95051759834369	6.70980769230769	7.9592452819339	2.13255659759412e-12	4.0479178726381e-11	17.7496648773245	A_33_P3376958	LOC96610	up
1709	0.455022774327123	6.10846153846154	7.95651218595452	2.16214511785151e-12	4.09914267349112e-11	17.7361265901326	A_23_P148919	CPT2	stable
1710	0.364120082815735	7.54586538461538	7.95607945743025	2.16686713362842e-12	4.1035000179722e-11	17.733983187835	A_23_P126393	SETDB1	stable
1711	-0.671192546583851	6.07240384615385	-7.95606507419877	2.16702426217066e-12	4.1035000179722e-11	17.7339119449141	A_23_P96599	TMSB15B	down
1712	-1.29176397515528	5.84125	-7.95606289406177	2.16704807990407e-12	4.1035000179722e-11	17.7339011462775	A_23_P115161	DARC	down
1713	0.445971014492754	7.06788461538462	7.95404826689299	2.1891692905121e-12	4.14372836791204e-11	17.7239226145841	A_24_P12413	TRAM2	stable
1714	-0.714062111801243	7.72596153846154	-7.95233803886242	2.20812424862361e-12	4.17626188423155e-11	17.7154522597112	A_33_P3229617	SGCE	down
1715	0.488977225672878	5.59384615384615	7.95142876390284	2.21826837637691e-12	4.19209262459329e-11	17.710949013806	A_23_P120931	APOBEC3C	stable
1716	0.532737060041408	5.65230769230769	7.9508025137817	2.22528193835966e-12	4.20366608851442e-11	17.7078475394685	A_33_P3224819	SLC45A4	up
1717	0.497138716356107	8.15240384615385	7.9498863449441	2.23558213539616e-12	4.21975056099696e-11	17.7033103619436	A_23_P55190	EFTUD2	stable
1718	0.418964803312629	5.85653846153846	7.94957800603787	2.23905934536129e-12	4.22462678240144e-11	17.7017833917755	A_33_P3242863	NT5M	stable
1719	0.475325051759834	5.18278846153846	7.94915268181761	2.24386465458424e-12	4.23200395188625e-11	17.69967710488	A_32_P208403	GNG2	stable
1720	-0.667076604554865	8.90913461538462	-7.94826091725558	2.253973122851e-12	4.24598587797647e-11	17.6952610040935	A_23_P6413	SELM	down
1721	-0.56943685300207	9.64105769230769	-7.94664164614374	2.2724440499029e-12	4.27452134349537e-11	17.6872425279091	A_23_P259166	TCEAL4	down
1722	-0.437304347826087	5.68586538461538	-7.9466159225941	2.2727386882625e-12	4.27452134349537e-11	17.6871151505138	A_23_P12477	SCMH1	stable
1723	-0.502819875776398	5.92182692307692	-7.94515568158628	2.28952677528924e-12	4.30267171003065e-11	17.6798845188858	A_23_P49924	NT5C3L	down
1724	0.366347826086956	4.72105769230769	7.94465900764419	2.2952649931873e-12	4.31174104284597e-11	17.6774252263087	A_23_P60387	NOTCH1	stable
1725	0.650587991718427	4.92221153846154	7.94333593202821	2.31062075973549e-12	4.33886291569877e-11	17.6708741673081	A_23_P31240	GAL3ST4	up
1726	-0.300712215320911	10.0813461538462	-7.94235554007289	2.3220651610669e-12	4.35862143656337e-11	17.6660200371976	A_23_P10463	NDUFS5	stable
1727	-0.316219461697723	7.64105769230769	-7.94166901353198	2.33011272618623e-12	4.37199078564772e-11	17.6626209835428	A_33_P3231878	PIK3C2A	stable
1728	0.330393374741201	4.15634615384615	7.94133739853003	2.33400989446168e-12	4.37756522427923e-11	17.6609791537008	A_33_P3327642	AIM1L	stable
1729	0.346463768115943	8.12586538461538	7.94121748592756	2.33542071294301e-12	4.37847380311536e-11	17.6603854690419	A_33_P3423600	C17orf90	stable
1730	-1.41648447204969	6.88278846153846	-7.93985316807916	2.35153228303247e-12	4.40518516945091e-11	17.6536309136555	A_33_P3347869	C3	down
1731	0.859718426501036	5.67096153846154	7.93697293280544	2.38590959715123e-12	4.46427676958653e-11	17.6393721738526	A_23_P128201	NCKAP1L	up
1732	-0.548211180124224	5.47971153846154	-7.93649606450165	2.39164932962326e-12	4.47324550515685e-11	17.637011535565	A_21_P0000229	SNORD108	down
1733	-0.898157349896481	6.27125	-7.93412507897378	2.42039173596781e-12	4.52342408101157e-11	17.6252749695119	A_24_P150931	NXPH3	down
1734	0.90856728778468	5.71394230769231	7.93271132707828	2.43769322712915e-12	4.55280969056953e-11	17.6182771896435	A_23_P353014	CACNA2D4	up
1735	-0.414521739130435	4.43298076923077	-7.93268293719215	2.43804191918405e-12	4.55280969056953e-11	17.6181366686643	A_33_P3320052	ARMCX3-AS1	stable
1736	-0.465374741200828	5.47038461538462	-7.93014113758588	2.46946282894939e-12	4.60784410372932e-11	17.6055560564965	A_24_P212531	B3GALNT2	stable
1737	1.10498550724638	5.58711538461538	7.92975045932843	2.47432784156357e-12	4.61327933347773e-11	17.603622484972	A_24_P242646	CTSS	up
1738	0.23351966873706	7.30778846153846	7.92448080551379	2.54088833130481e-12	4.7317788057837e-11	17.5775438144581	A_23_P83438	UBE2Z	stable
1739	-0.311780538302278	7.62028846153846	-7.92214683034864	2.57093462013227e-12	4.78584694312452e-11	17.5659946930212	A_23_P56380	ZC3H15	stable
1740	1.10183022774327	6.14730769230769	7.92140331596318	2.5805802099646e-12	4.80191114345538e-11	17.5623157627226	A_23_P343398	CCR7	up
1741	0.744364389233955	8.475	7.92064430954152	2.59046389567158e-12	4.81651005369873e-11	17.5585602641474	A_23_P207911	TRPV2	up
1742	0.269246376811595	4.74663461538462	7.91921840085962	2.60913379428616e-12	4.84931575513729e-11	17.5515052276257	A_32_P95914	MMS22L	stable
1743	-0.295229813664596	5.50326923076923	-7.91819454204152	2.62262199190915e-12	4.8693444769827e-11	17.5464396234718	A_23_P165355	FARSB	stable
1744	-0.42696066252588	8.42644230769231	-7.91816586230236	2.62300081211873e-12	4.8693444769827e-11	17.5462977310077	A_23_P167227	HADH	stable
1745	0.606973084886128	5.94384615384615	7.91782009160684	2.62757225572522e-12	4.87419272386378e-11	17.5445870469364	A_21_P0014028	PP12719	up
1746	0.25080745341615	7.06211538461538	7.91781232815683	2.62767498739102e-12	4.87419272386378e-11	17.5445486378459	A_32_P150856	LOC407835	stable
1747	-0.419561076604554	8.33192307692308	-7.91640219684903	2.64640128166426e-12	4.9042244353338e-11	17.5375722707407	A_23_P28772	DBNDD2	stable
1748	-0.304202898550725	7.19817307692308	-7.91635893086194	2.64697793977161e-12	4.9042244353338e-11	17.5373582249682	A_23_P54991	DYNLL2	stable
1749	-0.421859213250518	8.27182692307692	-7.91498297481661	2.66538228601666e-12	4.93638825886722e-11	17.5305512353181	A_32_P31182	RPL7	stable
1750	0.808447204968944	5.93923076923077	7.91458347527129	2.67074965980007e-12	4.94439137958444e-11	17.5285749259979	A_24_P379104	PIM2	up
1751	0.552683229813665	6.10182692307692	7.91292025736273	2.69321115462223e-12	4.98402239671359e-11	17.5203473112757	A_33_P3766959	TDP1	up
1752	-0.483652173913044	6.67711538461538	-7.91212510613062	2.70401581563573e-12	5.00205884580066e-11	17.5164140025883	A_24_P100368	DYNLT3	stable
1753	0.948331262939959	6.99403846153846	7.90639443176437	2.78317045346371e-12	5.1404364326889e-11	17.4880694141173	A_23_P78092	EVI2A	up
1754	0.284981366459628	5.88278846153846	7.90586123061415	2.7906513951278e-12	5.1522401382547e-11	17.4854323946833	A_23_P208847	SIRT6	stable
1755	-0.256612836438924	4.50346153846154	-7.90568973760831	2.79306173059972e-12	5.15467667454374e-11	17.4845842617747	A_21_P0001171	XLOC_000983	stable
1756	0.534906832298137	6.03346153846154	7.90507936903306	2.80165727276518e-12	5.16852183216133e-11	17.4815656699196	A_23_P129466	ATF7IP2	up
1757	-0.545809523809524	9.89701923076923	-7.89844087525024	2.89685997310111e-12	5.32959088239202e-11	17.4487385464793	A_23_P67661	COX7A1	down
1758	0.443093167701864	6.84740384615385	7.89784692332614	2.90553301570924e-12	5.34346741068021e-11	17.44580180549	A_23_P370625	SEPN1	stable
1759	-0.629755693581781	6.60903846153846	-7.89702428836349	2.91758800761379e-12	5.36316871806533e-11	17.4417344520157	A_21_P0000270	SNORA63	down
1760	-0.584414078674949	5.30769230769231	-7.89696116090992	2.91851513686189e-12	5.36316871806533e-11	17.4414223353054	A_21_P0014319	LOC100129781	down
1761	-0.499995859213251	5.48855769230769	-7.89154442144557	2.99916948865575e-12	5.5028240183162e-11	17.4146430175434	A_24_P231829	BHMT2	stable
1762	0.275271221532092	5.60634615384615	7.89096203401717	3.0079720097926e-12	5.51683310325329e-11	17.4117640763827	A_24_P466374	EYA3	stable
1763	-0.285420289855072	4.86663461538462	-7.89070878976371	3.01180769057112e-12	5.52172531757771e-11	17.4105122194139	A_24_P141019	ST7	stable
1764	0.642712215320912	5.03355769230769	7.88915968767102	3.03537674270125e-12	5.56277806774068e-11	17.4028547920794	A_32_P232559	LOC439949	up
1765	0.552534161490684	7.35144230769231	7.88779199330247	3.05633811654883e-12	5.59307150117968e-11	17.3960943976537	A_33_P3358740	OSBPL7	up
1766	0.710687370600415	5.59894230769231	7.88777235872928	3.05664008284257e-12	5.59307150117968e-11	17.3959973477774	A_23_P19987	IGF2BP3	up
1767	-0.424459627329193	4.80067307692308	-7.88762010467633	3.05898265301511e-12	5.59519180000411e-11	17.3952447876383	A_21_P0004815	XLOC_005125	stable
1768	-0.500629399585921	6.94442307692308	-7.8871703308519	3.06591327194672e-12	5.60569922186808e-11	17.3930216701183	A_23_P342825	FBXW4	down
1769	0.445871635610766	4.49096153846154	7.88688321497915	3.07034563684546e-12	5.6116324895539e-11	17.3916025458686	A_23_P82324	CARD11	stable
1770	-0.798807453416149	9.71230769230769	-7.88564955129728	3.08946299117313e-12	5.64439036779306e-11	17.3855050765602	A_23_P206724	MT1E	down
1771	0.420633540372671	6.62278846153846	7.88510314302423	3.0979681300034e-12	5.65555680558057e-11	17.382804490883	A_33_P3366053	ADPRH	stable
1772	-0.261623188405797	5.90442307692308	-7.88439340344103	3.10905037564329e-12	5.67140706115031e-11	17.3792967206137	A_33_P3242388	PIGX	stable
1773	0.438124223602485	7.78125	7.88357164461606	3.12193099591855e-12	5.69270627280456e-11	17.37523541165	A_33_P3327479	ZDHHC3	stable
1774	-0.710778467908902	6.25471153846154	-7.88250323530412	3.13875709330364e-12	5.72118068869661e-11	17.3699552599815	A_21_P0000382	SNORD71	down
1775	0.27368115942029	6.78557692307692	7.88177151026242	3.15033283021628e-12	5.74006672657449e-11	17.3663391274431	A_23_P51884	PUSL1	stable
1776	-0.330178053830228	5.67865384615385	-7.88161979577657	3.15273822908093e-12	5.74223582502047e-11	17.3655893757984	A_24_P64126	CPNE3	stable
1777	0.235246376811594	4.93807692307692	7.88146795026682	3.1551475337157e-12	5.74441036338747e-11	17.3648389802413	A_23_P121345	TBCCD1	stable
1778	0.553246376811595	4.43105769230769	7.88087360083168	3.16459558482695e-12	5.75939336624031e-11	17.3619018375406	A_33_P3386671	RORC	up
1779	-0.332782608695652	4.85721153846154	-7.87917165704307	3.19180635034515e-12	5.80221289779666e-11	17.3534915144415	A_23_P160167	TSPAN1	stable
1780	0.560828157349897	4.61923076923077	7.87905491255992	3.19368137008741e-12	5.80338932240721e-11	17.3529146266149	A_19_P00801088	LOC100289026	up
1781	1.46982608695652	8.34317307692308	7.87884289924405	3.19708929234518e-12	5.80734928183715e-11	17.3518669773974	A_23_P75769	MS4A4A	up
1782	0.521701863354038	6.12355769230769	7.87799823536826	3.21070243377998e-12	5.82759753572109e-11	17.3476931985756	A_21_P0014584	LOC100507153	up
1783	0.420231884057971	7.95480769230769	7.87635685749905	3.23732094518564e-12	5.87140203964904e-11	17.3395828964907	A_24_P339664	NCLN	stable
1784	0.303585921325052	4.03884615384615	7.87412457841209	3.2738746432032e-12	5.93542045018628e-11	17.3285535355143	A_23_P202427	HKDC1	stable
1785	0.480463768115942	4.11076923076923	7.87387717466214	3.27795106929785e-12	5.93887835585311e-11	17.32733119812	A_21_P0006527	XLOC_008114	stable
1786	-0.400853002070394	5.59519230769231	-7.8738563132153	3.27829503013303e-12	5.93887835585311e-11	17.327228129277	A_33_P3341970	NEGR1	stable
1787	-0.439498964803313	5.87298076923077	-7.87298853589084	3.2926346666832e-12	5.96257030214998e-11	17.3229408165613	A_33_P3262814	REEP3	stable
1788	-1.13347826086957	7.01798076923077	-7.87242851651783	3.30192182951404e-12	5.97709817503453e-11	17.3201740654464	A_24_P186943	ELN	down
1789	-0.310861283643892	7.65432692307692	-7.8720350351449	3.30846275867498e-12	5.98664562886732e-11	17.3182301173767	A_33_P3314579	RAB34	stable
1790	-0.559954451345756	6.30163461538462	-7.87097296115403	3.3261822364445e-12	6.01410394886429e-11	17.3129831878154	A_24_P28977	TRPC1	down
1791	-0.248741200828157	4.32182692307692	-7.86932153225117	3.35392201313336e-12	6.06194149249465e-11	17.3048250385145	A_24_P239419	EPM2A	stable
1792	0.319262939958592	5.93096153846154	7.86831681456951	3.37091110505738e-12	6.0903189017367e-11	17.2998618873639	A_23_P41246	MFSD10	stable
1793	0.334062111801242	6.93192307692308	7.8668607894234	3.39568344574192e-12	6.13273146272625e-11	17.2926696277848	A_23_P26704	MFSD11	stable
1794	-0.35656314699793	6.64057692307692	-7.86644454023945	3.40279858302522e-12	6.14323423331183e-11	17.2906135622787	A_23_P73493	CETN2	stable
1795	0.941254658385094	4.82105769230769	7.8649903291145	3.4277726221108e-12	6.18595819822241e-11	17.2834306908488	A_23_P29773	LAMP3	up
1796	0.676799171842651	6.32817307692308	7.86286551783462	3.46459128067031e-12	6.24688801034469e-11	17.2729360822085	A_23_P23279	RCSD1	up
1797	0.625556935817806	5.53846153846154	7.86281334569048	3.46550024609085e-12	6.24688801034469e-11	17.2726784088566	A_23_P145657	STAG3	up
1798	-0.443581780538302	4.96855769230769	-7.86247632575489	3.47137766674158e-12	6.25509698973977e-11	17.2710139091671	A_21_P0000316	SNORA20	stable
1799	1.04993788819876	5.22230769230769	7.8615341756999	3.48786081227461e-12	6.28240295088975e-11	17.2663608417243	A_23_P213584	HK3	up
1800	0.38568115942029	7.61788461538462	7.86094481366351	3.49821138264577e-12	6.29624763097370e-11	17.2634501861458	A_23_P146798	SEPHS2	stable
1801	-0.443850931677018	5.48980769230769	-7.86069324603811	3.50263879020122e-12	6.30111367935419e-11	17.2622077971862	A_23_P204801	SLC41A2	stable
1802	-0.643523809523809	5.79990384615385	-7.86063973183254	3.50358131968154e-12	6.30111367935419e-11	17.2619435138375	A_23_P904	BEND5	down
1803	-0.635813664596274	7.47701923076923	-7.86040558573887	3.50770822994395e-12	6.30613624115902e-11	17.2607871735919	A_21_P0000495	SNORA57	down
1804	-0.89512215320911	6.30269230769231	-7.85902773149973	3.53209149408736e-12	6.34755788503973e-11	17.2539827581178	A_23_P251043	SYNDIG1	down
1805	-0.636973084886128	4.77625	-7.85872218818762	3.53752134132301e-12	6.35489960761272e-11	17.2524738991391	A_24_P7121	NSUN7	down
1806	-0.315051759834368	6.45240384615385	-7.85490052218424	3.606141753018e-12	6.47325042972437e-11	17.2336026808986	A_24_P69691	ZNF25	stable
1807	-0.295606625258799	4.55701923076923	-7.85447240292676	3.61391085523252e-12	6.48473358624563e-11	17.2314887906691	A_23_P117694	CORO2B	stable
1808	-1.00995031055901	6.34336538461538	-7.85182296084866	3.66236190616586e-12	6.56419693337214e-11	17.2184074975992	A_32_P98227	LDB3	down
1809	0.623780538302278	6.41471153846154	7.85137013013202	3.67070731979156e-12	6.57666075673344e-11	17.2161718131029	A_23_P141429	ABI3	up
1810	-1.12690269151139	5.94605769230769	-7.85111858216981	3.67535137126601e-12	6.58155158265362e-11	17.2149299019411	A_21_P0004255	PART1	down
1811	1.61566873706004	6.00307692307692	7.85107145326743	3.67622210947139e-12	6.58155158265362e-11	17.2146972241298	A_23_P434919	RAB42	up
1812	-0.304285714285714	6.04240384615385	-7.85047338843127	3.68728959006207e-12	6.59886615617924e-11	17.2117445779063	A_23_P319808	UHRF1BP1L	stable
1813	0.666062111801243	5.16019230769231	7.84976153721433	3.7005059268674e-12	6.62001181405984e-11	17.2082302422277	A_23_P127385	MYBPC3	up
1814	0.313606625258799	4.36692307692308	7.84727436162658	3.74705400674402e-12	6.69568092910205e-11	17.1959519454317	A_23_P8119	ZBTB9	stable
1815	-0.376086956521739	6.47048076923077	-7.8460308409056	3.77054459006934e-12	6.73256590498819e-11	17.1898134965514	A_23_P115366	CMPK1	stable
1816	1.1404347826087	5.54663461538462	7.84522286137854	3.7858860380295e-12	6.75740625760673e-11	17.1858251615653	A_33_P3399571	VNN1	up
1817	-0.317225672877847	5.77096153846154	-7.84359855513853	3.81691544135813e-12	6.79995067547497e-11	17.1778076025824	A_23_P420373	DNMT3A	stable
1818	0.362194616977225	5.07173076923077	7.84314555505788	3.82561417729719e-12	6.81031369023632e-11	17.1755716737049	A_24_P296907	THAP8	stable
1819	0.550861283643894	7.30490384615385	7.84280493642395	3.83216788582689e-12	6.8192357478454e-11	17.1738904614427	A_23_P89812	CNDP2	up
1820	0.482790890269151	4.86288461538462	7.84239750028908	3.84002186491031e-12	6.82390206955605e-11	17.1718794782185	A_21_P0000047	DISC1	stable
1821	-0.320111801242237	7.81990384615385	-7.842374473923	3.84046621213166e-12	6.82390206955605e-11	17.1717658277337	A_24_P398781	IFT43	stable
1822	0.298587991718426	6.34067307692308	7.84201635156956	3.84738359790636e-12	6.83362414022722e-11	17.1699982657759	A_23_P48581	C14orf93	stable
1823	0.381656314699793	7.4775	7.84123231906314	3.86257100988317e-12	6.85544709767624e-11	17.1661286372338	A_33_P3399373	TPRA1	stable
1824	-0.266434782608695	5.27923076923077	-7.83986955591979	3.88911090807779e-12	6.89996013361069e-11	17.1594028901915	A_33_P3350823	ZNF639	stable
1825	-0.731681159420291	5.20855769230769	-7.83859904085991	3.9140175262178e-12	6.938939398318e-11	17.1531326888951	A_21_P0000412	SNORD114-15	down
1826	0.843958592132505	5.23307692307692	7.83757077883347	3.9342911673573e-12	6.96965283860478e-11	17.1480582349394	A_23_P146444	CORO2A	up
1827	0.541544513457558	4.70586538461539	7.83718003230711	3.94202263052614e-12	6.98073276917151e-11	17.1461299523889	A_23_P88630	BLM	up
1828	0.997101449275363	6.20153846153846	7.83565082603573	3.97242559139037e-12	7.02667377063902e-11	17.1385837558213	A_24_P365526	HCK	up
1829	0.256488612836439	7.80788461538462	7.83505851077543	3.98426425380801e-12	7.04497814036595e-11	17.1356609494991	A_33_P3245824	PQLC1	stable
1830	1.12218633540373	7.13538461538462	7.83447060658066	3.99604943291894e-12	7.06317428562007e-11	17.1327599652783	A_23_P25994	LGMN	up
1831	-0.381188405797101	5.08509615384615	-7.83315078763426	4.02263301084582e-12	7.10750379905109e-11	17.1262475853473	A_21_P0014558	LOC100506767	stable
1832	-0.650443064182195	6.67788461538461	-7.83279389758107	4.02985157861592e-12	7.11759734722358e-11	17.124486631395	A_23_P70794	RAB23	down
1833	-0.337494824016563	7.47894230769231	-7.8327098935429	4.03155254137857e-12	7.1179417002509e-11	17.1240721446838	A_23_P104607	PSMC3	stable
1834	0.328049689440994	4.19307692307692	7.83087294225762	4.06892716430914e-12	7.18124620963059e-11	17.1150086738869	A_33_P3402489	OAS3	stable
1835	0.649668737060042	4.63817307692308	7.82984312942463	4.0900302010198e-12	7.21579646961552e-11	17.1099278403019	A_33_P3388835	STXBP2	up
1836	0.51575983436853	4.91961538461538	7.8247606119671	4.19578592945198e-12	7.39316808478241e-11	17.0848544910777	A_23_P30736	HLA-DOB	up
1837	0.257817805383023	5.24048076923077	7.82282873132034	4.23669314334931e-12	7.46062089147771e-11	17.0753251229333	A_23_P73540	CCDC120	stable
1838	-0.293325051759834	8.34596153846154	-7.82088272895756	4.27830017412749e-12	7.52827920439173e-11	17.0657267045883	A_23_P105900	BTF3P11	stable
1839	-0.264981366459627	6.27048076923077	-7.82004908531092	4.29624814930915e-12	7.55423632920193e-11	17.0616150462056	A_23_P97195	FAM54B	stable
1840	-0.459710144927537	4.585	-7.81926260855261	4.31324924701498e-12	7.57849116769204e-11	17.0577361249482	A_32_P809810	LOC100130433	stable
1841	-0.251532091097309	7.24740384615385	-7.81876611710244	4.32401621160564e-12	7.59176457003451e-11	17.0552874692341	A_23_P45851	HIAT1	stable
1842	0.230546583850932	7.64067307692308	7.81861333252024	4.32733488626602e-12	7.59476999868092e-11	17.0545339560284	A_23_P206532	PHKB	stable
1843	-0.559813664596273	5.85144230769231	-7.81719806430297	4.35819690557294e-12	7.64609571436524e-11	17.0475542209459	A_21_P0000206	SNORD21	down
1844	0.303652173913043	4.72346153846154	7.81667792128363	4.36959429103316e-12	7.66324692287167e-11	17.0449890920696	A_23_P118536	SLFN12	stable
1845	0.288120082815735	7.96144230769231	7.81654404010633	4.37253268961606e-12	7.66555582500051e-11	17.0443288529045	A_23_P203406	GANAB	stable
1846	0.304306418219462	4.49903846153846	7.81475979262751	4.41188103934689e-12	7.72880450124875e-11	17.0355300580408	A_23_P2294	HELB	stable
1847	0.96768530020704	9.86230769230769	7.81364023138202	4.43675044385965e-12	7.76949140343026e-11	17.0300093438234	A_23_P34744	CTSK	up
1848	-1.08192960662526	7.18903846153846	-7.81210239788893	4.47113845999242e-12	7.82391292754837e-11	17.0224264011488	A_23_P85140	TCEAL2	down
1849	0.308033126293996	8.70865384615385	7.81180700662521	4.47777407218463e-12	7.83262449103384e-11	17.0209698926531	A_32_P197489	KLF13	stable
1850	0.257370600414079	6.81932692307692	7.80936695982134	4.53296252987902e-12	7.92329663506665e-11	17.0089391068299	A_23_P127475	CCS	stable
1851	0.672902691511388	4.92673076923077	7.80908649925542	4.53934909120827e-12	7.92859554496925e-11	17.0075563423902	A_23_P141555	TBX21	up
1852	-0.337076604554866	8.23807692307692	-7.80719153860495	4.58273554268601e-12	7.99846427952406e-11	16.9982138870268	A_24_P129232	SERINC1	stable
1853	-0.373469979296066	6.12278846153846	-7.80608116218018	4.60834965268869e-12	8.04020073771423e-11	16.9927398269901	A_32_P46765	C12orf29	stable
1854	0.388612836438924	4.41211538461538	7.80595126846644	4.61135531620779e-12	8.04247592860682e-11	16.992099475279	A_23_P58321	CCNA2	stable
1855	-1.20208281573499	6.41875	-7.80403557416951	4.65591029428504e-12	8.10522814545444e-11	16.9826557795301	A_23_P417173	KCNA5	down
1856	-2.92427743271222	7.43471153846154	-7.80259104200795	4.68978977923433e-12	8.15819742825658e-11	16.9755351417003	A_33_P3590259	CXCL14	down
1857	-0.309648033126294	4.58884615384615	-7.80187895110851	4.70658093368487e-12	8.18439445363068e-11	16.9720251051587	A_32_P505133	C19orf47	stable
1858	-0.241465838509317	4.86865384615385	-7.80089613307866	4.72985404544575e-12	8.22183970591938e-11	16.9671807369623	A_23_P363831	FBXO3	stable
1859	1.75168115942029	6.52817307692308	7.79965133477332	4.75949509509523e-12	8.27032265347725e-11	16.9610452786539	A_33_P3424612	LOC100653210	up
1860	0.282679089026916	5.52240384615385	7.79866373619918	4.78314301051563e-12	8.30225748251967e-11	16.9561777062283	A_23_P19348	CUL7	stable
1861	0.385768115942029	6.18394230769231	7.79681434764741	4.82774091839275e-12	8.37659129100275e-11	16.9470630621203	A_23_P142407	ZNF101	stable
1862	0.488931677018634	4.97067307692308	7.79619502249661	4.84276809847216e-12	8.39726217054422e-11	16.944010865628	A_23_P204158	RNFT2	stable
1863	0.331552795031056	5.19711538461539	7.79617693538609	4.84320765845116e-12	8.39726217054422e-11	16.9439217285545	A_33_P3309665	ZFP3	stable
1864	-0.35720082815735	4.29615384615385	-7.79557346351245	4.85789622176138e-12	8.41964088835093e-11	16.9409477232899	A_21_P0000454	SNORD116-29	stable
1865	-0.736910973084886	5.69423076923077	-7.794721089366	4.8787185565379e-12	8.44953293720071e-11	16.9367471895968	A_23_P57961	PLXNB1	down
1866	-0.253424430641822	5.00557692307692	-7.7944852108508	4.88449640056093e-12	8.45334448466173e-11	16.9355847918985	A_23_P135787	GOLGB1	stable
1867	0.796931677018634	5.09701923076923	7.79427716701646	4.88959807841331e-12	8.45907626567081e-11	16.9345595696952	A_33_P3350488	NUSAP1	up
1868	-0.450596273291926	4.25990384615385	-7.79368766872298	4.90408261428488e-12	8.48103039449544e-11	16.9316546110663	A_33_P3302191	CTNNA3	stable
1869	-0.480886128364389	6.45980769230769	-7.79073937711151	4.97716746632716e-12	8.59484264261917e-11	16.9171267294422	A_24_P551028	SPOPL	stable
1870	-1.37589648033126	5.27028846153846	-7.78988597216881	4.99852372814534e-12	8.62856922889195e-11	16.9129217920308	A_23_P159893	CHRDL1	down
1871	0.332844720496895	5.85711538461538	7.78902084993586	5.02026617421233e-12	8.66293758517604e-11	16.9086592426371	A_23_P16116	RAB4B	stable
1872	-0.43551966873706	4.89019230769231	-7.78735326505411	5.06244185709389e-12	8.73252744283524e-11	16.9004432211134	A_21_P0003154	LOC100302640	stable
1873	-0.455060041407868	7.28894230769231	-7.78700902065364	5.07119206014238e-12	8.7444298259967e-11	16.8987472207795	A_24_P278747	CCND2	stable
1874	0.465664596273292	4.25980769230769	7.78688413576135	5.07437017092641e-12	8.74671888251881e-11	16.8981319510438	A_23_P438	LAX1	stable
1875	-0.452186335403727	4.44913461538462	-7.78475296288995	5.12891108528655e-12	8.83428766526908e-11	16.8876327083558	A_21_P0007092	XLOC_008691	stable
1876	-0.354285714285715	3.93923076923077	-7.78079248930899	5.23181944382047e-12	9.00497866688749e-11	16.8681233852115	A_23_P102331	SCN7A	stable
1877	-0.469573498964804	6.36788461538462	-7.77777130102685	5.31169904499453e-12	9.13248976582836e-11	16.8532427281586	A_23_P124122	PXMP2	stable
1878	-0.227867494824017	6.16596153846154	-7.77705054826607	5.33093398164634e-12	9.15889726312369e-11	16.8496929322822	A_24_P373286	CCP110	stable
1879	0.810596273291926	6.92894230769231	7.77546338386911	5.37353550785039e-12	9.22538257330334e-11	16.8418762555035	A_23_P24004	IFIT2	up
1880	0.478662525879918	5.94528846153846	7.77482152653621	5.39085970962635e-12	9.25176446317283e-11	16.8387152701081	A_32_P512061	GBAP1	stable
1881	-0.37839751552795	5.81951923076923	-7.7738483582418	5.41723217707801e-12	9.29027799772913e-11	16.8339227919142	A_21_P0000362	SNORA1	stable
1882	-0.758774327122153	7.45115384615385	-7.77270373064187	5.44841526239998e-12	9.33697965779814e-11	16.8282861435611	A_23_P35349	SVIL	down
1883	-0.833238095238096	4.75375	-7.77055372092411	5.50747099783471e-12	9.43134453774129e-11	16.8176991397246	A_23_P15450	TMEM100	down
1884	0.524695652173913	7.19211538461538	7.77009458517767	5.52016457872467e-12	9.44965804595591e-11	16.815438378637	A_24_P283341	MICAL1	up
1885	0.206782608695653	6.17519230769231	7.76958834202032	5.53419422880975e-12	9.46681708398349e-11	16.8129457036056	A_23_P66402	MED9	stable
1886	-0.293565217391304	7.81923076923077	-7.76874709230539	5.55758641719506e-12	9.50339234523543e-11	16.8088035942389	A_23_P74653	NUDC	stable
1887	0.291238095238096	5.81865384615385	7.76678013836572	5.61266465238251e-12	9.59063565185130e-11	16.7991192493454	A_24_P389491	COQ4	stable
1888	0.40224430641822	6.37173076923077	7.76630367931216	5.62608777172416e-12	9.61009802828951e-11	16.7967734885249	A_23_P40049	CAD	stable
1889	-0.331946169772257	4.44548076923077	-7.76545798688772	5.64999179422925e-12	9.64744263592671e-11	16.792609966315	A_21_P0004308	XLOC_004584	stable
1890	-0.260380952380952	6.76096153846154	-7.76508652123129	5.6605233807124e-12	9.65844682548703e-11	16.790781200137	A_33_P3248967	MPP5	stable
1891	0.439797101449276	7.60778846153846	7.76481233533909	5.66830945826172e-12	9.66824172628227e-11	16.789431367641	A_33_P3302165	ABHD8	stable
1892	0.392939958592133	5.88355769230769	7.76354345846448	5.70448067872291e-12	9.72642766230735e-11	16.7831847787377	A_24_P53519	CHAF1A	stable
1893	-1.12520910973085	6.55403846153846	-7.76259672753412	5.73161799046621e-12	9.7691739163864e-11	16.7785242656577	A_23_P96271	MYOM1	down
1894	1.11274948240166	5.89798076923077	7.76160080636814	5.76030377897653e-12	9.81452767878684e-11	16.7736217629069	A_23_P46871	SLC29A3	up
1895	0.508997929606626	5.50855769230769	7.76118745954827	5.77225137536718e-12	9.8313401443371e-11	16.7715870782077	A_23_P84154	ARHGAP15	up
1896	-0.484960662525879	8.05596153846154	-7.76021167327415	5.80055380089907e-12	9.87598612556533e-11	16.766783918786	A_24_P71700	ZBTB47	stable
1897	0.312260869565218	9.96317307692308	7.75869242019821	5.84489409165517e-12	9.94431513131714e-11	16.7593059430611	A_23_P65427	PSME2	stable
1898	0.629002070393375	7.47846153846154	7.75457015268898	5.96690904669639e-12	1.01445767308182e-10	16.7390175099374	A_23_P50508	PLA2G4C	up
1899	-0.471312629399586	9.06673076923077	-7.75449892482602	5.96903941443918e-12	1.01445767308182e-10	16.7386669750078	A_33_P3312877	CCDC107	stable
1900	-0.267047619047619	6.65653846153846	-7.7535543383416	5.99736281258988e-12	1.01853882850969e-10	16.734018445327	A_32_P29806	CRADD	stable
1901	-0.637076604554867	6.60903846153846	-7.75324950605772	6.00653167413498e-12	1.01972957272384e-10	16.7325183266855	A_24_P945283	DLG3	down
1902	-0.260521739130435	5.25115384615385	-7.75284850536215	6.0186143442696e-12	1.02104733800272e-10	16.7305449747037	A_23_P86855	MACROD1	stable
1903	0.466766045548654	4.28653846153846	7.75173640039071	6.05225003410525e-12	1.02638516545372e-10	16.7250723707091	A_33_P3316544	PARP15	stable
1904	0.294033126293996	7.13336538461538	7.75117896123769	6.06918003655136e-12	1.0288871063399e-10	16.7223293230152	A_23_P79942	PANK2	stable
1905	-0.22927536231884	7.56788461538462	-7.748442783728	6.15296546698989e-12	1.04196975934006e-10	16.7088658913129	A_23_P121686	AIMP1	stable
1906	0.501900621118012	4.82413461538462	7.74569169194675	6.23836636614485e-12	1.05567543118321e-10	16.6953303414141	A_24_P111996	HFE	up
1907	0.634583850931678	5.11730769230769	7.74475046596408	6.26785402392473e-12	1.05990644932658e-10	16.6906997407919	A_23_P3681	NETO2	up
1908	0.725238095238096	7.21259615384615	7.74365046248048	6.3024915892086e-12	1.06538255533746e-10	16.6852881828405	A_24_P209455	GIMAP4	up
1909	-0.43824430641822	7.05038461538462	-7.74211583753957	6.35113278573437e-12	1.07322109397551e-10	16.6777388092497	A_23_P76882	CCNB1IP1	stable
1910	1.58816977225673	6.56740384615385	7.74155634486504	6.36895900583793e-12	1.07584874357371e-10	16.6749865617165	A_23_P167168	IGJ	up
1911	0.281830227743271	8.76326923076923	7.74115865496475	6.38166018531952e-12	1.07722423928194e-10	16.673030283928	A_23_P203790	OS9	stable
1912	0.506136645962733	5.51923076923077	7.73921478893304	6.44410531154333e-12	1.08660076148692e-10	16.6634685896223	A_23_P4190	ACSF2	up
1913	0.454530020703934	7.91413461538462	7.73789675593942	6.4867911068492e-12	1.09301852005034e-10	16.656985672099	A_23_P28485	GCA	stable
1914	-0.331142857142857	4.20144230769231	-7.73378380520582	6.62180773494038e-12	1.11457664096945e-10	16.6367574744182	A_24_P120537	SH3RF2	stable
1915	0.55056314699793	9.00413461538461	7.73068779555094	6.72527988778423e-12	1.13158999151383e-10	16.6215326569235	A_23_P819	ISG15	up
1916	0.674389233954452	5.09028846153846	7.73038875486671	6.73535885196557e-12	1.13288256505089e-10	16.6200621920702	A_23_P14559	RIPK3	up
1917	0.267184265010352	4.09298076923077	7.72859203112003	6.79623299879261e-12	1.14271489311609e-10	16.6112275293893	A_33_P3366336	SBK1	stable
1918	0.800153209109731	7.06144230769231	7.72715852083772	6.84519307721358e-12	1.15012870814583e-10	16.6041792152575	A_23_P14174	TNFSF13B	up
1919	-1.16260455486543	5.17894230769231	-7.72707608882348	6.84801909040127e-12	1.15019464921367e-10	16.6037739223768	A_23_P106602	CRISPLD2	down
1920	0.254066252587991	7.98913461538462	7.7239521084179	6.9559771607937e-12	1.16708308316561e-10	16.5884151225404	A_33_P3213997	DHRS4L2	stable
1921	0.73888612836439	6.37336538461538	7.72381265971171	6.96083544112082e-12	1.16748376965626e-10	16.5877295728483	A_32_P167239	AFAP1L1	up
1922	0.346898550724638	4.39615384615385	7.72220466468809	7.01710087401114e-12	1.17566910921398e-10	16.5798246796808	A_23_P411335	SGOL2	stable
1923	-0.66376397515528	6.75990384615385	-7.72156384813265	7.03964944361248e-12	1.17870214452629e-10	16.576674552402	A_33_P3355503	FOXL1	down
1924	-0.572592132505177	4.21125	-7.721495447159	7.04206053398246e-12	1.17870214452629e-10	16.5763383108964	A_32_P151263	SLC2A4	down
1925	-0.259051759834369	4.59355769230769	-7.71742379663232	7.18707156537629e-12	1.20244159456972e-10	16.5563245674114	A_21_P0014252	LOC100505485	stable
1926	0.264633540372671	5.56528846153846	7.71624047217214	7.22976916388738e-12	1.20915714706997e-10	16.5505085991605	A_23_P432512	PPIL2	stable
1927	0.272033126293996	4.24076923076923	7.71463336282695	7.28816195590172e-12	1.21849199392904e-10	16.5426101372168	A_24_P159635	LIMD2	stable
1928	-1.05832298136646	6.43355769230769	-7.71322971677556	7.33954532915299e-12	1.22664876392181e-10	16.5357119981284	A_24_P191781	PARM1	down
1929	0.427701863354038	5.44519230769231	7.70779167153282	7.54203743687865e-12	1.26004544862719e-10	16.5089902208875	A_33_P3384322	LOC100132006	stable
1930	-0.514679089026915	7.48567307692308	-7.70717019461868	7.56552943477949e-12	1.26307729850024e-10	16.5059366952988	A_33_P3209960	RASGRP2	down
1931	0.781813664596274	5.19384615384615	7.70658835016912	7.58758920586466e-12	1.26586592384747e-10	16.5030779575238	A_23_P44155	CD96	up
1932	0.438778467908903	7.82682692307692	7.70609155159222	7.60647516076988e-12	1.26856895553503e-10	16.5006371160536	A_33_P3267305	ANKRD52	stable
1933	0.502530020703934	5.93798076923077	7.70430019233997	7.67496291270109e-12	1.27908831842702e-10	16.4918362678784	A_24_P915196	C9orf91	up
1934	0.649142857142857	7.53153846153846	7.70088188995822	7.80735695397777e-12	1.29977780582179e-10	16.4750438716761	A_23_P167389	ARAP3	up
1935	-0.281739130434782	6.07307692307692	-7.70077835066019	7.81140233678267e-12	1.29999338044259e-10	16.4745352667248	A_33_P3876985	PPPDE1	stable
1936	0.244981366459627	7.57625	7.70067999443919	7.81524714046121e-12	1.3001754341667e-10	16.4740521237572	A_23_P63178	TAF12	stable
1937	0.240968944099379	8.28673076923077	7.69967958525845	7.85446071609044e-12	1.30577992010305e-10	16.4691380336061	A_23_P34968	SCNM1	stable
1938	0.279966873706004	5.44346153846154	7.69905244534112	7.87914267782785e-12	1.30942264249246e-10	16.4660575600715	A_23_P16652	ZNF555	stable
1939	0.183457556935818	4.60028846153846	7.69790970976564	7.92431492241186e-12	1.31562537228293e-10	16.4604446862487	A_23_P11598	ZNF684	stable
1940	0.894169772256729	6.43096153846154	7.69789704880399	7.92481684768427e-12	1.31562537228293e-10	16.4603824995639	A_23_P9883	NLRP3	up
1941	0.398654244306418	7.11163461538462	7.69681205467052	7.96794739442844e-12	1.32232115747987e-10	16.4550534505033	A_23_P206310	KIAA0513	stable
1942	0.403581780538302	5.39490384615385	7.69667719685124	7.97332451445342e-12	1.32274906932652e-10	16.4543910980599	A_19_P00315584	LOC100130691	stable
1943	-0.318310559006211	4.88538461538462	-7.69658691179978	7.97692642089782e-12	1.32288228195549e-10	16.4539476659482	A_24_P108863	SCML1	stable
1944	0.341010351966874	6.50596153846154	7.69641221912002	7.983900345863e-12	1.32356723722845e-10	16.4530896724991	A_23_P163117	C14orf169	stable
1945	-0.423834368530021	4.53423076923077	-7.69634319799036	7.98665741489408e-12	1.32356723722845e-10	16.4527506804863	A_23_P6596	HES1	stable
1946	0.30352380952381	5.58451923076923	7.6946113005125	8.05614907197170e-12	1.33461559669706e-10	16.4442448677958	A_23_P300826	C6orf136	stable
1947	0.506807453416149	6.29596153846154	7.69071905358828	8.2145236700527e-12	1.35942313284794e-10	16.4251308944381	A_23_P137470	SIPA1L2	up
1948	-0.295312629399586	5.2975	-7.69059219317513	8.21973731397781e-12	1.35980981591826e-10	16.4245079548665	A_33_P3364112	FRS2	stable
1949	-0.325730848861284	7.80846153846154	-7.69044251478221	8.22589294737625e-12	1.36035200932397e-10	16.4237729727205	A_24_P98914	PFKM	stable
1950	0.237184265010353	7.34307692307692	7.68892127628407	8.28871539600697e-12	1.37026178550848e-10	16.4163032897703	A_23_P98532	ZDHHC5	stable
1951	1.30128364389234	7.97192307692308	7.68865792708388	8.29963920378458e-12	1.37158792771914e-10	16.4150102163917	A_23_P11543	FUCA1	up
1952	0.875908902691512	5.84884615384615	7.68830402307353	8.31434178300172e-12	1.37353739962179e-10	16.4132725279495	A_23_P420863	NOD2	up
1953	0.403494824016563	5.88884615384615	7.68615652998141	8.40411371397825e-12	1.38739794124159e-10	16.4027286834679	A_33_P3423700	LOC100131829	stable
1954	-0.340670807453416	5.31769230769231	-7.68560961802311	8.4271297831976e-12	1.39071180891429e-10	16.4000435620534	A_24_P235305	ZNF706	stable
1955	-0.388803312629399	6.10461538461538	-7.68421308072222	8.486185726025e-12	1.39948039830721e-10	16.393187352212	A_33_P3314192	PACSIN2	stable
1956	-0.425697722567288	5.13442307692308	-7.68195652594919	8.5824796991749e-12	1.41388051760824e-10	16.3821096593221	A_23_P138881	ACTN3	stable
1957	-0.347507246376812	8.85144230769231	-7.67908058262093	8.706779716141e-12	1.4338579669118e-10	16.367992601035	A_23_P128991	SLIRP	stable
1958	-0.190621118012423	9.92067307692308	-7.67562861319503	8.85833964031636e-12	1.45780140933117e-10	16.3510499263074	A_21_P0011712	XLOC_l2_006815	stable
1959	0.384616977225673	4.18375	7.67009617368914	9.10672794830822e-12	1.49815659501859e-10	16.3239004042347	A_33_P3253687	GVINP1	stable
1960	0.429221532091097	6.62105769230769	7.66969156790906	9.12516258943225e-12	1.50066696112361e-10	16.3219150793996	A_24_P38895	H2AFX	stable
1961	0.341817805383023	5.98221153846154	7.66942714591316	9.13723020528655e-12	1.50212886407883e-10	16.3206176256679	A_23_P369987	KIAA0317	stable
1962	-0.571991718426501	7.08307692307692	-7.66885846085769	9.1632374327166e-12	1.5058805772598e-10	16.3178272694511	A_33_P3357843	SGCB	down
1963	0.664757763975155	5.37932692307692	7.66819166408641	9.19382520259837e-12	1.5103821841349e-10	16.3145555826034	A_33_P3376828	CMTM7	up
1964	-0.435084886128365	4.56048076923077	-7.66811181666854	9.19749481324042e-12	1.51046002381166e-10	16.3141638106724	A_19_P00805523	LOC100505738	stable
1965	-0.320281573498965	6.64807692307692	-7.66482699152477	9.34972597153419e-12	1.53492687849459e-10	16.2980477629732	A_23_P92642	ANKHD1	stable
1966	-0.389656314699793	8.08519230769231	-7.66317120735607	9.42740744577004e-12	1.54660529509502e-10	16.2899248542406	A_33_P3271241	PPA1	stable
1967	0.659246376811594	5.41538461538462	7.66084793797186	9.53748621452185e-12	1.56395887042445e-10	16.2785282251167	A_24_P270033	MPZL3	up
1968	0.379271221532091	5.00134615384615	7.66079928630533	9.53980497510514e-12	1.56395887042445e-10	16.2782895780653	A_33_P3247988	PCSK4	stable
1969	-0.236182194616977	6.73673076923077	-7.65464491628696	9.83768676826299e-12	1.60777464528071e-10	16.2481044160968	A_23_P39774	SNRNP27	stable
1970	0.735242236024845	4.55951923076923	7.65378493908519	9.88004031372936e-12	1.61413835253406e-10	16.2438870433426	A_21_P0003297	XLOC_003228	up
1971	0.580062111801243	6.41913461538462	7.65286439924885	9.92557727635852e-12	1.62101756872774e-10	16.239372813251	A_24_P98613	TSPAN14	up
1972	0.410351966873706	5.42653846153846	7.65159215726284	9.98885549943426e-12	1.63022536714524e-10	16.2331341198457	A_32_P91042	LOC100129034	stable
1973	0.507391304347826	4.82663461538462	7.65093677967145	1.00216086105029e-11	1.63444206130714e-10	16.2299204564048	A_21_P0009711	LOC80054	up
1974	-0.29832298136646	6.76778846153846	-7.64993471700294	1.00718940074689e-11	1.64207657250434e-10	16.2250069595374	A_23_P400235	MUT	stable
1975	0.443718426501036	6.41096153846154	7.64963356959188	1.00870550759361e-11	1.64375189284087e-10	16.2235303532745	A_33_P3216427	DGKQ	stable
1976	-0.39296066252588	6.325	-7.649592480709	1.00891254255487e-11	1.64375189284087e-10	16.2233288847438	A_21_P0000348	SNORA80	stable
1977	0.34488198757764	6.55567307692308	7.64905050397301	1.01164735980061e-11	1.64763958696127e-10	16.2206714723733	A_23_P94857	MAN1B1	stable
1978	-0.641325051759835	6.43307692307692	-7.6489056180283	1.01237970156278e-11	1.64826435462154e-10	16.2199610785607	A_23_P162142	TSKU	down
1979	-0.472227743271222	5.87298076923077	-7.64857167328817	1.01406966792192e-11	1.65044727219909e-10	16.2183237201324	A_33_P3241741	SNORA23	stable
1980	0.591610766045549	5.40365384615385	7.6479433172013	1.01725713806015e-11	1.65506510751377e-10	16.2152428923739	A_23_P34233	QPRT	up
1981	0.304273291925466	5.44673076923077	7.64675331033749	1.02332099787369e-11	1.66378547105271e-10	16.2094084847605	A_24_P287826	RFWD3	stable
1982	-0.579892339544513	4.42269230769231	-7.64370910308364	1.03899712101891e-11	1.68811137599992e-10	16.1944843827775	A_33_P3373446	LOC100507505	down
1983	0.521710144927536	7.39413461538462	7.64235700162732	1.04603604007476e-11	1.69838019230826e-10	16.1878562889069	A_33_P3331491	LOC728392	up
1984	0.588335403726708	4.73548076923077	7.6415321851544	1.05035320116605e-11	1.70480404189259e-10	16.183813141873	A_24_P76649	GPRIN3	up
1985	0.612550724637682	6.96240384615385	7.64120138047202	1.05208963003685e-11	1.70703619203781e-10	16.1821916127863	A_23_P205567	PRKCH	up
1986	0.344869565217392	7.35480769230769	7.64012900140709	1.05773828976755e-11	1.71502375737817e-10	16.176935189252	A_23_P84344	SIGIRR	stable
1987	1.38354451345756	5.8125	7.64001776985833	1.0583259135e-11	1.71538806500906e-10	16.1763899832016	A_23_P64721	HCAR3	up
1988	-0.562107660455487	6.60163461538462	-7.63992956676008	1.05879211103375e-11	1.71555537661636e-10	16.1759576536239	A_23_P408376	HSPA12A	down
1989	0.263291925465839	5.16182692307692	7.63811769050906	1.068414046623e-11	1.72995962657039e-10	16.1670770060563	A_23_P129659	ZNF689	stable
1990	-0.281325051759834	6.18192307692308	-7.63751370205953	1.0716407792016e-11	1.73399622691491e-10	16.1641167747443	A_24_P194508	SPIN2B	stable
1991	0.566583850931677	4.39019230769231	7.63717613260183	1.07344841667392e-11	1.73632669287051e-10	16.1624623282839	A_23_P6293	UBASH3A	up
1992	1.00345341614907	7.79403846153846	7.63582917710063	1.08069137860235e-11	1.746846693511e-10	16.1558610278649	A_23_P142424	IGFLR1	up
1993	0.471424430641822	8.04105769230769	7.63531023948401	1.08349478900734e-11	1.75018105631041e-10	16.1533178505612	A_24_P70888	PLXNB2	stable
1994	0.951937888198759	5.20528846153846	7.6319192352646	1.1019923703143e-11	1.77945225112863e-10	16.1367006121677	A_33_P3316587	SLC22A18AS	up
1995	0.584107660455487	4.30096153846154	7.63145144106358	1.10456863940496e-11	1.78263603031201e-10	16.1344084002456	A_24_P286951	C10orf81	up
1996	-0.322633540372671	4.03423076923077	-7.63142428548552	1.10471837609679e-11	1.78263603031201e-10	16.1342753379354	A_21_P0014611	LOC100507145	stable
1997	-0.311105590062111	4.84730769230769	-7.63134529361746	1.10515405431915e-11	1.78273041717884e-10	16.1338882785974	A_33_P3314146	MINA	stable
1998	0.381913043478261	5.73538461538462	7.63067996312124	1.10883045176847e-11	1.78805057906465e-10	16.1306282103668	A_21_P0012258	MAD1L1	stable
1999	0.511763975155279	5.62125	7.63000594672912	1.11256723110629e-11	1.79346444785156e-10	16.1273256627484	A_24_P721699	A1BG-AS1	up
[truncated: 27,966 more rows]
