# Supplementary material for: Athero-oncology perspective: identifying hub genes for atherosclerosis diagnosis using machine learning
Source: Front Immunol. 2025 Nov 4;16:1616096. doi: 10.3389/fimmu.2025.1616096 (PMC12623321; doi:10.3389/fimmu.2025.1616096)
Supplement: Supplementary file 7 [file Table2.xls]

ID	Description	setSize	enrichmentScore	NES	pvalue	p.adjust	qvalue	rank	leading_edge	core_enrichment
hsa04142	hsa04142	Lysosome	119	0.771918265	2.4196575	1.00E-10	1.89E-09	1.22E-09	1983	tags=58%, list=12%, signal=52%	ACP5/LAPTM5/CD68/CTSB/LIPA/CTSD/FUCA1/PLA2G15/GM2A/LGMN/CTSS/TPP1/GAA/CTSH/SLC11A1/MAN2B1/CTSK/GLA/AP1B1/LAMP3/TCIRG1/CTSZ/PSAP/NAGPA/NPC2/ATP6V0D2/GUSB/HEXA/GLB1/ATP6AP1/GALC/ATP6V0C/HEXB/GGA1/ASAH1/ATP6V0B/MCOLN1/AP1G2/GNS/IGF2R/DNASE2B/CTSA/CTSC/GNPTAB/NAPSA/NAGA/ATP6V0A1/ATP6V0D1/GGA2/NPC1/FUCA2/MANBA/ARSA/M6PR/GALNS/LAMP1/AP1S1/GNPTG/SGSH/DMXL2/LITAF/ACP2/ARSG/GGA3/SUMF1/ARSB/DNASE2/CTSW/IDUA
hsa05323	hsa05323	Rheumatoid arthritis	83	0.805843166	2.403623436	1.00E-10	1.89E-09	1.22E-09	1415	tags=54%, list=8%, signal=50%	ACP5/CCL3/MMP1/CCL3L3/HLA-DQA1/LTB/IL1B/HLA-DRB1/CCL5/TNF/HLA-DMB/HLA-DQA2/HLA-DRB4/HLA-DMA/ITGAL/HLA-DRA/HLA-DPA1/HLA-DQB1/HLA-DRB5/TLR2/CTSK/TCIRG1/IL18/ATP6V0D2/TNFSF13B/CXCL5/ATP6V1A/ATP6AP1/ATP6V1B2/ATP6V0C/CD28/ATP6V0B/TLR4/FOS/TNFSF13/ATP6V0A1/ATP6V0D1/CXCL12/TNFRSF11A/HLA-DOB/CXCL1/ATP6V1C1/IL23A/CD80/ATP6V1F
hsa04145	hsa04145	Phagosome	139	0.717154306	2.295327352	1.00E-10	1.89E-09	1.22E-09	1717	tags=45%, list=10%, signal=40%	NCF1/CD36/FCGR3A/MARCO/HLA-DQA1/ITGAM/HLA-DRB1/HLA-DMB/HLA-DQA2/MSR1/HLA-DRB4/HLA-DMA/NCF2/CD14/HLA-DRA/HLA-DPA1/HLA-DQB1/CYBA/FCGR2C/HLA-DRB5/FCGR2A/NCF4/CYBB/CTSS/CORO1A/TLR2/RAB7B/SCARB1/TCIRG1/MRC1/TUBB3/HLA-G/HLA-F/ATP6V0D2/CLEC7A/THBS2/HLA-B/HLA-A/HLA-C/ATP6V1A/ATP6AP1/HLA-E/ATP6V1B2/ATP6V0C/ATP6V0B/OLR1/TLR4/COLEC12/ATP6V0A1/ATP6V0D1/TAP1/HLA-DOB/M6PR/LAMP1/ATP6V1C1/ATP6V1F/MRC2/TUBA1C/TAP…
hsa05332	hsa05332	Graft-versus-host disease	37	0.856370378	2.254733124	1.00E-10	1.89E-09	1.22E-09	1352	tags=62%, list=8%, signal=57%	HLA-DQA1/IL1B/HLA-DRB1/TNF/HLA-DMB/HLA-DQA2/HLA-DRB4/HLA-DMA/HLA-DRA/HLA-DPA1/HLA-DQB1/HLA-DRB5/GZMB/HLA-G/HLA-F/HLA-B/HLA-A/HLA-C/FASLG/HLA-E/CD28/HLA-DOB/CD80
hsa05320	hsa05320	Autoimmune thyroid disease	46	0.819909978	2.234559281	1.00E-10	1.89E-09	1.22E-09	1352	tags=50%, list=8%, signal=46%	HLA-DQA1/HLA-DRB1/HLA-DMB/HLA-DQA2/HLA-DRB4/HLA-DMA/HLA-DRA/HLA-DPA1/HLA-DQB1/HLA-DRB5/CD40LG/GZMB/HLA-G/HLA-F/HLA-B/HLA-A/HLA-C/FASLG/HLA-E/CD28/IL10/HLA-DOB/CD80
hsa04820	hsa04820	Cytoskeleton in muscle cells	222	-0.4932701	-1.956007032	9.52E-10	1.20E-08	7.72E-09	1813	tags=32%, list=11%, signal=29%	MYH9/TMEM43/DAAM1/XIRP1/ITGA9/EMD/SNTB2/MYOZ3/DAG1/PDLIM5/DIAPH2/ANK2/ITGA3/ITGB1/FBLN2/SUN1/ITGA10/TLN2/ACTN3/ITGB3/SYNE2/PDLIM7/ITGA1/SSPN/COL4A3/ACTN2/THBS4/MYOM2/TNNC1/TNNC2/SUN2/VCL/MYOZ2/SYNPO2/COL4A5/MYOT/SGCB/DAAM2/COL4A4/TCAP/PDLIM1/SNTA1/SGCA/SDC4/ITGA7/LAMA2/SGCE/COL4A6/ITGA8/DCN/TNNT3/PDLIM3/SGCD/TMOD1/CSRP1/ITGA5/CSRP2/MYH11/MYL2/TPM2/MYH10/LMOD1/MYOZ1/MYL9/LDB3/ACTG2/MYOM1/ELN/ACTA1…
hsa05410	hsa05410	Hypertrophic cardiomyopathy	93	-0.561156854	-1.976742967	3.14E-06	2.55E-05	1.64E-05	1728	tags=38%, list=10%, signal=34%	ITGA9/EMD/SLC8A2/SNTB2/CACNA2D1/DAG1/CACNA2D2/PRKAG2/ITGA3/ITGB1/ITGA10/CACNB1/ITGB3/ATP2A2/TGFB2/ITGA1/SSPN/TNNC1/SGCB/SNTA1/SGCA/PRKAA2/ITGA7/TGFB3/LAMA2/SGCE/ITGA8/IGF1/SGCD/RYR2/ITGA5/MYL2/TPM2/CACNB2/DES
hsa05414	hsa05414	Dilated cardiomyopathy	98	-0.541138561	-1.933443965	4.21E-06	3.26E-05	2.09E-05	1772	tags=36%, list=10%, signal=32%	ADCY9/ITGA9/EMD/SLC8A2/SNTB2/CACNA2D1/DAG1/CACNA2D2/ITGA3/ITGB1/ITGA10/CACNB1/ITGB3/ATP2A2/TGFB2/ITGA1/SSPN/TNNC1/SGCB/SNTA1/SGCA/ITGA7/TGFB3/LAMA2/SGCE/ITGA8/IGF1/SGCD/RYR2/ITGA5/MYL2/TPM2/CACNB2/PLN/DES
hsa04270	hsa04270	Vascular smooth muscle contraction	118	-0.512856639	-1.905696773	4.20E-06	3.26E-05	2.09E-05	1859	tags=30%, list=11%, signal=27%	CALCA/MYH9/ADCY9/RAMP3/ADRA1D/KCNMB3/EDNRA/ARHGEF12/EDN2/MYL6/PLA2G2C/ITPR1/ROCK1/AGTR1/CALM1/PTGIR/ROCK2/CALD1/KCNMB1/PPP1CB/ADM/MYLK/PRKG1/MYH11/MYH10/PLCB4/AVPR1A/MYL9/PPP1R12B/ADRA1B/ACTG2/NPR1/KCNMA1/RAMP1/PLA2G2A
hsa04260	hsa04260	Cardiac muscle contraction	78	-0.544117044	-1.885553745	4.16E-05	0.000248967	0.000159855	2245	tags=31%, list=13%, signal=27%	COX7B/COX7A2/ACTC1/ATP1A1/COX6C/UQCRH/COX7A2L/UQCRB/SLC8A2/CACNA2D1/CACNA2D2/COX7C/CACNB1/ATP2A2/COX6B2/TNNC1/COX6A2/COX7A1/HRC/RYR2/MYL2/TPM2/CACNB2/CASQ2
