# Supplementary material for: Athero-oncology perspective: identifying hub genes for atherosclerosis diagnosis using machine learning
Source: Front Immunol. 2025 Nov 4;16:1616096. doi: 10.3389/fimmu.2025.1616096 (PMC12623321; doi:10.3389/fimmu.2025.1616096)
Supplement: Supplementary file 8 [file Table3.csv]

	GSM2696609	GSM2696610	GSM2696611	GSM2696612	GSM2696613	GSM2696614	GSM2696615	GSM2696616	GSM2696617	GSM2696618	GSM2696619	GSM2696620	GSM2696621	GSM2696622	GSM2696623	GSM2696624	GSM2696625	GSM2696626	GSM2696627	GSM2696628	GSM2696629	GSM2696630	GSM2696631	GSM2696632	GSM2696633	GSM2696634	GSM2696635	GSM2696636	GSM2696637	GSM2696638	GSM2696639	GSM2696640	GSM2696641	GSM2696642	GSM2696643	GSM2696644	GSM2696645	GSM2696646	GSM2696647	GSM2696648	GSM2696649	GSM2696650	GSM2696651	GSM2696652	GSM2696653	GSM2696654	GSM2696655	GSM2696656	GSM2696657
XLOC_001148	4.36	4.04	4.35	4.68	4.32	6.29	5.18	4.06	4.21	3.89	4.84	4.61	4.39	4.78	4.75	4.06	4.51	4.19	4.7	4.88	4.35	4.71	4.59	4.41	4.89	4.24	4.53	4.2	4.88	4.58	4.65	5.53	5.7	4.31	5.13	4.57	5.49	4.44	4.54	3.82	4.86	4.25	3.93	4.9	5.08	4.78	4.7	4.29	4.56
Q4B8L8	3.67	3.74	4	3.8	3.63	5.1	4.06	3.62	3.84	3.86	3.86	4.07	4.73	4.25	4.35	3.95	3.97	3.73	4.19	4.09	3.77	4.32	3.71	3.89	4.09	4.07	3.56	3.91	4.78	3.82	3.76	3.9	3.89	3.62	4.3	3.89	5.01	4.3	3.74	3.63	4.69	3.7	3.85	4.88	4.01	3.91	3.9	3.88	4.48
LOC440900	3.93	4.09	4.12	3.99	4.3	4.6	4.21	4.31	4.52	4.02	4.1	4.79	3.75	4.68	4.61	4.05	4.13	4.14	4.32	4.63	3.92	4.64	3.99	4.61	4.45	4.48	4.01	4.07	4.49	4.26	4	4.27	4.53	4.67	4.61	4.63	4.86	4.59	4.31	4.08	4.75	4.19	4.02	4.65	4.41	4.3	4.52	4.16	5.01
ATP2C1	4.66	4.84	5.02	5.24	4.96	5.59	5.12	5.11	4.46	4.43	5.08	5.78	5.16	5.97	6.48	4.75	4.29	5.05	5.14	5.86	5.02	5.88	4.58	4.49	5.75	5.45	5	4.65	6.1	5.39	4.75	4.94	6.42	4.43	6.2	5.23	6.33	6.34	4.7	4.53	5.74	4.93	4.98	5.78	6.2	5.43	4.56	4.92	5.87
XLOC_009544	6.07	6.05	5.78	6.32	6.47	5.15	5.7	6.38	6.32	5.98	6.13	5.35	5.75	5.79	5.67	6.28	5.94	6.07	6.02	5.78	6.21	5.74	6.01	5.54	5.85	6.06	6.38	6.34	5.45	6.14	5.88	5.78	5.21	6.29	5.86	5.68	5.68	5.66	6.17	6.82	5.81	6.37	6.62	5.69	5.66	6.05	6.06	6.21	5.6
Q9EPR2	5.36	5.27	5.23	5.14	5.15	6.7	5.44	5.39	5.03	5.22	5.33	5.98	5.24	5.52	5.73	5.21	5.46	5.41	5.75	5.54	5.1	5.74	5.25	5.43	5.62	5.73	5.2	5.1	5.63	5.19	5.08	5.47	5.35	4.81	5.59	5.42	5.66	5.88	5.22	4.93	5.5	5.46	5.3	5.71	5.57	5.58	5.28	5.49	5.91
LOC283050	4.74	4.45	4.39	4.33	4.55	5.78	4.56	4.47	4.19	4.4	4.3	5.31	4.45	5.46	5.12	4.41	4.67	4.58	4.35	5	4.61	5.51	4.33	4.56	4.91	4.79	4.67	4.5	5.31	4.22	4.33	4.7	5.15	4.5	5.24	4.68	5.66	5.35	4.57	4.6	5.2	4.75	4.55	5.78	5.36	4.85	4.83	4.83	5.35
XLOC_008079	4.98	5.16	5.8	5.17	5.21	4.83	5.38	5.87	5.64	5.29	5.18	4.87	5.5	4.59	4.76	5.5	5.65	5.19	5.32	4.88	5.25	4.9	4.98	5.26	4.75	5.29	5.84	5.01	4.71	5.08	5.58	5.37	5.12	5.74	4.85	5.82	4.59	4.65	5.75	5.32	5.02	6.01	5.65	5	4.74	4.97	5.07	4.92	4.86
FLJ46906	4.3	4.82	4.35	4.28	4.28	5.61	4.74	4.44	4.16	4.5	4.32	5.17	4.77	4.71	4.58	4.17	4.39	4.58	4.53	4.45	4.17	5.18	4.34	4.51	5.04	4.52	4.43	4.39	5.01	4.53	4.87	4.45	5.54	4.16	4.77	4.59	5.33	4.91	4.4	4.28	5	4.39	4.53	4.85	4.93	4.56	4.92	4.48	5.13
LOC92249	5.24	5.33	4.84	5.38	5.84	4.41	5.23	5.58	5.58	5.43	5.29	4.72	5.33	5.32	5.16	5.55	5.35	5.42	5.16	4.97	5.55	4.97	5	4.85	5.04	5.2	5.73	6	4.87	5.12	5.23	4.91	4.71	5.34	5.41	4.89	5.1	4.83	5.52	5.4	4.98	5.31	5.72	4.88	4.89	5.3	5.07	5.09	4.9
MIR100HG	5.66	5.23	6.25	6.87	5.83	4.46	6.09	6.46	5.51	5.81	4.99	5	5.74	5.07	5.15	6.24	5.37	5.33	5.86	5.41	5.38	5.18	5.28	5.65	5.02	5.76	5.89	6.19	5.11	5.73	5.15	5.09	4.28	5.3	5.34	5.6	5.16	5.2	6.55	5.23	5.01	6.07	5.6	5.45	5.1	5.25	4.99	5.3	4.96
LOC100505702	4.63	4.78	4.7	4.79	4.69	4.92	4.88	4.6	4.43	4.48	4.48	5.09	4.65	4.96	5.11	4.75	4.57	4.85	4.75	5.27	4.84	5.08	4.62	5.06	5.03	4.75	4.7	4.84	4.92	4.68	4.57	4.75	6.07	4.65	5.47	4.85	5.36	5.24	4.7	4.54	4.44	4.66	4.8	5.01	4.99	4.71	4.42	4.55	5.2
LOC100508196	3.91	4.59	4.38	4.47	4.38	5.31	4.59	4.36	4.09	4.52	5.05	5.24	4.74	6.39	5.8	3.86	3.97	4.91	4.79	4.99	4.6	5.26	5.77	4.41	5.28	4.57	4.03	4.3	5.05	4.98	6.04	4.65	4.47	4.07	5.66	4.94	5.26	5.99	4.16	4	5.73	4.18	4.25	5.34	6.44	4.37	4.27	5	5.5
LOC100506119	5.8	6.48	7.32	5.9	6.24	6.49	6.2	5.58	6.07	6.53	6.22	6.44	6.25	6.41	6.35	6.11	6.13	6.43	6.36	6.6	6.04	6.49	6.38	5.58	6.73	6.24	5.72	6.37	6.41	6.05	7.2	6.44	7.21	6.5	6.71	6.23	6.58	6.42	5.71	5.4	6.38	5.07	5.99	6.38	6.74	5.97	6.25	6.06	6.49
PTPN14	7.47	7.24	7.32	7.11	7.42	6.57	6.97	7.08	7.31	6.82	7.26	6.82	7	6.98	6.82	7.25	7.45	7.45	7.2	7.06	7.44	6.85	7.2	7.58	6.84	7.29	7.23	7.27	7.2	7.31	7	7.21	6.58	7.03	6.86	7.58	6.79	6.77	6.91	7.55	7.14	7.79	7.48	6.99	6.77	7.52	7.45	7.25	6.85
Q8WY88	5.89	5.85	5.95	6.49	5.88	5.03	5.56	5.87	6.25	6.27	5.69	5.26	6.17	5.92	5.44	5.76	5.45	5.87	5.52	5.3	5.94	5.55	6.4	5.18	5.84	5.71	6	5.72	5.21	5.7	6.4	5.59	5.46	5.89	5.49	5.38	5.89	5.32	5.99	6.42	6.08	5.99	6.44	5.35	5.49	5.63	5.83	5.76	5.43
Q982T4	6.1	6.15	5.43	6.35	6.27	6.08	5.61	5.52	5.95	6.09	5.93	6.29	6.33	6.34	6.12	5.53	5.76	6.53	5.99	6.28	6.77	6.6	6.58	5.35	6.67	6.57	5.57	6.16	6.5	5.88	6.35	5.82	6	5.81	6.33	6.32	6.41	6.58	5.54	5.77	6.4	5.56	6.1	6.46	6.33	6.29	6.64	5.88	6.51
LOC100130238	6.62	6.94	6.21	6.14	6.24	8.79	7.55	6.66	6.38	6.55	6.71	8.18	7.08	7.98	7.88	6.69	6.75	7.02	7.49	7.5	6.71	8.14	6.99	6.38	7.88	7.47	6.52	6.36	7.76	6.83	6.56	7.54	8.48	6.3	8.26	7.04	8.05	8.11	6.71	6.56	7.73	6.5	6.69	7.95	7.86	7.67	6.87	7.11	8.1
Q25LE9	5.05	4.91	4.89	5.61	5.68	4.44	5.1	5.98	5.64	5.37	4.88	4.8	5.47	4.81	4.98	5.1	5.25	5.04	5.3	5.09	5.44	4.9	4.88	4.84	5.05	5.12	5.4	5.34	4.5	5.12	4.7	4.54	4.44	5.56	4.85	4.88	4.59	4.71	5.61	5.2	4.82	5.24	5.2	4.95	4.73	5.17	4.86	4.93	5.01
XLOC_001851	3.73	4.37	4.51	3.98	4.04	4.3	3.89	4.18	3.95	3.78	3.94	4.51	3.79	4.79	4.62	3.97	4.16	4.08	3.94	4.26	3.93	4.27	3.95	4.34	4.77	4.52	3.96	4.04	4.51	4.12	4.01	4.33	5.38	4.46	4.28	5.62	4.66	4.49	3.97	3.92	4.88	3.84	3.9	4.28	4.37	3.93	4.41	4.06	4.06
LOC100505738	5.37	4.45	4.84	4.33	5.09	4.16	4.57	4.55	4.85	4.58	4.65	4.09	4.86	4.27	4.29	4.99	4.86	4.4	4.35	4.22	4.73	4.38	4.53	4.03	4.3	4.31	4.95	4.97	4.13	4.6	4.36	4.37	3.91	4.53	4.42	4.11	4.13	4.31	5.01	5.65	4.39	4.91	5.03	4.25	4.24	4.79	5.16	4.68	4.24
Q49AT5	4.23	4.48	4.29	4.29	4.3	5.83	4.34	4.43	4.31	4.36	4.2	4.66	4.3	5.26	5.29	4.33	4.44	4.4	4.38	4.6	3.97	5.21	4.35	4.74	4.35	4.94	4.54	4.3	4.69	4.14	4.2	4.53	4.35	4.18	4.7	5.56	5.24	4.56	4.22	4.17	5.14	4.28	4.24	4.76	5.18	4.59	4.55	4.22	4.8
FONG	3.98	4.53	3.85	3.88	3.64	4.52	4.31	4.16	4.03	4.18	4.08	4.69	3.62	3.95	4.12	4.03	4.13	4.18	4.14	4.44	4.21	4.61	4.13	4.1	4.38	3.97	3.79	4.01	5.12	4.29	4.28	4.53	5.85	4.05	4.63	4.13	5.38	4.4	4.03	4.08	4.65	4.17	4.01	4.64	4.77	4.46	4.5	4.04	4.44
FLJ90757	4.46	4.82	4.39	4.25	4.28	4.92	4.68	4.43	3.91	4.19	4.81	4.76	4.44	4.98	5.02	3.96	4.26	4.62	4.52	4.78	4.82	5.13	4.43	4.56	4.9	5.03	4.28	4.37	5.12	4.55	5.05	4.65	5.19	4.41	5.44	5.4	5.45	5.07	4.32	4.19	4.82	4.34	4.32	4.87	5.33	4.5	4.53	4.5	4.96
LPP	6.33	5.88	6.51	6.49	6.52	4.08	6.05	6.09	6.59	5.78	5.89	4.46	5.79	5.34	5.23	6.73	6.39	5.93	5.87	5.45	6.5	5.11	5.68	5.23	5.61	5.8	6.72	6.54	4.95	6.09	5.58	5.58	4	6.87	5.2	5.21	5.12	4.93	6.63	6.56	4.78	6.33	6.56	5.5	4.91	5.6	5.26	5.48	5.11
MPRIP	5.49	5.32	5.04	4.93	5.63	4.69	5.37	5.2	5.46	5.33	5.18	5.08	4.62	4.33	4	5.57	5.8	5.17	5.13	4.9	5.34	4.85	5.14	5.25	4.99	5.47	5.54	5.78	4.89	5.36	5.34	4.97	4.51	5.6	4.79	5.2	4.89	4.82	5.39	5.5	4.71	5.63	4.94	4.66	4.83	5.56	5.12	5.27	4.53
FTL	9.44	10.3	9.78	9.55	9.11	11.86	10.73	9.23	9.48	9.68	10.03	11.56	10.28	11.32	11.16	9.76	9.39	10.3	10.69	11.15	9.89	11.21	9.85	9.72	11.28	10.46	8.68	9.22	11.02	10.11	10.03	10.71	11.31	9.75	11.42	10.54	11.28	11.46	8.91	9.88	10.98	9.4	9.33	11.25	11.24	11.07	10.1	10.07	11.13
DISC1	4.23	4.99	4.25	4.46	4.78	5.01	5.02	4.6	4.1	4.6	5.12	5.18	4.75	5.33	5.37	4.45	4.33	4.52	5.03	5.31	4.88	5.06	4.73	5.22	5.32	4.85	4.53	4.54	5.14	4.91	5.08	4.39	5	3.96	5.25	5.31	5.07	5.24	4.28	4.19	5.38	4.38	4.54	5.18	5.6	4.76	4.33	4.86	5.42
HPSE	4.23	4.41	4.53	4.12	3.98	5.26	4.69	4.04	4.14	4.38	4.4	5.1	4.4	4.79	5	3.96	4.44	4.61	4.68	4.79	4.13	5.01	4.75	4.72	4.69	4.04	3.95	3.87	4.99	4.79	4.37	4.99	6.74	4.14	5.49	4.38	5.78	4.66	4.23	4.4	5.19	4.64	4.1	4.82	4.88	4.63	4.71	4.16	5.47
ZFYVE28	4.09	4.37	4.55	4.17	4.1	5.19	4.78	4.27	4.17	4.45	4.38	4.99	4.63	5	5.08	4.52	4.41	4.57	4.64	4.95	4.56	5.25	4.4	4.39	4.87	5.01	4.44	4.35	4.81	4.52	4.42	4.71	5.3	4.29	5.03	4.64	5.26	4.9	4.49	4.47	4.69	4.4	4.34	5.02	5.09	4.83	4.27	4.29	5.02
HDHD1	4.52	4.87	4.49	4.86	4.68	4.52	4.43	4.41	5.08	4.95	4.65	4.92	5.23	5.32	5.11	4.34	4.54	4.96	4.71	4.77	4.91	4.98	5.26	4.87	4.7	4.63	4.18	4.5	4.87	4.46	5.01	4.63	4.87	4.81	4.93	4.95	5.31	4.74	4.01	4.5	5.13	4.55	4.62	4.73	4.98	4.74	4.81	4.41	5.46
CARD8	4.42	4.79	4.49	4.73	4.58	5.18	4.72	4.52	4.6	4.67	4.62	5.27	4.87	4.96	5.09	3.94	4.51	4.7	4.82	4.9	4.44	5.1	4.96	5.1	5	4.61	4.18	4.6	5.06	4.54	4.94	4.89	5.83	4.67	5.15	5.06	5.13	5.09	4.16	4.51	5.13	4.46	4.32	4.97	5.21	4.78	4.81	4.61	5.25
C19orf81	4.12	4.48	4.55	4.64	4.54	5.36	4.53	4.71	3.99	4.2	4.37	5.17	5.15	5.14	5.45	4.19	4.35	5.17	4.61	5.03	4.39	5.59	4.2	4.49	5.59	5	4.67	4.5	5.3	4.63	4.76	4.55	4.82	4.28	5.43	5.38	4.79	5.09	4.3	4.32	5.04	4.5	4.45	5.1	5.34	4.84	4.82	4.5	5.02
DCLK1	7	6.3	6.9	7	5.1	5.12	5.72	5.11	6.46	6.56	6.31	5.28	6.31	5.14	4.89	6.84	6.25	5.25	6.68	4.91	6	5.34	6.18	5.28	5.1	5.86	6.36	5.77	5.05	5.54	6.58	6.88	4.06	6.81	5.31	6.16	5.2	5.47	6.02	6.21	5.15	7.03	6.24	5.2	5.3	5.08	5.77	6.42	5.09
LOC100293516	5.87	5.99	5.86	6.17	6.52	5.79	5.93	5.31	6.26	6.59	6.21	6.36	6.2	6.46	6.39	5.94	6.18	6.22	6.26	6.38	5.92	6.5	6.39	6.22	6.24	5.67	5.69	6.54	6.39	5.74	6.16	6.05	6.56	6.05	6.37	6.37	6.45	6.44	5.89	5.86	6.39	5.48	5.93	6.44	6.55	6	6.1	5.69	6.4
TM4SF19	3.57	4.9	4	3.74	4.07	7.14	4.3	4.18	3.82	3.86	4.61	6.72	4.44	6.29	6.03	3.82	3.8	5.22	4.46	6	4.4	6.24	3.84	4.2	5.2	6.1	3.71	3.98	6.32	4.59	3.68	5.14	5.57	4.06	6.27	5.1	7.03	5.86	3.81	3.93	5.44	4.25	3.56	7.16	5.86	6.02	5.35	4.8	5.95
LOC100287177	4.61	4.62	4.77	4.64	4.54	5.71	4.85	4.59	3.99	4.46	4.66	5.22	4.49	5.45	5.19	4.49	4.5	4.86	4.69	5.19	4.74	4.69	4.82	5.43	5.49	4.89	4.47	4.64	5.38	4.76	4.96	4.83	4.79	4.24	4.6	5.21	5.19	5.05	4.45	4.58	5.27	4.71	4.29	4.8	4.87	4.79	4.77	4.62	5.23
SNORD108	5.61	5.38	4.97	6.46	6.23	4.41	5.83	5.84	6.09	5.63	5.33	4.78	5.68	4.99	5.42	5.9	5.42	5.18	5.99	5.46	5.9	5.2	5.46	5.5	5.31	5.59	6.08	6.23	4.98	5.66	5.29	5.01	4.43	6	5.43	5.07	5.24	5.15	6.58	5.37	5.31	5.74	5.9	5.13	5.17	5.58	5.04	5.55	5.15
SNORD107	5.78	5.33	6.39	6.85	6.31	4.66	5.5	7.88	6.05	5.8	5.28	4.96	5.97	5.35	5.6	6.04	5.51	5.33	6.01	5.46	5.57	5.04	5.59	4.75	5.44	5.83	6.25	6.59	4.97	5.6	5.19	4.98	4.24	6	5.34	4.88	5.27	5.07	6.51	5.93	5.1	6.48	5.86	5.21	5.06	5.36	4.93	5.4	5.28
SNORD64	5.19	4.87	4.98	5.89	5.27	4.47	4.98	6.24	5.6	5.08	4.8	4.68	5.65	4.92	5.19	4.72	5.08	5.08	5.37	5.28	5.16	4.95	5.19	4.91	4.93	5.44	5.64	5.5	4.58	5.05	4.79	4.74	4.33	5.35	5.07	4.75	4.93	4.72	5.82	5.15	5.09	5.71	5.1	4.8	4.85	5.07	4.87	5.22	4.86
SNORA8	6.44	6.02	6.96	7.03	6.69	6.2	6.74	7.25	6.52	6.64	6.14	6.12	6.49	6.25	6.23	7.11	6.61	6.23	6.58	6.1	6.33	6.24	6.16	6.97	5.95	5.54	6.8	7	6.19	6.46	6.11	6.28	6.15	6.58	6.11	6.36	6.26	6.07	6.92	6.63	6.21	7.21	6.61	6.07	6.23	6.09	6.24	6.39	6.19
SNORA11	6.08	6.05	7.72	7.68	7.55	5.15	6.15	8.96	6.05	6.35	5.93	5.73	6.38	5.63	6.47	6.87	6.26	6.53	6.79	5.86	6.4	5.6	6.1	6.58	6.31	6.53	6.62	7.95	5.87	6.59	6.14	5.69	5.25	7.53	5.78	5.8	5.51	5.98	7.1	7.41	5.97	8.4	6.79	5.9	5.8	5.99	5.39	6.96	5.76
SNORA61	6.93	7.13	7.21	7.32	7.22	7.66	7.47	8.16	6.78	6.89	7.04	7.48	7.34	7.44	7.79	7.4	7	7.24	7.23	7.26	7.33	7.86	6.95	7.5	7.39	7.08	7.24	7.74	7.64	7.21	7.02	6.93	7.75	7.01	7.99	7.17	7.82	8.02	7.31	6.89	7.62	7.54	6.91	7.65	7.69	6.97	7.11	7.53	7.84
SNORA1	6.26	5.53	6.47	6.34	6.32	5.36	6.33	6.3	6.1	5.95	5.79	5.45	5.99	5.64	5.98	6.42	5.79	5.76	6.1	5.65	6.04	5.73	5.89	6.28	5.59	5.5	6.33	6.28	5.51	6.01	5.53	6.12	5.48	5.97	5.47	5.84	5.74	5.61	6.07	5.55	5.58	6.01	6.06	5.66	5.69	5.78	5.67	6.19	5.5
SNORD114-12	6.02	4.94	5.77	5.97	5.37	4.27	5.1	6.2	5.43	5.07	5.31	4.44	5.13	4.84	4.83	5.85	4.31	4.66	5.38	4.73	5.15	4.67	4.99	5.2	5.14	5	5.99	5.6	4.91	4.48	5.31	5.04	4.47	5.09	4.51	6.08	4.88	4.82	5.74	5.37	4.89	6.43	5.23	4.86	5.14	4.27	4.74	4.88	4.69
SNORD114-14	5.81	4.38	5.19	5.39	5.09	4.14	4.77	5.32	5.2	4.73	4.81	3.92	5.03	4.44	4.61	5.63	4.27	4.45	5.14	4.32	4.65	4.27	4.59	5.01	4.69	4.68	5.82	5.33	4.6	4.27	4.77	4.57	4.38	4.51	4.27	5.76	4.6	4.39	5.42	4.62	4.42	5.86	4.93	4.37	4.8	4.2	4.42	4.5	4.31
SNORD114-20	5.82	4.68	4.91	5.4	4.93	4.07	5.06	5.32	4.87	4.77	4.63	4.3	4.66	4.16	4.24	5.59	4.11	4.2	5.07	4.32	4.43	4.54	4.33	5.54	4.6	4.46	5.86	5.16	4.11	4.42	4.61	4.66	4.39	4.77	4.23	6.02	4.19	4.47	5.61	4.88	4.53	6.29	4.91	4.42	4.58	4.06	3.98	4.61	4.49
SNORD116-4	5.15	4.8	5.79	6.13	5.32	4.46	5.19	7.48	5.78	5.39	4.79	4.63	5.56	4.75	5.24	5.67	5.07	4.97	5.73	4.72	4.8	4.66	4.88	4.72	4.9	5.11	5.49	5.95	4.59	4.77	4.67	4.57	4.12	5.64	4.71	4.5	4.71	4.61	5.99	5.75	4.6	6.22	4.97	4.73	4.62	4.55	4.76	5.34	4.87
SNORD116-6	5.72	5.37	6.38	6.87	5.93	4.37	5.59	8.24	6.17	5.88	5.33	4.9	5.97	5.04	5.64	6.16	5.42	5.45	6.36	5.28	5.32	5.17	5.39	5.11	5.53	5.74	6.08	6.78	5.05	5.35	5.05	5.12	4.19	6.08	5.19	5.06	5.28	5.08	6.57	6.19	5.15	6.94	5.41	5.33	5.18	5.13	5.26	5.95	5.34
SNORD116-26	4.8	4.56	5.25	5.63	5.04	4.17	4.76	6.46	5.37	5.05	4.75	4.18	5.33	4.49	4.96	5.11	4.8	4.66	5.03	4.63	5.1	4.53	4.43	4.62	4.57	4.64	5.12	5.54	4.44	4.74	4.44	4.58	4.37	5.23	4.58	4.33	4.5	4.48	5.31	5.14	4.52	5.38	4.68	4.68	4.51	4.89	4.52	4.76	4.64
CXADRP3	4.25	3.88	4.15	3.98	3.94	5	4.27	4.24	3.96	3.78	4.25	4.59	4.05	4.87	4.95	4.13	4.31	4.31	4.17	4.49	3.96	4.59	4.08	3.94	4.64	4.35	4.01	4.04	5.01	3.82	3.9	4.14	4.58	3.96	4.85	4.07	4.91	4.52	3.95	4.07	4.51	3.97	3.97	4.57	4.61	4.53	4.16	4.17	4.66
TRAPPC1	8.04	8.24	8.07	7.9	7.97	9.23	8.31	8.14	8.2	8.3	8.26	8.87	8.18	8.67	8.72	7.99	8.22	8.5	8.26	8.5	8.39	8.62	8.16	8.42	8.79	8.59	8.15	7.65	8.59	8.38	8.56	8.34	8.81	8.02	8.51	8.65	8.67	8.6	7.89	7.95	8.53	7.35	8.07	8.63	8.56	8.63	8.47	8.42	8.51
SNORA70F	6.41	6.03	5.87	6.73	6.74	6.35	6.02	5.92	6.68	6.11	6.12	5.64	6.37	5.8	5.91	6.41	6.46	6.12	6.16	5.52	6.48	5.74	6	5.54	5.84	6.13	6.68	6.46	5.82	6.07	5.9	6.25	5.39	6.59	5.81	6.15	6.01	5.79	6.43	5.72	5.73	6.46	5.9	5.88	5.76	6.06	6.15	6.16	5.81
CTSL1P8	7.59	7.55	7.43	6.41	6.78	8.84	7.84	6.55	6.92	7.75	7.46	8.8	7.97	9.33	8.96	7.18	7.31	7.34	7.41	8.52	7.15	8.77	6.94	7.66	8.3	6.91	7.14	7.69	8.75	7.07	7.07	8.65	9.6	7.56	8.97	7.99	8.94	8.62	6.67	6.66	8.58	6.87	7.01	9.04	9.22	8.16	7.56	6.9	8.99
LOC283143	3.79	4.74	4.25	4.44	4.09	6.02	4.32	4.41	4.07	4.25	4.76	5.48	4.88	5.56	5.89	4.12	4.02	4.82	4.67	5.09	4.13	5.9	4.41	4.12	5.21	5.02	3.87	4.11	5.49	4.49	4.53	4.75	7.06	4.09	5.87	4.48	5.72	5.34	4.05	4.56	5.48	4.44	4.05	5.4	5.66	4.78	4.91	4.35	5.95
LOC100506548	6.51	6.65	6.87	7.23	6.65	5.63	6.44	6.59	6.44	6.17	6.29	5.94	6.37	5.69	5.75	6.67	5.81	6.69	6.27	5.95	6.3	6.16	6.67	6.4	6.27	6.06	6.75	6.63	5.89	6.62	6.68	6.33	5.58	6.22	6.07	6.08	6.04	6	6.96	7.38	6.09	7.21	6.99	6.03	5.79	6.34	6.33	6.3	6.1
LOC100133445	4.05	4.44	4.43	4.08	4.15	5.13	4.66	4.27	4.3	4.31	4.46	5.09	4.72	4.77	4.8	3.85	4.04	4.64	4.56	4.62	4.03	4.61	4.41	4.4	4.76	4.73	4.14	4.13	5.32	4.3	4.72	4.42	5.29	4.07	4.7	4.61	4.82	4.78	4.22	4.49	4.97	4.09	4.2	4.72	4.92	4.59	4.3	4.41	5.01
LOC731424	4.2	4.35	4.43	4.03	4.02	5.58	4.69	4.17	4.03	4.39	4.65	5.03	4.95	5.2	5.14	4.31	4.03	4.31	4.27	4.75	4.09	5.23	3.87	4.5	4.5	4.1	3.99	4.01	5.28	4.53	4.37	4.85	5.06	4	4.79	4.11	5.05	4.76	4.09	4	5.27	4.26	3.79	4.59	5.07	4.32	4.25	4.23	5.41
LOC100505912	5.14	5.05	4.82	5.28	5.2	4.21	4.6	4.8	5.56	4.97	4.89	4.6	4.89	4.65	4.49	5.11	5.35	4.72	4.71	4.48	4.9	4.68	5.01	4.59	4.49	4.45	4.75	4.78	4.8	4.61	5.04	4.67	4.23	4.97	4.45	4.41	4.28	4.54	4.78	5.17	4.87	4.9	4.68	4.53	4.32	4.58	4.86	4.94	4.66
FAM24B	5.19	5.41	4.88	5.13	5.23	5.69	5.73	5.48	4.92	5.59	5.7	6.25	5.35	5.85	5.93	5	5.12	5.8	5.52	5.71	5.19	6.09	5.71	5.8	6.03	5.47	5.37	5.37	5.87	5.51	5.68	5.28	6.37	4.71	5.6	5.87	5.75	5.67	5.37	5.16	6.18	5.72	5.59	5.99	6.05	5.91	5.91	5.9	5.97
LOC100288637	4.24	4.51	4.29	4.16	4.25	4.82	4.36	4.16	4.05	4.39	4.36	5.33	4.64	4.89	4.75	3.83	4.52	4.59	4.56	5.02	4.34	5.13	4.31	4.53	4.58	4.32	4.23	4.14	4.95	4.54	4.92	4.86	5.16	4.2	4.88	5.04	5.2	5.04	4	4.38	5.18	4.27	4.07	5.01	5.04	4.44	4.85	4.21	4.88
LOC100505746	3.99	4	4.05	4.11	3.99	4.55	4.36	4.14	4.01	4.2	4.48	4.33	4.71	4.87	4.84	4.09	4.05	4.55	4.24	4.61	4.25	4.76	4.75	4.09	4.65	4.27	4.13	4.12	4.8	4.44	4.46	4.48	4.35	4.12	4.66	4.25	5.2	4.9	4.01	3.98	4.69	4.17	4.19	4.56	4.89	4.32	4.43	4.17	4.96
LOC100506779	4.9	4.93	4.87	5.23	4.66	5.09	4.97	5.21	4.55	4.87	5.39	5.27	4.97	5.7	5.35	4.42	4.18	4.98	4.98	5.33	4.73	5.43	5.05	4.35	5.07	4.85	4.78	4.34	5.08	5.12	5.12	5.12	5.8	4.47	5.39	4.9	5.16	5.26	4.91	4.26	5.31	4.52	4.66	5.11	5.47	4.86	4.95	5.26	5.47
LOC100505483	5.6	5.61	4.97	5.57	4.95	7.19	6.71	5.19	5.51	5.4	6.02	6.4	6.08	6.2	6.14	5.22	5.37	5.7	6.38	6.05	5.47	6.48	5.7	5.78	6.74	5.42	5.45	4.64	5.85	5.38	5.91	6.15	7.56	5.87	6.01	5.28	6.23	6.31	5.51	5.89	6.45	6.09	6.18	5.89	5.99	5.24	5.8	5.61	6.34
LOC100630918	5	5.21	5.52	5.31	5.52	4.83	5.27	5.78	5.73	5.46	4.89	4.77	5.33	4.81	4.7	5.54	5.6	5.26	5.17	4.8	5.54	5.14	4.78	4.85	4.88	5.01	5.85	5.73	4.79	4.82	4.93	4.97	4.69	5.22	4.83	4.66	4.85	4.76	5.7	5.58	4.96	5.26	5.87	4.83	4.75	5.47	5.36	5.19	4.92
LOC100506585	4.81	5.57	5.02	4.63	4.51	7.36	4.76	4.55	4.58	5.3	5.4	6.9	6.21	6.85	6.67	4.14	5.05	5.71	5.97	6.75	5.37	7.12	5.49	4.49	6.57	6.08	3.93	4.15	6.64	5.57	5.54	5.74	7.8	4.73	7.3	5.98	7.04	6.55	4.41	4.51	6.7	4.5	4.59	6.88	7.17	6.32	5.8	5.13	7.27
LOC100288432	3.88	4.71	4.46	4.33	4.05	6.11	4.93	4.6	4.08	4.53	4.32	5.84	4.73	5.36	5.52	4.51	4.32	4.84	4.57	5.25	4.45	5.47	4.3	5.05	5.43	5.17	3.74	3.91	4.78	4.72	4.5	4.85	7.08	4.04	6.15	4.95	5.44	5.32	3.92	4.12	5.23	4.2	4.29	5.5	5.49	5.23	4.68	4.41	5.52
LOC100506068	3.96	4.23	4.24	4.99	4.75	3.93	4.12	4.57	4.94	4.38	4	3.93	4.63	3.86	3.98	4.31	4.14	4.53	4.39	4.01	4.31	4.09	3.92	4.04	3.94	4.22	4.39	4.47	3.86	4.06	4.26	4.18	3.93	4.66	4.34	3.86	3.88	3.9	4.75	4.63	4.11	4.26	4.27	3.91	3.95	4.04	4.28	4.17	3.94
LOC100131234	4.19	4.34	4.11	4.09	4.4	5.51	4.68	4.18	3.97	4.1	4.77	4.71	4.8	4.75	5.14	3.92	4.34	4.33	4.6	4.72	4.37	4.71	4.42	4.33	4.76	4.23	4.32	4.16	4.78	4.24	4.23	4.73	5.73	4.18	4.72	5.08	4.98	4.73	4.31	3.97	5.03	4.3	4.01	4.38	4.97	4.32	4.27	4.13	4.61
XLOC_000063	6.97	7.24	7.63	7.96	6.87	7.39	7.25	7.14	6.87	6.97	7.08	7.76	7.18	7.9	7.35	6.73	6.43	7.45	7.73	7.86	7.15	7.98	7.65	6.67	8	6.61	6.65	6.53	7.21	7.5	7.33	7.54	7.92	6.78	7.22	7.12	7.46	7.27	6.82	7.44	7.28	7.03	6.87	7.61	7.48	7.31	7.57	6.81	7.65
XLOC_000101	5.4	5.07	5.07	5.46	5.52	4.93	5.3	5.88	6.34	5.13	5.06	4.88	5.24	4.91	4.78	5.56	5.62	5.33	5.24	4.95	5.27	5.18	4.88	5.05	4.83	5.22	5.78	5.55	4.92	5.41	4.69	4.99	4.5	6.22	5.18	5.4	4.62	4.98	5.81	5.49	4.82	5.28	5.06	5.07	4.85	5.26	4.95	4.89	5.1
XLOC_001215	3.72	4.58	4.03	3.9	4.27	5.33	4.13	4.18	3.86	3.78	3.83	6.2	3.79	5.33	5.3	4.58	3.99	4.13	4.07	5.03	4.22	5.51	3.95	4.92	4.91	4.64	3.74	4.04	5.2	4.69	3.96	4.93	5.28	3.95	5.43	4.34	5.89	5.58	4	4.23	5.17	4.2	4.04	5.58	5.21	3.93	5.45	4.19	5.65
XLOC_000332	4.01	4.37	4.51	4.15	4.04	5.16	4.2	4.23	4.05	4.39	4.21	4.91	4.47	4.68	5.17	4.05	4.06	4.43	4.35	4.72	4.11	4.76	4.16	4.5	4.51	4.38	3.79	3.97	4.9	4.15	4.15	4.63	5.89	4.14	5.1	4.37	5.17	4.7	4.01	4.14	4.94	4.25	4.19	4.82	5.02	4.44	4.21	4.32	5.3
LOC100506985	4.06	4.16	4.31	4.24	4.23	5.42	4.25	4.47	3.88	4.14	4.17	4.78	4.42	4.63	4.78	4.18	4.09	4.32	4.37	4.7	4.07	4.72	4.42	4.32	4.35	4.49	4.61	4.15	4.91	4.29	4.13	4.34	4.69	4.33	4.92	4.28	4.98	4.76	4.31	4.19	4.52	4.29	4.3	4.59	4.63	4.42	4.28	4.35	4.69
XLOC_000889	4.14	4.54	4.15	4.85	4.8	4.06	4.48	4.84	4.48	4.51	4.09	4.2	4.45	4.28	4.17	4.35	4.37	4.78	4.1	4.29	4.75	4.51	4.57	4.26	4.21	4.33	4.67	4.63	4	4.12	4.84	4.09	3.93	4.42	4.4	4.39	4.21	4.14	4.78	4.49	4.23	4.31	5.06	4.14	4.13	4.71	5.22	4.07	4.07
LOC100505821	5.68	5.71	6.03	5.59	4.98	4.64	4.9	6.25	5.29	5.43	5.71	5.12	5.11	4.85	4.67	5.92	5.43	5.41	5.19	4.97	5.1	4.77	5.39	4.95	5.33	5.55	5.67	5.14	4.62	5.27	5.7	5.27	4.37	5.52	4.93	5.48	4.36	4.72	5.3	5.56	5.06	5.42	5.16	4.91	4.72	5.38	5.58	5.46	4.9
XLOC_000978	3.89	4.61	4.2	4.55	4.28	4.88	5.08	4.15	4.31	4.5	4.67	5.05	5.27	5.84	5.56	4.3	3.96	5.06	5.3	4.97	4.56	5.85	5.48	4.29	5.08	4.66	4.05	4.15	5.53	4.94	5.1	3.95	4.48	4.13	5.88	4.7	5.1	5.96	4.05	4.28	5.48	4.41	4.21	5.19	5.48	4.85	4.17	4.76	5.44
XLOC_001228	3.61	4.29	3.92	3.89	4.13	6.27	4.39	4.25	3.6	3.81	4.13	5.48	4.81	5.49	5.25	3.87	3.89	4.54	4.4	4.98	3.95	5.39	3.93	4.18	4.94	4.75	3.76	4.14	5.81	3.85	3.83	4.21	5.17	3.89	5.91	4	6.09	5.33	3.85	3.87	5.36	3.86	4.01	5.83	5.24	4.43	4.54	4.23	5.85
XLOC_001822	4.21	4.57	4.85	4.95	4.32	4	4.18	4.6	4.49	4.36	4.44	3.87	4.32	4.06	3.86	4.45	4.13	4.22	4.27	4.12	4.42	4.08	4.45	4.18	3.93	4.28	4.46	4.21	3.9	4.27	4.33	4.26	3.55	4.63	4.22	4.07	3.72	3.9	4.43	5.02	4.06	4.58	4.55	3.96	3.54	4.29	4.25	4.05	4.14
XLOC_002347	3.82	3.86	4.02	3.94	3.87	6.1	3.96	3.85	3.93	3.78	3.94	4.34	3.95	4.69	4.32	3.92	3.76	3.89	3.95	4.19	3.73	4.79	3.92	4.14	4.81	4.09	3.72	3.62	4.21	3.6	3.86	4.57	3.98	3.77	4.29	3.99	4.75	4.47	3.91	3.84	4.31	4.11	3.9	3.84	4.36	3.79	4.27	3.87	4.57
XLOC_001341	3.85	4.04	3.69	3.72	3.92	4.69	3.88	4.01	3.84	3.85	3.8	4.64	4.05	4.3	4.33	3.9	3.77	3.8	3.81	3.94	4	4.32	3.77	3.77	4.22	4.33	3.86	3.95	4.33	3.79	3.88	4.07	4.5	3.71	4.02	4	4.49	4.48	3.58	3.88	4.12	3.99	3.75	4.14	4.01	4.13	4.66	4.09	4.22
XLOC_001406	4.67	4.34	4.74	4.47	4.98	4.35	4.95	4.31	5.36	4.8	4.35	4.03	5.37	4.14	4.07	5.17	4.85	4.13	4.53	4.06	4.18	4.18	4.06	4.39	3.93	3.98	6.13	5.21	3.99	4.75	3.98	4.36	4.15	5.02	4.22	3.99	3.91	4.02	5.45	4.65	3.91	4.28	4.32	4.33	4.13	3.97	4.21	4.02	4.06
XLOC_001788	6.38	5.45	4.97	4.87	5.3	6.26	5.47	5.15	4.82	5.62	5.84	6.41	5.72	6.31	6.38	5.9	4.76	5.47	5.71	5.55	4.76	6.19	5.15	5.54	5.65	5.43	4.94	5.2	5.99	5.56	5.43	6.39	6.67	5.25	6	5.33	6.36	6.08	4.66	4.25	6.21	4.65	4.88	6.47	6.35	4.88	5.2	6.09	6.15
XLOC_001855	3.91	3.71	3.78	3.9	3.61	5.96	4.41	3.72	3.69	3.75	4.13	5.01	4.55	5.35	5.4	3.83	3.89	3.95	3.87	4.66	3.89	4.57	4.13	3.66	4.73	4.24	3.52	3.49	5.42	3.9	3.92	3.98	4.87	3.71	5.71	4.17	5.77	4.75	3.61	3.6	4.69	3.79	3.62	5.79	4.76	4.21	4.02	4.05	5.57
XLOC_001984	4.6	4.64	4.41	4.97	4.39	5.78	4.97	4.6	4.47	4.39	4.56	5.13	4.9	5.11	5.02	4.64	4.56	4.68	4.75	5.09	4.72	5.25	4.73	4.39	4.81	4.36	4.48	4.39	5.03	4.4	4.39	4.76	5.18	4.47	5.03	4.59	4.92	4.85	4.34	4.26	4.47	4.7	4.33	4.97	5.08	4.8	4.66	4.63	5.33
XLOC_002133	4.26	4.88	4.38	4.25	4.51	5.78	5.28	4.71	4.63	4.51	4.66	5.17	5.09	5.24	5.6	3.94	4.06	4.9	4.89	5.25	4.42	5.81	4.96	4.64	4.96	4.91	4.09	4.13	5.45	4.81	4.92	5.16	6.24	4.11	5.56	5.26	5.83	5.46	4.48	4.51	5.44	4.32	4.42	5.58	5.31	5.24	5.09	4.75	5.75
XLOC_002452	3.9	4.04	4.13	4.29	4.11	4.37	4.35	4.11	4.02	4.35	4.32	4.47	4.02	4.88	5.19	4	4.08	4.13	4.32	4.71	4.07	4.6	4.46	4.21	4.92	4.55	3.83	4.11	4.78	4.07	4.2	4.24	5.35	3.82	4.8	4.4	5.01	5.14	3.82	3.86	4.69	4.33	3.95	4.63	4.83	4.32	4.03	4.19	4.63
XLOC_001331	3.83	4.27	4.03	3.83	4.06	4.28	5.39	3.9	3.52	4.03	4.28	4.05	4.06	4.59	4.42	3.99	3.98	3.97	4.17	4.03	4.17	4.49	4.46	3.94	3.79	4.05	3.98	3.77	4.37	4.57	4.6	3.8	4.07	3.84	4.36	4.08	4.74	4.71	4.5	4.02	4.49	3.75	3.99	4.4	4.54	3.94	4.08	4.18	4.61
XLOC_002221	3.98	4.84	4.68	4.42	3.98	5.27	4.72	4.4	4.06	4.39	4.52	5.11	4.42	4.59	4.48	4.06	4.19	4.71	4.67	4.79	4.28	5.03	4.9	4.29	4.95	4.4	4.01	4.03	4.94	4.58	4.93	4.81	6.32	4.38	5.51	5.09	5.37	4.92	3.91	4.26	4.83	4.29	4.14	4.79	4.94	4.97	4.86	3.9	5.33
XLOC_003011	4.43	4.49	4.37	4.35	4.35	5.13	4.67	4.28	4.3	4.47	4.19	4.88	4.42	5	4.85	4.51	4.6	4.57	4.75	4.88	4.22	4.94	4.22	4.51	4.77	4.38	4.39	4.27	4.93	4.33	4.19	4.88	5.34	4.44	5.08	4.49	5.23	4.8	4.25	4.43	4.58	4.41	4.29	5.01	4.95	4.71	4.36	4.42	5.11
XLOC_003123	5.58	5.07	5.47	5.7	5.1	4.59	5.35	5.45	5.54	5.25	4.72	4.57	5.02	4.42	4.65	5.44	4.91	5.29	5.23	4.89	5.21	4.62	4.98	4.58	4.63	5.45	5.61	5.07	4.64	5.26	4.82	5.09	4.38	5.32	5	4.36	6.16	4.4	5.61	6.28	4.6	6.23	6.24	4.86	4.53	4.98	5.21	5.01	4.89
XLOC_002616	4.62	4.83	4.53	4.81	4.54	4.08	4.44	4.79	4.3	4.22	4.71	4.23	4.14	3.99	4.17	4.86	4.23	4.6	4.26	4.01	4.73	4.2	4.5	4.43	3.96	4.53	4.79	4.29	4.16	4.67	4.55	4.62	3.91	4.39	4.21	4.13	4.09	4.08	4.73	5.34	4.28	4.75	4.91	4.05	4.01	4.66	4.83	4.57	4.08
XLOC_002793	5.47	5.59	5.37	5.52	5.86	6.07	5.94	5.27	5.12	5.48	6.13	6.02	5.74	5.69	5.56	5.37	5.03	5.88	5.39	5.75	5.26	5.83	5.63	5.89	6.31	5.67	5.27	5.44	5.39	5.83	6.06	5.56	5.99	4.92	5.63	5.01	5.55	5.73	5.3	4.87	6.28	5.46	5.75	5.54	6.1	4.86	5.73	5.48	5.98
XLOC_002870	4.69	4.82	5.47	4.55	4.2	4.12	4.19	5.71	3.95	3.78	4.71	4.12	4.14	4.01	4.02	4.87	4.87	4.29	4.23	3.98	4.62	4	4.5	4.13	4.43	4.93	4.99	4.23	4.27	4.91	4.3	4.37	4.21	4.25	4.19	4.34	3.95	4	4.23	5.36	3.92	4.81	4.52	3.94	4.29	4.8	5.07	4.55	3.91
XLOC_002872	6.63	6.04	6.44	5.61	6.51	5.54	6.3	6.57	6.35	5.64	5.98	5.51	6.03	5.58	5.57	7.37	6.16	5.72	5.63	5.71	6.29	5.83	5.77	5.45	5.63	5.76	7.22	6.59	5.54	6.15	5.96	6.3	5.75	6.24	5.78	5.94	5.6	5.69	6.73	6.33	5.73	5.61	6.29	5.7	5.49	5.73	5.82	6.43	5.62
LOC100302640	5.02	4.93	4.97	5.7	5.23	4.45	4.81	5.53	5.15	4.95	5.03	4.58	4.76	4.69	4.71	5.15	4.89	5.25	5.16	4.52	5.04	4.6	5.01	4.28	4.71	4.92	5.14	4.82	4.58	4.88	4.9	4.85	4.38	5.35	4.59	4.41	4.54	4.56	4.76	5.83	4.72	5.49	5.45	4.7	4.67	4.75	5.29	4.94	4.53
XLOC_003228	4.32	4.63	4.2	3.88	4.13	5.33	4.04	4.19	4.04	4.11	4.51	5.69	3.88	5.35	5.03	4.08	3.76	4.25	4.1	4.72	4.1	4.82	4.26	4.29	5.32	4.81	4.16	3.95	5.21	4.65	3.93	4.54	6.19	4.05	4.57	4.78	4.7	5.29	3.9	3.88	4.82	4	3.96	4.99	5.57	4.36	5.5	4.29	4.81
XLOC_003776	6.27	6.5	6.07	6.52	6.44	8.35	6.84	6.77	6.09	6.1	6.43	7.76	6.72	7.45	7.37	6.51	6.28	6.64	7.13	7.17	6.18	7.42	6.31	6.48	7.37	6.83	5.96	6.76	7.04	6.43	6.28	6.74	7.87	6.26	7.57	6.67	7.43	7.62	6.41	5.96	6.94	6.27	6.16	7.46	7.57	7.11	6.37	6.86	7.22
XLOC_004176	4.8	3.87	4.3	3.62	4.69	3.8	3.79	4.17	3.77	3.84	4.06	3.99	3.99	3.88	3.68	4.39	4.98	4.03	3.58	3.67	4.66	3.54	3.7	3.78	3.84	4.39	4.73	4.55	3.69	3.97	3.78	4.16	3.54	4.98	3.87	4.44	3.63	3.78	3.7	3.8	3.77	3.9	3.98	3.74	3.91	4.54	4.4	4.15	3.56
XLOC_003878	5.03	5.12	4.64	5.35	5.39	4.51	4.93	5.54	5.05	4.92	4.92	4.68	4.6	4.72	4.66	5.06	4.65	4.99	4.99	4.69	4.84	5.16	4.97	4.88	4.78	5.67	5.08	5.2	5.03	5.08	5.19	4.63	4.1	4.97	4.71	4.75	4.66	4.62	5.36	4.72	5.01	5.11	5.28	4.93	4.57	4.85	4.76	5.13	4.83
XLOC_003881	5.98	5.86	5.99	5.98	6.51	4.88	5.66	6.32	6.13	6.05	6.01	5.23	5.47	5.41	5.52	6.11	6.5	5.86	6.46	5.09	6.19	5.76	6.01	5.74	5.83	6.07	6.36	6.66	5.75	6.1	5.75	5.26	4.8	6.06	5.34	5.54	5.2	5.7	6.6	6.1	5.71	5.52	6.13	5.97	5.62	6.18	5.75	6.13	5.64
XLOC_004144	6.2	5.11	5.32	5.5	6.05	4.85	5.25	5.04	5.67	5.45	5.43	4.96	5.04	4.86	4.91	6	5.58	5.27	4.79	4.67	5.71	4.88	5.18	4.67	5.13	5.33	5.82	6.05	4.83	5.37	5.15	5.85	4.78	5.51	4.87	4.83	4.83	4.97	5.79	5.61	5.09	5.52	5.8	4.75	4.74	5.32	5.47	5.05	4.68
PART1	6.71	6.11	7.29	6.9	6.56	5.15	5.86	7.77	7.12	5.83	5.64	4.87	5.96	4.97	5.08	6.9	6.67	6.44	5.81	5.21	6.75	5.15	5.93	5	4.97	5.33	6.57	6.45	4.61	6.3	5.55	5.94	3.97	6.94	5.27	5	5.56	4.55	5.63	7.54	4.86	7.4	6.88	5.8	4.41	5.93	6.31	6.44	5.06
MEGF10	4.25	4.89	4.66	4.84	4.49	5.13	4.59	4.45	4.5	5.05	4.7	5.01	4.73	5.08	5.19	4.33	4.41	4.86	4.63	4.96	4.47	5.09	4.77	4.6	5.01	4.72	4.18	4.63	5.24	4.65	4.99	4.81	5.82	4.38	5.08	4.8	5.21	5.07	4.43	4.46	5.22	4.68	4.62	4.84	5.22	4.94	4.72	4.66	5.11
XLOC_004924	5.8	4.92	4.96	4	4.37	5.84	5.78	4.42	3.87	4.05	5.71	6.45	4.29	5.98	4.99	5.35	4.16	4.55	4.25	5.7	4.34	5.25	4.58	6.52	6.15	4.28	5.38	4.52	4.76	6.07	4.4	6.42	7.12	4.34	5.17	5.77	5.57	5.93	4.32	4.3	6.44	4.01	4.01	5.51	6.09	5.01	4.86	5.25	5.24
XLOC_005062	4.35	4.43	4.81	4.69	4.57	3.99	4.51	5.84	5.23	4.68	4.08	4.16	4.69	3.96	4.2	5.17	4.83	4.44	4.57	4.21	4.13	4	4.38	4	4.24	4.7	4.68	4.69	3.72	4.2	4.24	4.33	3.47	5.33	3.85	4.2	3.57	4.17	5.2	4.9	4.03	5.47	4.66	4.05	3.82	4.31	4.02	4.26	4.21
XLOC_004644	6.58	6.94	6.19	6.43	6.13	8.48	7.25	6.36	6.25	6.57	6.82	7.97	6.81	7.51	7.55	6.42	6.39	6.84	6.98	7.17	6.61	7.75	6.56	6.5	7.1	7.38	6.37	6.11	7.27	6.72	6.61	7.56	8.49	6.3	7.87	6.72	7.74	7.44	6.54	6.12	7.45	6.19	6.27	7.66	7.58	7.71	6.9	6.82	7.62
LOC100505994	4.21	4.04	4.06	3.77	4	4.62	4.8	4.04	3.9	3.89	4.52	4.77	4.42	5.11	4.39	4.09	3.99	3.82	3.85	4.5	3.87	4.35	4.17	5.46	4.8	3.98	4.11	3.86	4.27	4.38	3.9	4.89	5.07	3.95	4.52	4.79	4.8	4.49	3.86	3.93	4.65	3.92	3.87	4.58	4.79	4.45	4.04	4.16	4.56
XLOC_005769	4.9	4.82	4.89	5.44	5.43	4.13	4.5	4.7	4.96	4.54	4.23	4.65	5.34	4.57	4.72	4.84	5.06	4.91	4.8	4.41	5.42	4.85	4.92	4.49	3.96	4.66	4.86	5.57	4.15	5	4.98	4.61	4.37	5.33	4.54	4.64	3.79	3.98	4.75	4.76	4.54	4.76	5.1	4.33	4.74	4.61	4.34	4.65	4.69
XLOC_005811	3.78	4.46	3.91	4.04	3.91	5.15	4.43	4.24	3.89	3.83	4.47	4.6	4.34	5.07	5.41	4.07	3.93	4.54	4.13	4.44	4.11	5.02	4.24	3.96	4.49	4.38	4.01	4.05	5.09	4.26	4.18	4.52	6.02	3.95	5.52	4.32	5.11	5.07	3.99	3.95	4.58	4.2	3.9	4.57	4.87	4.32	4.26	4.05	5.04
XLOC_005826	4.21	4.19	3.81	4.77	4.86	3.8	4.21	4.36	4.4	4.49	4.56	3.95	4.21	3.83	4.09	4.4	3.87	4.18	3.89	4.15	4.62	3.84	4.44	3.84	3.87	4.37	4.54	4.4	3.79	4.28	4.28	4.12	3.63	4.34	3.84	4.04	4.09	3.92	4.29	4.21	4.14	3.95	4.81	4.18	3.98	4.22	4.17	4.3	4.01
XLOC_005815	5.22	4.22	4.4	4.65	5.39	4.25	4.84	5.31	5.41	4.65	5.14	4.15	3.82	4.05	3.83	5.56	4.33	4.98	4.52	4.08	5.46	4.29	4.22	4.1	4.3	4.59	5.52	5.17	3.73	4.51	4.32	4.77	4.04	5.2	4.15	3.79	4.13	3.92	4.69	5.76	3.99	5.94	5.83	4.46	3.69	4.53	5.77	4.96	3.85
XLOC_006195	4.35	4.48	4.33	3.94	3.99	4.76	5.54	4.31	3.87	4	4.58	4.9	4.3	4.48	4.68	4.28	3.67	4.17	3.86	4.45	4.16	4.56	4.21	4.84	4.73	4.48	4.38	4.08	4.94	4.52	4.16	4.82	4.9	4	4.77	4.2	4.81	4.57	4.43	4.02	4.9	4.24	4.28	4.54	4.65	4.56	4.5	4.27	4.46
XLOC_006153	4.8	4.66	4.23	4.63	4.76	4.46	4.19	4.32	4.35	4.7	4.86	5.09	4.78	5.06	5.04	3.96	4.57	4.55	4.52	4.86	4.7	4.92	4.86	4.57	4.92	4.55	4.12	4.55	5.02	4.47	5.19	4.7	5.63	4.57	4.7	5.02	5.05	4.79	4.32	3.88	5.08	4.16	4.09	4.9	5.2	4.5	4.71	4.36	4.85
XLOC_006721	6.4	6.53	6.25	6.59	6.97	5.29	5.97	6.2	6.41	6.17	6.13	5.68	5.52	5.8	5.67	6.25	6.45	6.14	6.49	5.45	6.43	6.26	6.39	5.72	6.18	5.92	6.72	7.02	6.16	6.11	6.45	5.96	5.44	6.56	5.86	5.9	5.69	6.31	6.91	5.94	5.74	5.41	6.62	6.57	6.04	6.35	6.17	6.17	5.98
XLOC_006843	4.65	4.49	4.75	4.18	4.46	3.87	4.22	4.56	4.29	4.45	4.19	3.87	4.48	3.86	4.11	4.75	4.48	4.33	4.09	3.74	4.39	4.02	4.25	3.95	3.86	3.95	5.31	4.82	3.99	4.31	4.71	4.22	3.59	4.64	3.77	3.96	3.77	3.94	4.49	4.46	3.86	4.48	4.66	4.18	3.9	4.3	4.97	4.5	4.07
XLOC_006994	6.8	6.66	6.71	6.7	7.24	5.43	6.61	6.94	6.82	6.73	6.68	5.7	6.27	6.28	6.36	7.05	7.32	6.95	7.36	5.77	7.18	6.61	6.7	6.33	6.58	6.75	7.11	7.32	6.56	7.1	6.65	6.13	5.1	6.69	6.11	6.24	5.75	6.23	7.25	6.63	6.51	6.2	6.91	6.66	6.29	6.88	6.29	7.02	6.31
LOC100507464	4.77	4.44	4.45	4.76	4.46	6.3	4.72	4.38	4.41	4.23	4.48	4.87	4.53	4.74	4.7	4.71	4.78	4.37	4.81	4.68	4.16	5.05	4.38	4.44	4.72	4.76	4.62	4.53	4.94	4.39	4.18	4.47	5.39	4.47	5.23	4.39	5.18	4.73	4.62	4.49	4.65	4.58	4.52	4.95	4.72	4.61	4.29	4.37	4.91
XLOC_007084	4.51	4.71	4.15	5.19	4.69	3.99	4.64	4.55	4.96	4.76	4.95	4.22	4.51	4.26	4.15	4.53	4.44	4.96	4.24	4.38	5.12	4.28	4.65	4.19	4.48	4.24	4.41	4.48	4.07	4.35	4.93	4.15	3.9	4.84	4.35	4.28	4.35	4.11	4.52	4.35	4.16	4.27	4.48	4.61	4.3	4.23	4.73	4.34	4.3
XLOC_007116	4.6	4.53	5.22	4.41	5.28	3.9	4.52	4.99	5.04	4.54	5.03	3.89	3.98	4.3	4.56	4.98	4.8	4.69	4.38	4.04	5.19	4.07	4.1	4.28	4.33	4.75	5.37	5.81	4.52	4.77	5.14	4.83	4.32	5.24	4.34	4.37	4.42	4.11	4.86	4.48	4.01	4.74	4.6	4.32	4.51	4.83	5.36	4.5	4.2
XLOC_007189	4.61	4.57	4.23	5.3	5.21	4.23	5.25	5.11	5.1	4.83	4.2	4.03	4.66	4.08	4.24	4.47	4.83	4.8	4.73	4.11	4.62	4.35	4.14	4.64	4.19	4.44	5.07	5.32	4.22	4.68	4.33	4.24	4.07	5.38	4.5	4.73	4.2	4.17	5.43	4.36	3.92	4.64	5.12	4.19	4.02	4.63	4.56	4.25	4.05
LOC100506990	5.82	5.96	6.01	6.04	6.53	4.75	5.76	6.05	6.2	6.04	5.82	4.96	5.26	6.06	5.32	5.98	6.51	5.96	6.17	5.04	6.32	5.84	6.02	5.47	5.6	5.84	6.05	6.42	5.75	6.05	5.84	5.38	4.85	5.97	5.24	5.59	5.1	5.61	6.24	6.18	5.69	5.51	6.07	5.96	5.63	6.03	5.68	5.66	5.53
XLOC_007710	4.1	4.11	4	4.12	3.91	4.77	4.39	4.16	4.22	3.94	4.66	5.22	4.96	5.45	5.1	3.87	3.99	4.62	4.66	5.03	4.33	5.62	4.63	4.5	5.11	4.25	3.72	3.84	4.79	4.41	4.99	4.64	5.42	3.97	4.94	4.46	4.68	5.23	4.01	4.21	4.91	4.07	3.77	4.8	4.98	4.66	4.89	4.25	5.43
XLOC_007776	4.19	4.18	4.05	4.11	4.24	5.18	4.69	4.43	3.82	4.13	4.28	4.61	4.89	4.56	4.87	4.23	3.91	4.84	4.66	4.56	4.29	5.32	4.44	4.63	4.74	4.49	4.21	3.97	4.45	4.91	4.4	4.59	4.62	3.97	4.56	4.16	4.93	4.93	4.45	4.57	5.17	3.93	4.33	4.39	4.63	4.63	4.14	4.22	5.17
XLOC_007412	4.19	4.2	4.08	4.05	4.61	4.12	4.09	3.88	4.13	4.13	4.47	4.42	4.46	4.75	4.85	3.98	3.99	4.36	4.67	4.55	4.22	4.58	4.69	4.65	4.69	4.56	3.84	4.24	4.65	4.4	4.49	4.33	5.01	4.09	4.85	4.4	4.86	4.83	4.13	3.93	4.77	4	3.82	4.67	4.9	4.32	4.11	4.34	4.63
XLOC_007467	5.71	5.68	5.62	6.32	5.99	5.34	5.84	4.74	5.97	5.82	5.28	5.56	5.51	4.76	5.25	6	5.83	5.75	5.54	5.37	5.78	5.55	5.86	5.3	5.31	5.4	5.97	5.75	5.19	5.71	5.61	5.45	5.25	5.64	5.66	5.18	5.4	5.22	6.22	6.35	5.04	5.7	5.85	5.43	5.06	5.33	5.84	5.28	5.44
LOC100289019	7.89	7.75	8.07	7.69	8.25	7.31	7.92	8.37	8.32	7.95	7.89	7.67	7.58	7.48	7.69	8.14	8.56	7.95	8.32	7.99	7.77	7.31	7.52	8.33	7.93	8.22	7.97	8.37	7.32	7.98	7.62	7.66	6.65	8.65	7.4	7.63	7.28	7.68	7.98	7.94	7.3	8.04	7.93	7.49	7.64	7.76	7.3	8.18	7.33
XLOC_007914	4.47	4.59	4.41	4.4	4.42	4.97	5.27	4.77	4.14	4.15	4.84	4.75	4.48	5.39	5.67	4.39	4.25	5.03	4.75	5.12	4.54	5.44	5.01	4.66	5.1	4.51	4.3	4.26	5.14	4.99	4.57	4.73	6.03	4.17	5.27	5.13	4.9	5.58	4.33	4.02	4.87	4.37	4.14	5.13	5.49	4.46	4.26	4.91	5.51
GAGE2B	6.74	6.62	7.28	6.66	6.45	5.73	6.52	7.59	6.86	6.93	6.85	5.98	6.6	6.34	5.85	7.1	6.47	7.49	6.61	6.47	6.68	6.16	6.35	5.88	6.63	6.84	6.97	6.64	6.45	6.31	6.78	6.54	5.9	6.63	6.09	5.83	5.91	6.3	6.89	7.67	6.09	6.98	7.1	6.35	6.13	6.32	6.48	6.73	6.26
XLOC_008000	5.8	5.42	6.42	6.84	6.12	4.53	6.09	7.3	5.98	5.87	5.8	5.31	6.02	5.59	5.44	6.09	5.69	5.84	6.15	5.54	6.19	5.38	6.15	5.53	5.68	6.04	6.12	6.23	5.47	6.56	5.67	5.43	4.31	5.86	5.56	5.31	5.1	5.49	6.45	6.49	5.33	6.82	5.99	5.4	5.41	5.86	5	6.44	5.45
XLOC_008114	3.84	4.18	3.73	3.74	3.76	4.57	3.84	3.86	3.9	3.72	4.49	4.66	3.94	4.32	4.78	3.92	3.73	4.19	3.71	4.46	4.31	4.14	4.1	3.94	4.21	4.21	3.76	3.92	4.86	4.17	3.81	3.88	4.21	3.93	4.18	4.05	4.59	4.48	3.67	3.63	4.09	3.77	3.55	4.2	4.7	3.94	5.32	3.79	4.45
XLOC_008152	4.23	4.14	4.58	3.94	4.31	5.54	4.63	4.56	4.56	4.26	4.34	5.03	4.72	4.95	4.99	4.38	5.05	4.63	4.46	4.66	3.83	5.02	4.26	3.98	4.73	4.56	4.49	4.38	4.92	4.2	4.21	4.54	5.53	4.28	5.29	4.36	5.22	4.84	4.47	4.57	4.79	4.95	4.55	4.79	4.75	4.37	4.59	4.52	5.31
XLOC_008700	6.21	5.78	8.02	7.12	6.02	5.01	5.73	6.97	6.27	5.34	5.84	4.75	6.17	5.06	5.3	7.34	6.31	6.34	5.91	4.85	5.91	4.96	5.66	5.17	5.34	5.8	6.47	6.36	5.15	6.42	4.67	5.91	4.64	5.85	5.04	5.2	5.05	4.89	6.39	7.37	5.01	7.19	5.91	5.41	4.55	5.89	6.25	6.09	4.94
SFTA1P	4.29	4.7	4.27	5.53	4.47	4.86	4.62	4.47	4.16	3.95	5.11	5.17	5.27	5.21	5.6	4.06	3.87	4.94	4.29	5.55	4.49	4.91	4.24	4.69	4.88	4.92	4.32	4.21	5.22	4.66	4.11	4.47	4.38	4.2	4.97	4.03	4.85	5.45	4.03	4.5	5.15	4.79	4.2	4.79	5.53	4.4	4.84	4.57	5.45
XLOC_008419	3.83	4.33	3.97	4.44	4	4.47	3.95	3.81	4.14	4.44	4.43	4.18	4.96	4.86	4.72	3.91	4.17	4.15	4.42	4.42	4.05	4.57	4.2	4.01	4.44	4.29	3.96	3.96	4.85	4.24	4.24	4.16	5.49	4.25	4.7	4.33	4.67	4.55	3.73	3.79	4.22	3.92	3.99	4.54	4.64	4.21	4	3.83	4.67
XLOC_008644	3.85	4.64	4.07	3.89	4.25	5.8	4.33	4.07	4.16	4.35	4.45	5.53	5.19	5.88	5.58	3.64	4.25	4.4	4.46	5.38	4.57	5.85	4.2	4.36	4.84	5.03	3.99	4.04	5.36	4.26	4.51	4.48	5.29	4.12	5.73	4.86	6.1	6	3.88	4.08	5.46	4.16	4.06	5.33	5.85	4.81	4.68	4.54	5.97
XLOC_008691	4.9	4.48	4.22	4.48	4.9	4.08	4.89	4.7	4.83	4.62	4.29	4.22	4.6	4.05	4.12	4.8	4.41	4.52	4.2	4.22	4.67	4.32	4.14	4.44	4.23	4.48	5.29	4.82	4.01	4.66	4.52	4.45	3.97	4.45	4.38	4.19	4.08	4.03	5.01	5.14	4.09	4.47	5.01	4.31	4.1	4.58	4.89	4.24	4.06
BEND7	5.67	4.99	5.59	5.22	5.64	4.18	5.27	5.85	5.55	4.67	5.34	4.69	5.25	4.66	4.82	5.99	5.51	4.98	5.08	4.99	5.79	4.65	5.09	5.47	5	5.18	5.56	5.57	4.41	5.06	5.05	4.92	4.58	5.55	4.8	4.78	4.62	4.53	5.74	5.31	4.8	5.01	5.5	4.73	4.48	4.99	4.53	5.07	4.59
XLOC_009463	3.93	4.47	3.98	3.86	3.93	4.7	3.95	4.22	3.71	4.28	4.41	4.66	3.92	4.26	4.38	4.53	3.88	4.05	4.2	4.63	3.98	4.61	4.05	4.03	4.26	4.16	4.41	3.94	4.37	4.37	4.41	4.61	5.24	3.71	4.47	4.73	4.39	4.37	3.93	4.15	4.28	4.24	3.91	4.43	4.46	4.22	4.5	4.19	4.51
XLOC_009065	4.06	4.38	4.47	3.9	3.92	5.14	4.24	4.28	4.09	4.1	3.73	4.59	4.2	4.66	4.68	3.92	4.13	4.28	4.09	4.51	4	4.88	4.06	4.17	4.28	4.34	4.14	4.29	4.9	3.97	3.87	4.25	4.83	4.24	4.85	4.07	5.33	4.63	4.24	4.21	4.55	4.25	4.15	4.88	4.69	4.4	4.16	4.28	4.87
XLOC_009509	5.52	5.22	5.42	6.24	5.42	5	5.94	5.76	5.35	5.57	4.82	5.21	5.93	5.1	4.94	5.38	5.1	5.28	5.66	4.95	5.05	5.07	4.84	5.09	5.3	5.33	5.96	5.79	5.07	4.96	5.57	4.79	4.62	5.25	5.28	5.15	5.04	5.25	6.32	5.74	5.11	5.95	5.82	5	5.02	4.74	5.41	5.24	4.91
XLOC_009920	3.94	4.28	3.95	4	4.07	4.68	4.12	3.91	3.89	4.32	4.14	4.19	4.5	4.76	4.48	4.17	4.1	3.95	3.96	4.13	4.13	4.46	3.74	4.38	4.4	4.33	3.9	4.31	4.65	4.07	4.51	4.42	4.71	4.11	4.53	5.11	4.87	4.58	3.77	3.91	4.31	4.07	3.93	4.77	4.6	3.98	4.32	4.38	4.37
XLOC_009685	5.42	5.53	5.36	5.87	6.79	4.04	5.9	6.63	5.71	5.72	5.56	4.41	5.74	4.69	4.78	5.91	5.81	6.12	5.56	5.56	6.09	5.08	5.95	4.6	5.54	5.67	6.1	6.34	3.96	6.46	5.06	4.99	3.67	6.03	4.96	5.6	4.72	4.79	6.06	5.31	4.8	5.44	5.76	4.89	4.67	5.1	5.47	5.7	4.71
XLOC_009769	4.44	4.28	4.62	4.22	4.62	4.29	4.18	4.29	4.19	4.04	4.86	4.19	4.43	4.02	4.16	4.67	5.08	4.66	4.36	4.04	4.56	4.16	4.53	4.33	4.3	4.04	4.68	5.34	3.95	4.29	4.54	4.6	4.22	4.78	4.13	4.02	4.14	4.09	4.1	5.19	4.14	4.54	5.25	4.06	4.15	3.95	4.11	4.42	4.14
XLOC_009810	4.05	3.95	4.37	3.85	4.07	4.76	3.96	3.98	3.79	3.91	4.06	4.38	3.98	4.42	4.47	4.15	4.22	4.27	4.22	4.59	3.96	4.27	3.99	4.2	4.5	4.29	3.92	3.79	5.12	4.2	4.34	4.41	5.12	3.97	4.43	5.83	5.01	4.69	4.14	4.18	4.8	4.14	3.89	4.66	5.18	4.45	4.12	4.17	4.65
XLOC_010077	4.48	4.7	4.14	4.29	4.53	4.89	4.53	4.57	4.61	4.56	4.19	5.04	4.71	4.86	5.11	4.22	4.36	4.6	4.55	4.86	4.89	5.16	4.87	4.12	4.93	4.61	4.52	4.52	5.14	4.53	5.18	4.52	5.8	4.48	5.12	4.7	5.36	5.13	4.52	4.22	5.2	4.04	4.26	5.07	5.05	4.67	4.81	4.06	5.13
XLOC_010152	3.96	4.13	4.28	3.94	4.14	4.73	4.44	4.03	3.72	3.94	4.26	4.36	4.69	4.92	4.86	3.95	3.92	4.45	4.23	4.54	4.18	4.99	4.28	4.14	4.95	4.61	4.03	4.17	4.65	4.33	4.63	4.34	5.31	3.69	5.02	4.09	4.79	4.84	4.06	3.96	4.45	3.98	4.12	4.34	4.93	4.01	4.39	4.1	4.94
XLOC_010235	4.01	4.04	4.21	4.83	4.35	3.9	4.04	4.31	5.03	5	3.69	3.81	4.4	4.23	3.96	4.08	4.31	4.01	4.2	4.01	4.12	3.81	4	3.82	3.83	3.92	4.47	4.13	3.87	4.15	3.93	3.92	4.02	4.77	3.98	3.86	3.98	3.89	4.43	4.38	3.93	4.02	4.45	3.93	3.97	4.26	4.21	3.8	4.04
XLOC_010352	5.37	4.99	4.9	5.01	5.26	4.47	4.93	5.03	5.59	5.37	4.83	4.67	4.91	4.73	4.49	5.6	5.42	4.89	4.92	4.65	4.96	4.6	4.7	4.77	4.7	5.19	5.33	5.59	4.82	4.81	4.84	5.23	4.3	5.47	4.49	4.84	4.63	4.82	5.32	4.94	4.71	5.44	4.86	4.49	4.36	5	5.1	5.43	4.75
XLOC_010430	4.61	4.82	4.7	4.88	4.48	6.12	5.43	4.95	4.52	4.65	4.95	5.56	5.25	5.31	5.18	4.82	4.85	4.7	4.8	4.93	4.56	5.32	4.69	5.11	5.21	4.83	4.51	4.67	5.16	4.95	4.79	5.12	5.65	4.79	5.13	4.75	5.21	5.12	4.72	4.68	5.27	4.9	4.69	5.04	5.26	4.91	4.81	4.86	5.37
XLOC_010556	3.98	3.95	3.94	3.92	4.07	4.79	4.24	3.86	3.87	3.96	4.31	4.5	4.09	4.84	4.63	3.8	3.83	4.23	4.38	4.37	4.03	4.75	4.67	4.18	4.43	3.9	3.92	4.01	4.57	4.13	4.71	4.34	4.04	3.91	4.67	4.03	4.28	4.93	3.82	3.98	4.39	4.09	3.76	4.61	4.81	3.97	4.16	4.08	4.57
XLOC_011052	4.39	4.53	4.5	4.86	4.98	4.21	4.32	4.77	4.53	4.67	4.51	4.07	4.37	4.19	4.12	5.24	4.24	4.54	4.36	4.2	4.71	4.08	4.37	4.14	4.32	4.4	4.92	4.86	4.03	4.33	4.54	4.43	4.33	4.78	4.08	4.08	3.97	4.02	4.5	5.42	4.12	4.77	5.78	4.31	4.11	4.2	4.86	4.49	4.12
XLOC_011132	3.81	4.31	4.24	4.25	4.1	5.18	4.52	4.06	4.05	4.26	4.21	4.9	4.64	5.12	4.85	3.98	4.11	4.37	4.36	4.7	4.19	4.48	4.35	4.28	4.56	4.48	3.92	4.1	4.8	3.9	4.4	4.5	5.65	4.33	4.94	4.34	4.84	4.55	3.9	4.31	4.45	4.1	4.14	4.65	4.69	4.4	4.38	4.13	5.16
XLOC_011213	3.79	4.17	4.05	3.87	3.83	4.32	3.88	3.88	3.63	3.97	3.55	4.12	3.93	4.22	4.29	3.59	3.94	4.24	4.01	4.27	3.74	4.27	3.99	3.86	4.22	4.15	3.72	3.68	4.76	4.11	4.11	4.08	3.9	4.03	4.27	4.32	4.67	4.33	3.84	3.94	4.21	3.88	3.95	4.54	5.43	4.27	4.24	3.81	4.53
XLOC_011237	3.69	3.45	3.67	3.74	3.98	4.02	4.06	3.89	3.65	3.73	3.75	4.2	3.76	4.23	4.45	3.77	3.7	4.02	4.01	4.07	3.79	4.31	3.54	3.89	4.21	3.62	3.83	3.71	4.24	3.84	3.66	4.04	3.65	3.66	4.34	3.84	4.63	4.27	3.72	3.68	4.7	3.7	3.57	4.03	4.23	3.75	3.53	3.75	4.55
XLOC_011331	3.52	4.55	4.14	3.83	3.9	5.83	4.56	3.98	3.84	3.77	3.93	4.66	3.7	5.3	4.48	3.91	3.82	4.61	4.32	4.55	4.11	4.51	4.05	4.12	5.5	4.47	3.91	3.97	5.63	4.57	3.98	3.89	4.85	3.81	4.62	5.81	5.2	6.09	3.92	4.12	5.21	4.07	4.12	5.22	5.36	4.3	4.6	4.07	4.71
XLOC_011350	3.79	4.72	4.11	4.07	4.01	5.63	4.58	4.18	3.87	3.99	4.32	5.03	4.21	4.71	4.74	5.25	3.95	4.21	4.25	4.53	4.32	4.74	4.34	4.42	4.97	4.23	3.84	3.87	5.15	4.26	4.63	4.75	5.63	4.11	4.85	4.36	5.2	4.69	3.93	3.9	4.88	4.04	3.89	4.71	4.97	4.13	4.49	3.91	4.95
LOC145820	5.56	5.23	4.88	5.21	6.1	4.33	5.07	5.12	4.93	5.28	6.16	4.4	4.94	4.45	4.55	5.11	5.28	5.69	4.99	4.36	5.47	4.29	6.31	5.03	4.74	5.13	5.06	5.63	4.85	4.91	5.83	5.48	3.83	5.18	4.35	4.11	4.27	4.47	4.85	6.56	4.63	5.88	6.04	4.26	4.49	4.55	5.14	5.36	4.35
XLOC_011389	7.01	6.9	5.86	7.05	7.05	6.94	6.93	7.19	7.51	6.9	6.52	6.62	6.33	6.17	6.24	7.2	7.35	7.01	6.83	6.43	7.05	6.49	6.24	6.35	6.47	7.39	7.13	7.09	6.23	6.99	6.34	6.71	5.51	7.29	6.24	6.3	6.24	6.22	7.32	7.33	6.31	7.02	7.07	6.38	6.18	7.04	6.62	7.18	6.33
XLOC_011532	5.22	4.93	4.79	4.71	4.94	5.53	5.02	4.9	4.58	4.59	4.65	5.41	4.81	5.16	5.13	4.92	5.19	4.92	5.17	5.36	4.57	5.42	4.65	5.36	5.46	5.58	4.9	5.13	5.4	4.99	4.61	4.78	5.69	4.95	5.44	5.05	5.36	5.78	5.13	5.36	5.56	5.72	5.24	5.59	5.69	5.56	5.05	5.42	5.2
XLOC_011608	3.49	4.35	3.93	3.66	3.89	6.67	4.66	4.08	3.85	3.86	4.06	5.28	5.31	5.54	5.93	3.84	3.94	4.72	4.44	4.57	4.18	6	3.75	4.03	5.09	5.55	3.88	3.82	6.17	4.27	3.65	4.77	3.91	3.81	6.05	4.54	6.48	5.02	3.93	3.89	4.69	4.12	3.76	5.81	4.82	5.77	5.29	4.49	5.57
XLOC_011183	4.77	4.57	4.78	5.11	5.24	3.87	4.86	4.95	5.44	4.8	4.47	3.98	4.53	4.48	4.52	4.62	4.62	4.51	5	4.54	4.93	4.44	4.77	4.22	4.57	4.77	4.99	4.84	4.37	4.63	4.61	4.17	4.25	5.15	4.51	4.58	4.48	4.25	5.23	4.58	4.41	4.77	4.93	4.36	4.44	4.45	4.33	4.33	4.64
CRNDE	5.87	5.85	6.49	5.99	5.82	5.44	5.86	7.08	6.46	6.33	5.56	5.54	5.85	5.38	5.56	6.2	6.16	5.93	5.67	5.43	5.97	5.82	5.6	5.35	5.49	5.88	6.06	6.04	5.37	5.95	5.36	5.53	5.41	5.66	5.4	5.79	5.43	5.23	6.04	6.96	5.69	6.37	5.6	5.66	4.89	5.83	5.97	5.94	5.56
XLOC_011816	4.41	4.02	4.18	5.06	5.07	3.67	4.29	5.41	4.4	4.45	4.14	4.09	3.94	4.08	4.21	4.41	4.76	4.6	4.29	4.15	4.41	4.05	4.1	3.9	4.39	4.2	4.6	4.62	4.1	4.14	3.82	3.99	3.88	4.3	4.25	3.88	4.09	4.05	4.67	3.86	3.87	4	4.38	3.95	3.86	4.13	4.15	4.55	4.32
XLOC_011815	6.45	6.2	6.33	6.93	6.85	5.32	6.84	7.17	6.47	6.89	5.98	6.03	6.1	5.98	5.82	6.57	7.49	6.3	6.29	5.83	6.58	6.01	5.83	6.31	5.82	6.14	6.77	6.8	5.9	6.22	6.2	5.87	4.18	6.56	5.81	7.07	5.38	5.49	7.35	6.31	5.41	5.91	6.45	6.09	5.68	6.42	6.35	6.66	5.52
XLOC_011837	4.4	4.89	4.01	4.75	4.2	4.36	4.61	4.47	4.13	3.92	4.61	5.03	5.05	4.99	5.3	3.88	3.87	4.41	4.54	4.95	5.17	5.25	4.77	4.17	5.28	4.3	4.38	4.13	4.55	5.05	5.47	5.11	4.91	4.26	5.18	4.59	4.78	4.9	4.51	4.22	4.82	4.2	4.61	4.7	4.86	3.95	4.28	5.08	5.1
LOC645638	4.32	5.09	4.33	4.63	4.45	6.52	6.82	7.13	3.88	3.86	5.11	6.37	6.23	6.02	6.85	4.08	3.9	6.13	4.95	6.7	5	6.47	4.96	4.44	6.18	5.44	4.62	4.09	7.21	5.43	4.26	5.65	5.95	4.65	6.4	5.71	6.75	6.68	4.84	4.23	6.32	5.77	4.24	6.35	6.48	6.35	5	5.39	6.11
FLJ34690	5.11	4.46	5.48	5.1	5.11	4.01	4.95	4.83	5.37	4.5	4.59	3.91	4.66	3.87	4.19	5.64	4.89	4.8	4.51	4.22	5.08	4.17	4.16	4.25	3.96	4.74	5.31	5.79	4.03	4.83	4.05	4.54	3.74	4.68	4.35	4.28	4.09	3.81	5.38	4.45	4.02	5.01	4.69	4.17	3.87	4.92	4.59	4.14	3.87
XLOC_012574	4.25	4.34	4.13	4.02	4.15	5.32	5.36	4.18	4.56	4.29	5.11	5.65	4.78	5.27	4.89	4.06	4.21	4.39	4.27	4.74	4.18	4.77	4.61	4.23	4.83	4.52	4.53	4.09	5.24	4.45	4.49	5.12	5.95	4.35	5.32	4.96	4.85	5.11	4.58	3.97	4.53	4.23	4.05	4.81	5.54	4.44	4.98	4.14	4.97
LOC100505592	4.57	5.62	5.43	5.31	4.81	7.44	5.7	4.59	4.19	5.07	5.7	6.91	6.31	6.6	6.97	4.43	4.25	5.97	5.63	6.43	5	6.73	5.32	5.45	6.31	6.25	4.24	4.54	7.12	5.45	6.08	5.67	7.35	4.61	6.93	5.81	7.05	6.74	4.23	4.63	6.35	4.74	4.57	6.86	6.85	6.09	5.68	4.98	6.96
XLOC_012709	4.26	4.14	4.03	4.08	4.25	4.66	3.84	4.12	4.12	4.26	4.02	4.38	4.5	4.7	5.04	3.94	4.25	4.61	4.05	4.42	4.31	4.82	4.44	4	4.23	4.41	3.84	4.13	4.84	4.03	4.54	4.12	5.41	3.92	5.19	4.23	5.03	4.68	3.87	3.98	4.6	3.99	3.78	4.7	4.69	4.27	4.4	4.03	4.92
XLOC_012724	5.17	4.59	4.72	4.87	4.57	4.45	4.76	6.19	5.36	4.71	4.27	4.31	4.69	4.37	4.3	4.97	5.43	4.96	5.07	4.51	4.22	4.66	4.62	4.69	4.53	5.05	5.21	4.99	4.48	4.37	4.52	4.77	4.32	5.44	4.83	4.39	4.13	4.59	5.29	5.38	4.58	5.88	5.2	4.5	4.6	4.97	4.98	4.93	5.51
XLOC_012905	5.23	5.37	4.98	5.72	5.44	5.04	5.34	5.47	5.24	5.45	4.77	4.8	4.77	4.91	4.93	5.06	5.07	5.35	4.72	5.07	5.44	4.87	5.54	4.91	5.05	4.97	5.56	5.19	4.88	5.25	5.38	5.14	4.92	5.2	4.96	5.26	5.17	4.96	5.46	5.96	5.03	5.04	6.01	4.86	4.7	5.07	5.28	5.19	5.02
LOC80054	4.9	4.95	4.47	4.5	4.08	5.5	4.45	4.75	4.01	4.18	4.77	5.3	4.66	4.89	4.97	4.52	4.16	4.74	4.85	4.91	4.59	5.55	4.77	4.63	5.02	4.82	4.3	4.13	5.24	4.45	5.31	4.59	6.02	4.11	5.29	4.65	5.47	5.24	4.43	4.86	5.02	4.44	4.8	5.22	5.04	5.1	5.07	4.81	5.18
XLOC_013124	3.68	3.92	4.04	4.76	3.98	4.79	4.3	4.08	4.04	4.05	4.06	4.16	4.81	4.54	4.29	3.99	4.28	4.19	4.23	4.55	3.78	4.48	4.2	4.11	4.27	4.07	3.96	3.57	4.46	4.63	3.95	4.11	4.95	3.67	4.44	3.76	4.62	4.63	4.04	4.3	4.13	3.79	4.35	4.65	4.52	4.11	3.89	3.91	4.68
XLOC_013436	8.56	8.29	8.35	8.79	8.52	8.3	8.42	9.11	9.07	8.17	7.86	7.33	8.24	7.55	7.8	8.73	8.98	8.31	8.25	7.33	8.48	7.45	7.71	7.06	7.8	8.52	8.65	8.73	7.38	8.33	7.96	8.14	6.77	9.08	7.45	7.66	7.39	7.13	8.78	9.04	7.06	8.63	8.68	7.62	7.11	8.27	8.15	8.39	7.85
LOC284757	5.66	5.77	5.11	5.27	5.97	6.86	5.47	5.18	5.97	6.36	5.79	6.88	6.2	6.52	6.47	5.33	5.67	6	6.15	7	5.94	6.1	5.67	5.88	6.14	5.94	5.77	6.05	6.29	5.97	5.96	5.36	7.08	5.57	6.11	5.52	6.04	6.39	6.05	5	6.35	5.14	6.07	5.87	6.71	6.01	4.73	5.54	6.29
XLOC_013983	5.97	5.71	6.83	7.57	5	4.6	6.14	6.2	6.39	5.72	4.61	4.57	5.97	4.23	4.69	5.73	5.56	4.5	5.36	5.01	5.13	4.37	4.49	4.53	4.3	4.2	6.48	5.77	3.94	5	4.61	4.88	3.84	5.13	4.76	3.96	3.73	4.15	7.16	5.7	4.44	5.87	5.03	4.99	4.07	3.79	4.92	5.31	4.56
XLOC_014110	4.55	4.63	4.19	4.29	4.63	5.62	5.34	4.25	4	4.11	4.8	5.34	5.26	4.93	5.49	4.45	4.15	4.64	4.98	5.43	4.84	5.11	4.38	4.73	5.01	5.16	4.34	4.29	5.15	4.78	4.38	4.74	6.16	4.14	5.52	5.08	5.44	5.23	4.44	4.22	4.98	4.28	4.33	4.75	5.25	4.34	4.15	4.56	5.1
XLOC_013868	5.59	5.44	5.81	5.5	5.33	4.04	5.02	5.85	4.73	5.36	5.01	4.18	5.1	4.15	4.55	5.46	4.48	4.73	5.46	4.39	5.77	4.23	5.27	4.6	4.54	4.9	5.26	5.28	5.07	5.1	5.52	5.38	3.58	5.07	4.47	4.35	4.72	4.43	5.52	5.78	4.14	6.66	5.27	4.87	4.28	4.68	5.35	5.68	4.24
LOC100506334	4.28	4.68	4.37	5.22	4.36	5.17	5.27	4.94	4.4	4.26	4.98	4.75	4.85	5.09	4.95	5.05	4.2	5.15	4.55	4.65	4.32	5	4.99	4.31	5.02	4.43	4.48	4.35	4.95	5.1	4.6	4.18	4.68	4.28	4.92	4.61	5.37	4.81	4.26	4.1	4.97	4.54	4.36	4.8	5.73	4.2	4.48	4.8	4.64
XLOC_014002	3.9	4.28	4.28	3.91	3.91	6.73	5.72	4.22	4	3.87	4.28	4.05	4.73	5.1	6.46	3.61	3.93	4.53	5.2	4.79	4.19	5.53	4.12	3.98	5.32	3.92	3.88	4.09	4.04	4.62	3.98	4	5.73	4.23	6.56	4.17	7.36	5.58	4.07	3.98	3.95	3.98	3.95	5.37	6.23	5.88	3.78	4.36	5.25
XLOC_014161	4.7	5.24	4.64	4.76	4.54	6.66	5.27	4.74	4.45	4.83	5.18	6.15	5.43	6.04	6.35	4.28	4.73	5.43	5.58	5.83	5.02	6.11	5.52	4.74	5.74	5.39	4.33	4.31	6.01	5.17	5.36	5.35	6.93	4.59	6.1	5.63	6.14	6.18	4.51	4.69	6.07	4.81	4.61	5.93	6.06	5.69	5.36	5.01	6.11
XLOC_014336	4.06	4.46	3.97	3.98	4.12	5.76	4.25	4.18	3.94	4.04	4.42	5.34	4.6	4.88	4.99	3.97	4.16	4.42	4.76	4.54	4.36	5.08	3.78	4.11	5.17	4.65	3.89	4.51	4.96	4.36	4.36	4.79	6.7	4.08	5.21	4.34	5.4	4.81	4	3.93	5.13	4.04	4.1	4.69	4.96	4.55	4.7	4.1	5.07
XLOC_l2_000342	3.72	4.34	4.17	3.82	3.9	5.36	4.17	4.34	3.99	4.39	4.3	5.75	4.24	4.84	5.71	4	3.83	4.44	4.56	4.74	4.47	4.95	4.06	4.23	4.84	4.54	3.69	3.86	5.09	4.15	4.26	4.92	6.48	3.84	5.53	4.72	5.6	4.71	4.01	3.97	5.24	4.28	4.03	5.06	5.51	5.24	4.5	4.21	5.98
FCGR1B	5.65	7.22	6.49	5.62	6.01	8.03	6.62	5.17	5.91	6.44	6.94	7.68	6.96	7.99	8.28	6.08	6.31	7.17	7.16	7.69	6.34	7.91	6.75	5.19	7.05	6.62	5.05	5.29	7.92	7.16	7.35	6.89	7.83	5.29	8.17	6.91	7.9	7.86	4.7	5.16	7.62	4.79	5.28	7.65	8.09	7.08	6.24	5.97	8.22
LOC645954	6.89	6.66	6.63	8.11	7.6	4.65	7.43	7.48	6.7	7.26	6.71	5.51	6.81	5.94	5.88	7.61	6.68	6.13	6.93	6.09	7.33	5.55	6.41	6.97	6.1	6.79	7.64	7.61	6.07	7.04	6.16	5.94	4.31	6.75	5.83	6.03	5.69	5.69	8.01	6.29	6.06	6.67	7.47	5.85	5.35	6.18	5.87	6.58	5.74
XLOC_l2_001853	6.68	6.74	6.73	5.64	6.1	7.94	6.75	6.24	6.08	6.51	6.88	6.97	6.91	7.28	7.17	6.37	6.21	6.41	6.69	6.97	6.21	7.44	6.52	6.86	7.18	6.18	6.48	6.2	7.18	6.65	6.64	7.31	8.06	6.16	7.51	6.49	7.45	7.27	6.37	6.4	7.05	7.29	5.99	7.11	7.52	7.01	6.49	6.55	7.29
LOC100505504	5.17	4.66	5.03	4.74	4.85	4.23	4.82	4.75	5.09	4.75	4.91	4.04	5.47	3.97	4.08	5	5.15	4.96	4.57	3.9	4.63	4.29	4.23	4.66	4.16	4.53	5.5	4.63	4.06	4.78	4.33	4.95	3.98	4.69	3.85	4.13	4.16	5.51	5.41	4.75	4.84	4.25	4.49	4.29	4.01	4.61	5.3	5.09	3.92
XLOC_l2_002651	7.62	7.33	7.48	7.91	7.79	6.9	7.93	8.37	7.6	7.5	7.74	7.25	6.99	6.53	6.55	8.03	7.36	7.58	7.86	7.7	7.91	7.35	7.56	7.87	7.32	7.82	8.05	7.98	7.66	7.67	7.34	7.13	6.93	7.6	7.37	7.53	7.5	7.58	7.91	7.47	7.48	8.62	8.04	7.5	7.59	7.24	6.74	7.44	7.18
XLOC_l2_002659	4.08	4.81	3.92	4.46	4.16	5.39	4.32	4.2	4.19	4.06	4.53	5.03	5.32	5.4	5.45	3.91	3.85	4.79	4.97	5.26	4.84	5.22	4.74	4.3	5.02	4.66	3.61	3.98	4.79	4.39	4.75	5.13	6.53	4.12	5.14	4.79	5.32	5.14	4.14	4	5.19	4.06	3.93	5.09	5.29	4.55	4.79	4.08	5.36
XLOC_l2_002761	6.2	6.53	6.88	6.11	5.97	6.79	6.77	6.16	6.25	7.05	6.77	6.9	6.68	6.79	6.55	6.42	6.12	6.31	6.79	6.67	6.21	6.83	6.65	6.83	6.65	6.34	6.03	6.66	6.73	6.47	6.86	6.95	7.01	6.41	6.78	6.61	6.6	6.72	6.14	5.96	6.85	6.8	6.03	6.76	6.98	6.31	6.6	6.41	6.84
XLOC_l2_002767	7.36	7.23	7.78	7.13	7.24	6.28	6.89	7.91	7.2	6.7	7.08	6.58	7.41	6.67	6.95	7.08	7.16	7.34	7.03	7.06	7.42	6.74	7.15	6.98	6.96	7.29	7.3	7.22	7.26	7.28	6.66	6.9	6.36	7.43	6.74	7.3	6.76	6.73	7.06	7.75	6.75	7.86	7.28	6.77	6.8	7.14	7.04	7.28	6.92
LOC374443	5.19	5.63	5.18	5.25	5.73	6.15	5.64	5.58	4.59	5.36	5.93	6.37	5.61	6.02	6.17	5.05	4.57	5.56	5.99	6.22	5.53	6.29	5.74	5.76	6.48	5.92	5.37	5.15	6.2	6.21	5.69	5.68	6.58	4.56	6.47	5.92	6.42	6.34	5.29	4.99	6.21	5.94	5.53	5.85	6.52	5.88	5.84	5.59	6.29
XLOC_l2_003156	6.89	7.35	7.08	6.93	6.95	8.4	7.75	7.04	6.68	7.06	7.45	8.07	7.5	7.74	7.97	6.99	6.76	7.38	7.54	7.9	7.09	7.8	7.41	8.1	7.96	7.57	6.87	6.91	7.82	7.71	7.6	7.54	8.34	6.88	8.15	7.87	8.06	8.18	6.86	6.42	7.94	7.07	6.84	7.84	8.22	7.66	7.09	7.36	7.91
LOC100506691	4.85	5	5.08	4.85	4.85	6.12	5.18	4.83	4.69	4.97	4.79	5.5	4.85	5.74	5.14	4.9	4.63	4.95	4.71	5.23	4.88	5.35	4.64	5.31	5.56	4.96	4.77	5.09	5.4	4.76	5.06	4.98	5.59	5.14	5.45	5.7	5.72	5.33	4.71	4.62	5.31	4.93	5.12	5.48	5.3	4.69	5.08	5.07	5.49
PARP4	7.24	7.64	6.82	7.19	7.19	8.27	7.27	6.51	6.94	7.16	7.69	8.04	7.12	7.43	7.19	6.83	7.07	7.53	7.53	7.7	7.41	7.98	7.6	7.17	7.69	7.35	7.09	6.91	7.84	7.4	7.53	7.78	8.14	7.13	8	7.55	8.11	7.8	6.97	6.9	7.79	6.44	7.06	7.82	7.94	7.49	7.59	7.18	7.98
XLOC_l2_004640	4.93	5.22	4.88	5.54	5.76	4.34	5.08	5.67	5.25	4.91	5.31	4.63	4.95	5.74	4.79	5.1	4.73	5.1	4.92	4.81	5.71	4.84	5.16	4.9	4.89	5.24	5.54	5.61	4.93	5.31	5.02	4.98	4.39	5.13	4.87	4.75	4.87	4.9	5.64	5.26	5.02	5.4	5.41	4.78	4.84	4.98	5.03	5.17	4.86
STARD9	4.86	4.78	4.65	5.16	4.67	4.2	4.52	4.74	4.9	4.68	5.01	4.47	4.29	4.09	3.78	4.93	4.45	4.71	4.9	4.61	5.45	4.5	4.94	4.54	4.52	4.75	5.07	5.1	4.28	4.99	4.92	4.87	3.9	4.96	4.71	4.63	4.47	4.46	5.08	4.73	4.3	4.79	5.01	4.36	4.42	4.86	4.41	4.75	4.5
LOC100506874	5.56	5.43	5.06	6.62	5.64	5.06	5.54	5.61	5.59	5.39	5.56	5.15	5.22	4.62	4.84	5.97	4.99	5.36	5.23	5.16	5.33	5.16	5.18	5.24	5.11	5.37	5.86	5.68	5.37	5.48	5.09	5.16	4.89	5.25	5.44	5.17	4.98	5.23	5.85	5.39	5.06	5.69	5.64	5.26	5.02	5.39	5.27	5.45	5.47
XLOC_l2_004840	4.68	5.86	4.66	4.88	5.07	5.89	5.68	5.2	4.41	5.05	6.08	6.16	5.49	6.62	6.46	4.43	4.4	6.6	6.3	5.62	5.96	6.26	6.89	4.34	6.1	5.25	4.49	4.46	6.43	6.45	7.03	5.38	4.8	4.18	7.01	5.2	5.66	6.82	4.78	4.19	6.29	5.27	4.41	6.42	6.93	5.62	5.54	6.22	6.39
XLOC_l2_004866	4.88	5.56	4.68	5.6	4.85	5.55	5.54	5.28	5.61	5.54	5.18	5.52	5.79	5.6	5.77	4.78	4.84	5.35	5.35	5.79	4.77	5.65	5.32	4.5	5.26	5.19	4.98	4.51	5.67	5.01	4.88	5.27	6.25	5.02	5.92	5.25	5.86	5.68	5.2	5.16	5.47	5.03	4.95	5.37	5.58	5.21	5.02	4.95	5.51
XLOC_l2_004870	4.93	4.54	4.51	4.91	4.11	3.78	4.31	4.07	4.43	4.29	4.08	3.77	3.92	3.9	3.69	4.84	3.97	4.14	4.23	3.85	4.46	3.79	3.96	3.87	3.86	4.13	4.77	4.13	4.08	4.23	3.94	4.12	3.64	3.77	3.96	3.88	3.91	3.8	4.87	4.77	3.75	4.57	4.04	4.01	3.91	3.94	4.77	4.17	3.84
XLOC_l2_005175	5.64	4.46	3.9	4.09	4.46	5.31	4.28	4.32	4.3	4.23	4.98	4.69	4.23	4.67	4.85	4.2	4	5.12	4.25	4.4	4.72	5.05	4.25	4.2	4.89	4.3	4.1	4.01	4.85	4.59	4.48	5.26	5.52	4.11	4.75	4.36	4.84	4.61	4.34	4.21	4.43	3.93	4.17	4.58	4.71	4.17	4.56	4.47	4.58
BCAP31	8.01	8.14	8.03	7.53	7.83	9.53	8.59	8.03	8.05	8.26	8.15	8.96	8.32	8.89	8.99	8.1	8.11	8.31	8.41	8.52	8.13	9.01	8.22	8.63	8.7	8.87	8.04	7.97	8.93	8.05	8.19	8.27	8.71	7.92	8.95	8.41	9.13	8.89	8.05	8.16	8.68	7.87	8.08	9.1	8.78	8.7	8.36	8.25	8.96
XLOC_l2_005503	4.3	4.85	4.56	4.9	5.37	4.27	4.33	4.65	4.27	4.72	5.03	4.09	4.78	4.37	3.84	5.34	4.49	4.4	4.67	4.31	5	4.19	4.26	4.16	4.49	3.94	4.96	4.88	4.33	4.35	5.04	4.21	4.31	4.65	3.89	3.81	4.06	3.98	4.89	4.83	4.5	4.65	4.99	4.27	4.18	4.63	4.88	4.81	4.03
LGALS9	5.06	5.44	5.13	5.34	4.94	6.29	5.73	4.94	4.88	5.36	5.4	5.67	5.69	6.64	6.52	5.02	5.14	5.57	5.74	6.1	4.95	6.5	5.33	5.55	5.93	5.74	4.77	4.99	6.34	5.58	5.1	5.74	6.41	5.15	6.5	5.61	6.87	6.42	4.75	4.96	5.98	5.33	5.02	6.38	6.4	5.99	5.56	5.29	6.56
KRT14	4.64	5.27	6.54	6.21	6.14	7.8	5.72	4.86	5.9	5.22	5.23	5.86	5.9	7.18	7.13	4.18	5.46	6.06	5.01	5.17	4.72	5.65	4.82	4.42	6.3	8.17	7.84	5.61	7.24	5.23	5.15	4.95	5.24	5.07	7.39	7	7.17	6.73	5.8	5.94	6.4	5.18	4.61	6.58	7.41	6.44	5.92	4.3	7.54
XLOC_l2_006398	4.33	4.24	4.58	4.43	4.21	4.1	4.33	5.28	5.08	4.44	3.95	4.02	4.41	4.05	3.7	4.58	4.78	4.19	4.38	3.92	4.07	3.86	4.6	3.99	4.15	4.36	4.68	4.25	3.97	4.16	4.11	4.14	3.83	4.98	3.94	4.52	3.91	4.12	4.71	4.45	4.06	5.18	4.4	4.08	4.02	4.2	3.95	4.21	3.87
XLOC_l2_006609	7.6	7.74	7.74	7.23	7.67	7.74	8.03	7.37	7.76	7.97	7.61	7.89	7.53	8.45	8.17	7.49	7.68	7.73	7.56	8.37	7.27	8.57	7.82	8.43	8.02	7.41	7.65	7.48	8.4	7.46	7.57	8.04	8.3	7.9	8.57	8.23	8.85	8.27	7.47	7.35	8.1	7.52	7.46	8.35	8.42	7.69	7.68	7.04	8.61
XLOC_l2_006821	5.83	6.49	6.35	5.05	5.8	8.95	7.26	6.16	5.58	6.32	6.59	8.82	6.54	6.98	8.53	5.15	5.81	7.18	7.36	7.36	6.31	8.13	6.51	6.32	7.84	7.7	5.44	5.37	8.1	6.39	6.81	7.45	8.86	5.8	8.34	6.68	8.24	8.49	5.64	5.47	8.32	5.49	5.73	8.51	8.16	7.74	6.79	5.69	8.49
LOC729468	6.63	6.44	6.57	6.88	6.65	4.16	6.05	6.77	5.82	5.82	6.52	4.7	5.53	5.17	5.17	7.05	5.75	5.94	5.86	5.31	7.09	4.85	5.91	5.21	5.44	6.61	7.4	6.67	4.88	6.5	6.1	6.13	4.06	6.39	4.99	4.54	5.12	5.11	7.08	6.88	4.63	6.77	6.98	5.37	4.74	5.83	5.68	6.65	5.04
SPEG	5.01	4.83	4.72	5.43	4.76	4.25	4.57	4.57	5.41	4.88	4.59	4.32	4.61	4.04	3.92	4.83	4.78	4.5	4.84	4.43	4.39	4.2	4.61	4.43	4.46	4.67	5.07	5.17	3.76	4.69	4.77	4.67	3.9	5.37	4.5	4.61	4.2	4.24	4.92	4.82	4	4.67	4.8	4.17	3.84	4.38	4.35	4.45	3.98
XLOC_l2_008396	3.77	3.84	3.92	3.87	3.92	5.54	4.2	4.04	3.82	3.81	3.89	4.24	4.69	4.02	4.39	3.9	3.94	4.23	4.15	3.84	3.87	4.31	3.79	3.93	3.88	4.64	3.69	3.86	4.69	3.77	3.53	3.73	4.25	3.85	4.37	3.79	4.69	4.3	3.78	4.25	3.99	3.96	3.87	4.53	4.22	4.02	3.72	4.04	4.86
XLOC_l2_007731	3.39	4.52	4.08	3.89	3.79	7.02	5.79	4.03	3.67	3.69	4.31	6	5.32	5.8	5.56	3.84	3.69	4.62	5.31	5.51	4.13	6.38	4.33	4.28	5.5	4.84	3.87	3.87	6.11	4.64	4.27	4.86	6.5	3.94	6.97	4.79	6.64	6.31	4.03	4.08	5.75	4.42	4.01	5.74	6.16	4.86	4.46	5.07	6.66
XLOC_l2_009273	4.34	5.03	4.42	4.93	4.54	5.21	4.21	4.41	4.03	4.23	4.53	5.34	4.17	4.72	4.46	4.62	4.08	4.93	4.5	5.06	5.19	5.51	5.15	4.47	5.36	5	4.24	4.14	5.02	4.7	5.39	4.58	5.74	4.08	5.12	5.21	5.29	5.54	4.21	4.54	5.39	4.55	4.67	5.23	5.2	4.87	5.41	4.67	5.24
MAD1L1	5.24	5.48	5.47	5.18	5.4	6.69	5.82	5.41	5.58	5.65	5.51	6.15	5.32	6.02	5.99	5.52	5.52	5.68	5.73	5.85	5.27	5.89	5.61	5.7	5.87	6.32	5.5	5.35	5.95	5.86	5.53	5.64	5.81	5.49	5.86	5.75	6.18	6.1	5.62	5.59	6.01	5.21	5.31	5.95	5.81	5.8	5.55	5.75	6.2
XLOC_l2_009658	4.7	4.47	4.61	5.06	4.28	4.37	4.5	4.36	4.67	4.52	4.82	4.08	4.42	4.27	4.21	4.68	4.54	4.27	4.8	4.15	4.84	4.05	4.69	4.11	4.34	4.22	4.34	4.52	4.24	4.42	4.4	4.66	3.64	4.4	4.03	4.48	4.2	4	4.41	4.86	4.06	4.93	4.46	4.15	4.15	4.32	4.49	4.41	4.1
XLOC_l2_009888	6.03	6.64	6.87	6.54	6.26	7.59	6.95	7.39	6.95	6.81	6.25	7.46	6.92	7.4	7.36	6.49	6.95	6.6	7.06	6.95	6.29	7.38	6.51	7.29	6.92	7.02	6.37	6.58	7.21	6.25	6.31	6.85	7.49	6.88	7.36	6.82	7.36	7.18	6.68	6.83	7.1	7.33	6.36	7.27	7.28	6.94	6.74	6.43	7.34
XLOC_l2_010245	5.02	4.94	4.95	5.5	5.09	4.55	5.16	5.26	5.13	5.57	5.28	4.53	5.25	4.58	4.73	5.36	5.09	4.74	4.98	4.61	4.88	4.5	4.28	4.84	4.5	4.99	5.49	5.42	4.52	4.92	4.61	4.96	4.35	4.9	4.41	4.5	4.75	4.59	5.68	5.08	4.66	5.23	5.32	4.68	4.7	4.72	4.71	4.95	4.5
XLOC_l2_010228	4.86	5.09	4.78	6.2	4.62	6.51	4.99	5.31	4.49	4.6	4.91	5.79	5.07	5.28	5.15	5.32	4.63	4.81	5.06	5.36	5.11	5.72	4.2	4.95	5.39	5.33	5.11	5.05	5.62	5.06	4.7	5.11	6.18	4.79	5.69	4.95	5.82	5.78	4.85	4.81	5.39	5.48	4.93	5.55	5.65	5.51	4.97	5.09	5.35
XLOC_l2_010897	4.6	4.9	4.23	4.4	4.41	6.09	5.08	4.39	4.42	4.5	4.89	5.69	5.04	5.86	6.09	4.41	4.88	4.91	4.77	5.38	4.17	5.38	4.75	4.76	5.58	4.77	4.01	4.07	5.63	4.78	4.58	4.92	5.39	4.36	5.09	4.37	5.21	5.11	4.03	4.07	5.47	4.27	4.28	5.63	5.83	4.67	5.02	4.45	5.37
GK3P	4.44	4.89	4.97	4.32	4.66	6.12	5.92	4.86	4.25	4.43	5.22	5.56	5.29	4.96	5.26	4.54	4.56	4.67	4.81	5.2	4.66	5.76	4.3	6.1	5.19	4.77	4.7	4.71	5.79	5.09	4.51	5.35	5.53	4.57	5.84	4.93	5.83	5.37	4.59	4.1	5.83	4.7	4.55	5.46	5.73	4.8	4.53	4.75	5.77
LOC729678	5.07	5.23	5.15	5.03	4.88	5.62	5.32	5.22	4.65	4.79	5.09	5.52	4.91	5.58	6	4.83	4.5	5.32	5.09	5.27	4.64	5.78	5.2	4.82	5.33	5.05	5.05	4.86	5.61	4.72	5.09	5.41	6.14	4.29	5.72	5.25	6.09	5.4	4.78	5.32	5.7	5.05	5.23	5.58	5.77	5.38	5.29	4.99	5.78
LOC100170939	6.91	7.46	5.28	6.69	7.29	7.33	6.85	5.71	6.12	6.79	7.28	8.06	6.65	7.62	7.62	6.05	6.45	6.96	6.74	7.51	7.2	7.35	6.79	6.52	7.8	6.46	6.83	6.91	7.52	7.27	7.64	7.2	7.98	6.32	7.65	7.09	7.4	7.79	6.82	5.59	7.44	5.28	6.5	7.49	7.91	6.6	7.88	6.62	7.85
XLOC_l2_011983	3.68	4.21	4.07	3.79	4.26	4.26	4.04	3.93	3.81	3.82	3.83	4.02	3.66	4.63	4.97	3.74	4.39	4.45	3.69	4.22	4.26	4.72	3.67	3.94	4.32	4.51	3.71	3.93	4.85	4.01	3.71	3.78	4.17	4.08	4.58	4.68	4.87	4.66	3.57	3.68	4.35	3.89	3.72	4.47	4.42	4.24	4.09	3.78	4.55
XLOC_l2_012925	5.62	5.14	5.39	5.6	5.55	4.18	4.8	6.13	5.52	5.14	5.4	4.59	5.27	4.79	4.48	5.14	5.4	5.73	4.69	5	5.44	4.98	4.75	5.11	5.15	5.09	5.89	5.49	4.83	5.09	5.25	5.34	4.18	5.71	4.72	4.51	4.45	4.67	5.37	6.15	5.13	5.25	5.92	4.65	4.51	4.51	5.25	5.62	4.89
XLOC_l2_012953	10.46	10.63	9.21	9.13	10.05	11.51	10.78	9.63	9.3	10.54	11.28	11.13	10.38	11.17	10.97	10.04	9.9	10.67	10.52	11.1	10.55	11.19	10.83	10.89	11.24	11.04	10.53	10.06	11.15	11.08	10.81	10.79	11.56	8.93	11.61	11.08	11.44	11.26	10.35	9.04	11.41	9.86	10.14	10.98	11.39	11.17	10.65	10.95	11.17
XLOC_l2_013124	3.88	4.22	4.11	4.12	3.95	5.61	4.88	4.11	3.96	3.8	3.93	4.45	4.43	4.38	4.65	4.13	3.89	4.03	4.35	4.16	4.06	4.73	4.43	4.06	4.37	4.21	3.79	3.96	4.74	4.35	4.33	4.19	4.41	4.1	5.03	4.24	5.16	4.66	4.06	4.19	4.44	4.26	4.24	4.41	4.65	4.32	3.92	4.09	5.01
XLOC_l2_013125	4.5	4.77	4.52	4.36	4.18	6.39	5.11	4.68	4.38	4.23	4.42	5.14	4.51	4.49	4.94	4.54	4.25	4.56	4.58	4.6	4.44	4.81	4.23	4.62	4.71	4.96	4.41	4.54	5.25	4.72	4.6	4.68	4.93	4.34	5.28	4.62	5.42	5.5	4.58	4.65	5.23	4.66	4.55	4.97	5.4	4.77	4.57	4.55	5.18
XLOC_l2_013145	3.72	4.29	4.1	3.99	4.02	5.03	4.2	4.05	3.84	4.19	4.08	4.68	4.07	3.98	4.91	3.74	4.43	4.07	4.48	4.63	3.92	4.66	4.19	4.29	4.73	4.43	4.02	4.06	5.21	4.19	4.33	4.38	4.69	4.01	5.11	4.02	5.47	4.46	4.2	4.17	4.23	4.12	3.89	4.74	4.71	3.97	4.34	4.12	5.08
XLOC_l2_013267	4.18	4.68	4.43	4.55	4.35	4.96	4.76	4.42	4.21	4.54	4.55	5.12	4.35	5.29	4.93	4.15	4.04	4.83	4.54	4.98	4.3	5.09	4.67	4.54	4.82	4.52	4.42	4.12	4.87	4.63	4.31	4.72	5.42	4.24	5.3	4.66	5.14	4.94	4.37	4.22	5.01	4.56	4.44	5	4.86	4.88	4.81	4.4	5.06
DPY19L2	5.42	5.17	5.19	5.57	5.53	4.66	4.88	5.64	5.4	5.04	5.16	4.62	4.95	4.81	4.85	5.52	5.03	5.09	5.05	4.9	5.8	4.59	5.35	4.79	4.98	4.82	5.61	5.59	4.86	5.26	5.2	5.2	4.54	5.83	4.59	4.93	4.66	4.64	5.14	5.99	4.76	5.25	5.86	4.93	4.72	4.7	5.38	5.1	4.82
LOC100287482	3.64	4.19	3.75	3.86	3.94	4.42	4.04	3.85	3.74	3.86	4.01	4.42	3.63	4.08	4.13	3.85	3.85	3.92	3.89	4.3	3.78	4.47	3.96	4.12	4.02	3.86	3.55	3.62	4.2	4.12	4.13	4.16	4.55	3.96	4.06	3.95	4.52	4.24	3.99	4.11	4.15	3.68	3.83	4	4.62	3.69	3.96	3.85	4.53
SEPT7P2	5.48	5.35	5.17	5.43	5.87	4.58	5.02	5.95	5.19	5.06	5.1	4.74	5.04	4.82	4.83	5.6	5	5.22	5.17	4.7	5.33	4.87	4.87	5.05	4.96	5.43	5.4	5.94	4.73	5.35	5.04	5.03	4.77	5.2	4.6	5.19	4.84	4.79	5.31	5.43	4.81	5.57	5.34	4.79	4.93	5.09	5.35	5.57	4.74
FLNC	7.62	6.87	8.23	7.6	7.73	4.82	6.75	7.01	7.68	6.77	6.87	4.96	6.28	5.54	5.27	7.79	7.46	6.35	6.2	5.36	7.33	5.59	5.83	6.76	5.75	6.91	8.35	8.02	5.24	6.36	5.85	6.48	4.93	7.81	5.28	6.55	5.45	5.05	7.75	7.35	5.21	7.41	7.4	5.91	5.27	6.37	6.44	6.24	5.35
XLOC_l2_013301	3.65	4.75	4.17	3.98	3.96	6.07	4.36	4.19	3.97	3.72	4.51	5.34	5.02	6.02	6.22	4	4.01	4.97	4.34	5.81	4.45	6.47	4.58	4.18	5.14	4.57	4.01	4	6.06	4.59	4.3	4.23	6.11	3.92	5.9	4.36	6.22	6.25	4.13	4.1	5.03	4.21	3.94	5.45	6.34	5.27	4.45	4.76	5.97
XLOC_l2_013808	6.21	6.1	5.77	6.18	6.66	5.21	6.05	6.95	6	5.92	5.89	5.33	5.84	5.46	5.65	6.67	5.97	6.4	6.07	5.71	6.51	5.86	6.06	5.76	5.74	6.11	6.64	6.77	5.56	6.25	5.79	5.82	5.23	6.04	5.51	5.8	5.21	5.66	6.46	6.47	5.36	7	6.23	5.55	5.66	6.22	5.75	6.25	5.55
XLOC_l2_014191	5.68	5.33	5.69	5.4	5.78	5.41	5.43	5.87	6.02	6.94	5.48	5.32	6.45	5.47	5.31	5.79	6.13	5.59	5.46	5.22	5.34	5.42	5.56	5.32	5.43	5.44	5.75	6.24	5.18	5.55	5.57	5.44	4.93	6.07	5.39	5.44	5.27	5.32	5.85	5.84	5.3	5.71	5.91	5.28	4.87	5.34	5.7	5.52	5.42
XLOC_l2_014504	6.65	6.37	6.6	6.27	6.68	6	6.24	6.68	6.66	7.71	6.31	5.9	7.3	6.12	6.05	6.67	6.94	6.52	6.17	5.98	6.4	6.1	6.51	6.14	6.35	6.24	6.56	7.18	6.03	6.56	6.62	6.19	5.56	6.95	6.25	6.4	6.08	6.09	6.65	6.56	6.11	6.54	6.81	6.19	5.83	6.07	6.53	6.41	6
XLOC_l2_014549	6.54	6.9	5.82	6.59	5.66	7.4	6.93	6.26	6.59	6.7	6.84	6.97	7.02	6.76	6.88	6.22	5.92	6.05	7.5	6.84	6.5	7.23	6.36	6.52	6.89	6.59	6.43	5.83	6.82	6.52	6.97	6.47	6.42	5.15	6.98	6.62	7.05	6.99	6.64	5.82	6.98	6.71	6.1	6.97	7.12	6.59	6.44	6.32	7.1
XLOC_l2_014602	5.92	5.8	6.23	6.77	6.32	5.04	6.03	7.86	6.26	6.18	6	5.25	5.8	5.43	5.51	6.32	5.82	6.09	6.17	5.39	6.16	5.43	5.51	5.72	5.87	5.99	6.46	6.28	5.52	5.99	5.84	5.6	5.42	6.07	5.5	5.52	5.27	5.34	6.68	6.9	5.55	6.89	6.58	5.41	5.46	5.77	6.2	6.19	5.33
XLOC_l2_014098	5.42	5.51	5.78	6.53	5.99	4.82	5.54	5.93	5.85	5.72	5.37	5.02	5.55	5.24	5.33	6.17	5.97	5.69	5.74	4.86	5.68	5.42	5.58	5.38	5.49	5.83	5.63	6.08	5.5	5.79	5.51	5.02	4.52	5.74	5.08	5.24	4.79	5.39	5.9	5.89	5.48	5.55	5.74	5.7	5.15	5.96	5.26	5.77	5.31
AQP7P3	5.38	4.41	4.6	4.39	4.29	4.16	5.11	4.43	4.9	4.53	4.77	4.4	5.06	4.08	3.88	5.21	5.82	4.3	5.28	4.01	4.08	4.07	4.44	4.46	4.51	4.55	5.25	4.36	4.22	4.35	4.7	4.25	4.66	4.73	4.41	5.15	4.01	4.01	4.84	5.1	4.7	5.42	4.73	3.94	4.16	4.35	4.27	4.46	3.8
FTH1	11.36	11.37	11.48	10.95	10.99	12.44	12.12	10.85	11.5	11.5	11.48	12.39	11.85	12.34	12.25	11.34	11.3	11.52	11.62	11.92	11.03	12.18	11.5	11.89	12.17	11.73	11.23	11.26	12.26	11.47	11.63	11.98	12.22	11.55	12.23	11.64	12.34	12.23	11.22	11.53	12.38	10.89	11.24	12.24	12.18	12.04	11.74	11.41	12.22
XLOC_l2_015764	3.96	3.81	3.83	4.32	4.33	3.82	4.25	4.6	4.95	4.63	3.82	3.78	3.98	4.15	3.85	4.17	4.05	3.99	4.19	4.01	4.1	3.79	4.17	3.95	3.45	4.03	4.37	3.82	3.66	3.8	3.61	3.73	3.59	4.26	4.1	3.75	4.08	3.85	4.47	4.94	3.79	4.37	4.54	4.09	3.78	4.14	3.9	3.84	3.79
CLTC-IT1	5.39	5.17	4.52	5.15	4.8	6.09	5.11	4.3	4.54	4.62	5.27	5.92	5.1	5.37	5.36	4.72	4.56	5.2	5.14	5.31	5.47	5.59	5.47	5.01	5.72	4.95	4.68	4.98	5.18	5.43	5.78	5.43	6.5	4.74	5.8	5.42	5.6	5.87	5.37	4.56	5.43	4.64	5.07	5.58	5.75	5.16	5.38	5.17	5.76
AK4	5.92	5.62	6.5	5.65	6.4	5.43	6.31	6.24	5.84	5.62	5.75	5.43	5.08	5.02	5.02	6.68	6.09	5.93	5.61	5.72	6.14	5.93	5.62	6.86	5.75	5.87	6.3	6.66	5.7	5.73	5.91	5.5	5.22	6.19	5.69	5.89	5.72	5.5	6.21	6.41	5.6	6.55	6.45	5.94	5.54	5.78	5.46	5.73	5.84
LOC100653051	4.32	4.17	4.23	4.12	4.05	4.81	4.71	4.09	4.08	4.14	4.61	4.58	4.42	4.68	4.71	4.35	4.1	4.21	4.13	4.33	4.19	5.04	4.42	5.42	4.87	4.59	4.06	4.22	4.7	4.56	3.98	4.89	5.15	4.18	4.94	4.53	4.76	4.55	4.06	3.97	4.8	4.37	4.5	4.63	4.75	4.2	4.12	4.28	4.62
LOC100652766	6.97	6.69	7.03	7.07	7.16	5.72	6.85	7.06	6.71	6.56	6.72	5.94	5.66	5.41	5.18	7.51	6.76	6.42	6.71	6.61	6.52	6.28	6.73	6.43	6.47	6.92	7.28	7.43	6.52	6.79	6.44	6.49	5.96	7.15	6.65	6.7	6.48	6.67	7.05	6.35	6.14	6.85	7.06	6.28	6.3	6.4	6.09	6.15	6.3
LOC100652740	5.7	5.33	4.61	5.49	4.7	5.38	4.58	4.7	5.28	5.26	5.65	5.49	5.81	5.59	5.55	4.73	5.04	5.51	5.84	5.35	4.96	5.5	4.9	4.99	5.58	5.19	5.25	4.6	5.57	5.22	5.13	5.25	6.04	4.64	5.25	5.06	5.35	5.35	4.64	4.45	5.45	4.63	4.5	5.3	5.52	5.02	5.12	5.38	5.5
LOC100652963	6.9	6.87	7.56	8.67	7.05	5.71	7.13	9.58	7.86	7.38	6.32	5.9	7.7	6.24	6.15	7.81	7.11	6.9	7.56	6.44	6.49	6.34	7.15	5.74	6.37	7.26	7.34	7.33	5.73	6.64	6.72	6.82	4.84	8.29	5.78	6.16	5.85	5.82	8.11	7.44	5.99	8.66	7.37	6.23	5.9	6.61	5.68	6.73	6.28
IGANRP	4.83	5.23	4.59	4.81	5.06	6.23	6.03	4.7	4.33	4.84	5.48	5.65	5.28	5.95	6.08	5.49	4.35	5.09	5.34	5.73	5	5.66	5.23	5.24	6.05	4.72	5.76	4.88	6.13	5.43	5.49	5.28	5.91	4.23	6.09	5.02	6.15	6.21	5.45	4.18	5.72	4.52	4.76	6.15	6.15	4.86	5.39	4.81	6.15
LOC100506775	4.44	4.69	4.38	4.17	4.16	5.07	4.6	4.13	3.99	4.34	4.94	4.87	4.58	4.58	4.61	4.29	3.68	4.57	4.5	4.79	4.49	4.82	4.45	4.99	4.78	4.38	4.08	4.25	4.77	5.05	4.66	4.91	5.98	4.13	4.87	4.62	5.01	4.74	4.19	4.36	5.11	4.41	4.43	4.68	4.82	4.53	4.36	4.87	4.69
LOC100506299	4.97	4.66	4.85	5.55	5.54	4.26	4.94	5.09	4.73	4.56	4.74	4.15	4.9	4.36	4.31	4.92	4.49	4.79	4.7	4.14	5.41	4.22	4.3	4.51	4.28	5.08	5.42	5.38	4.3	4.72	4.95	4.3	4.52	4.8	4.3	4.7	4.12	4.04	5.23	4.93	3.87	5.25	5.1	4.41	4.24	4.77	4.32	4.44	4.19
LOC100507039	4.72	4.41	4.1	3.82	3.86	3.82	4.32	3.91	3.9	3.96	4.3	4.92	3.9	4.33	4.04	3.62	3.64	3.97	3.74	4.14	4	4.81	4.54	4.14	3.94	3.97	3.83	3.8	4.22	4.35	4.22	4.81	4.5	3.55	4.1	4.49	5.03	4.74	3.81	3.93	4.47	3.79	3.67	4.01	4.31	3.95	4.51	4	4.22
LOC100507554	6.26	6.12	6.59	6.66	5.89	5.01	6.23	8.53	6.91	6.41	5.66	5.22	6.47	5.43	5.3	6.95	6.3	5.97	6.61	5.35	5.86	5.6	6.52	5.26	5.4	6.4	6.59	6.3	4.98	5.75	5.83	6.02	4.3	6.97	4.82	5.35	4.77	5.27	7.35	6.75	5.22	7.81	6.61	5.43	5.02	5.85	5.06	5.78	5.52
LOC100287375	5.32	5.38	5.47	5.35	6.02	6.43	6.04	5.22	5.41	5.21	5.55	6.2	5.9	6.22	6	5.48	5.31	5.82	5.45	6.21	5.62	6.54	5.69	6.28	5.99	5.67	5.61	5.77	6.23	5.83	5.39	5.38	6.3	5.43	6.46	5.93	6.54	6.13	5.19	5.51	6.37	5.48	5.43	6.3	6.3	5.74	5.68	5.39	6.45
LOC100507015	5.96	6.23	6.44	6.05	5.97	7.03	6.11	6.01	6.52	6.14	6.14	6.6	6.07	6.35	6.3	5.96	6.27	6.37	6.4	6.46	5.84	6.67	6.11	6.2	6.08	5.67	5.76	6.15	6.41	6.26	5.97	6.38	7.07	6.63	6.67	6.12	6.68	6.48	5.86	6.42	6.61	6.64	5.76	6.49	6.58	6.2	6.11	5.78	6.66
LOC100507239	4.23	4.86	4.51	4.19	4.29	5.91	4.66	4.68	4.18	4.23	4.81	5.47	4.53	5.3	5.38	4.29	4.14	4.83	4.71	5.26	4.83	5.58	4.46	4.76	5.21	4.92	4.17	4.28	5.31	4.81	4.85	5.08	6.4	4.26	5.63	4.9	5.61	5.37	4.22	4.49	5.24	4.43	4.48	5.34	5.41	4.93	4.91	4.63	5.61
LOC100507672	5.68	5.02	5.49	5.13	5.41	6.21	5.43	5.35	5.09	5.58	5.4	6.22	5.67	5.62	5.58	6.33	5.43	5.16	5.24	5.79	4.86	5.62	5.21	5.68	5.55	5.2	5.63	5.25	5.64	6.2	4.99	5.74	6.38	5.32	5.84	5.32	6.05	5.84	5.78	4.66	5.79	5.17	4.93	5.84	6.01	5.24	5.01	5.42	5.82
LOC100505500	4.74	5.55	5.94	4.83	5.18	7.09	5.86	5.74	5.33	5.69	5.33	6.48	5.63	6.01	6.2	5.65	5.89	5.8	5.87	6.06	5.15	6.27	5.21	5.39	6.07	6.14	5.65	5.25	6.52	5.83	5.03	5.53	6.02	4.98	6.32	6.22	6.24	6.25	5.48	5.27	6.1	5.25	5.06	6.27	6.31	6.05	5.84	5.39	6.52
HMGA1P4	4.81	5.43	4.37	5.06	4.94	6.07	4.91	4.74	4.52	5.07	5.42	6.49	5.5	6.15	6.28	4.76	4.7	5.69	5.35	6.1	5.42	6.13	5.45	5.46	6.22	6.09	4.33	4.71	5.79	5.26	5.77	5.29	6.59	4.53	6.1	5.74	6.06	6.18	4.51	4.42	5.99	4.67	4.82	6.15	6.21	5.72	5.41	5.57	6.1
LOC100506897	4.92	5.49	4.46	5.23	4.92	7.2	5.55	4.31	4.32	4.96	5.1	6.51	5.78	6.51	6.51	4.49	4.51	5.4	5.92	6.1	5.49	6.62	5.6	4.86	6.09	5.55	4.82	4.38	6.42	5.43	5.19	5.39	7.44	4.23	6.47	6.22	6.62	6.67	4.71	4.28	6.38	4.6	4.57	6.29	6.35	5.9	5.64	5.12	6.36
LOC100507009	4.38	4.48	4.06	4.61	4.51	6.08	4.62	4.35	4.58	4.55	4.26	5.66	4.85	5.42	5.32	4.49	4.21	4.58	4.48	4.99	4.42	5.41	4.29	4.36	5.45	4.7	4.47	4.25	5.47	4.27	4.44	4.42	4.39	5.07	4.89	4.11	5.74	5.57	4.83	3.92	5.19	4.15	4.53	4.95	5.05	4.54	4.92	4.52	5.27
LOC100507319	6.04	6.27	6.82	6.25	6.87	5.79	6.99	6.3	6.83	6.89	6.22	5.85	6.59	5.71	6.08	7.01	7.02	6.52	6.57	6	6.62	6.1	6.27	6.19	5.87	6.72	6.94	6.8	5.9	6.53	5.63	5.93	4.82	6.52	6.11	6.7	5.83	5.64	7.17	6.52	6.29	7.19	6.61	6.24	5.87	6.39	6.28	6.55	5.93
LOC100507309	4.84	4.2	4.17	4.32	4.45	5.33	4.89	4.44	4.28	4.39	5.27	4.69	4.67	5.02	5.72	4.76	4.47	4.36	4.25	4.55	4.68	4.87	4.43	4.6	4.86	4.38	4.75	4.35	4.49	5.18	4.51	5.45	4.91	4.16	4.72	4.69	5.03	4.74	4.89	4.3	4.81	4.49	4.48	4.71	4.97	4.54	4.36	5.06	5.07
LOC100507417	3.97	4.07	3.91	3.77	4.02	4.25	4.15	3.98	3.76	3.9	4.52	4.34	4.03	4.58	4.78	3.77	4.09	4.39	4.14	4.57	4.02	4.28	4.4	4.06	4.55	4.17	3.78	3.86	4.55	4.24	4.08	4.29	4.36	4.06	4.58	4.26	4.76	4.42	3.8	3.87	4.48	3.78	3.83	4.32	4.7	4.2	4.1	3.97	4.5
LOC100506258	3.91	4.18	3.78	3.94	3.82	4.32	4.32	3.94	3.73	3.91	3.84	4.24	4.07	4.43	5.28	3.82	3.83	4.08	3.95	3.85	4.16	4.96	3.7	3.77	4.19	4.1	4.01	3.88	5.06	3.84	3.9	3.91	5.22	4.11	4.6	4.13	4.74	5.1	3.87	4	4.56	3.63	3.66	4.68	4.37	4.44	3.93	3.89	4.66
CYP2R1	4.54	4.59	4.51	4.71	4.56	5.91	4.59	4.54	4.61	4.37	4.43	5.17	4.65	5.06	4.9	4.44	4.65	4.54	4.9	4.76	4.41	5.22	4.49	4.55	4.86	4.66	4.1	4.41	5.04	4.52	4.58	4.68	5.9	4.59	5.31	4.66	5.25	5.58	4.65	4.69	5.25	4.67	4.2	5.06	5.36	4.61	4.64	4.67	5.08
LOC100507047	4.44	4.77	4.52	4.46	4.3	5.33	4.96	4.29	4.99	5.5	4.74	5.64	5.23	4.77	4.74	4.79	4.92	4.68	4.68	5.02	4.75	5.21	5.24	4.89	4.83	4.81	4.24	4.64	4.98	4.6	4.86	4.77	5.73	4.68	4.99	4.88	4.71	5.18	4.28	4.22	4.94	4.32	4.6	5.33	5.12	4.99	4.78	4.27	4.67
LOC100507303	6.99	7.04	6.87	7.73	7.22	6.64	7.9	8.09	6.39	6.82	6.75	6.83	7.19	6.56	6.52	7.47	6.82	7.22	7.03	6.51	7.17	6.72	7.34	7.4	7.12	7.2	7.43	8.09	6.3	7.13	7.31	6.94	6.19	6.6	6.62	6.79	6.41	6.63	8.37	7.45	7	7.66	7.56	6.74	6.53	6.79	6.98	7.6	6.88
LOC100129781	5.47	5.62	5.77	5.96	5.17	5	5.16	6.7	5.82	5.44	5.27	4.9	4.64	4.61	4.33	5.78	5.43	5.51	5.48	4.93	5.48	4.72	5.24	4.83	5.05	5.35	5.73	5.37	4.98	5.31	5.37	5.46	5.45	5.71	4.66	5.05	4.92	4.84	5.99	6.66	4.76	6.16	5.79	4.9	4.77	4.82	5.49	5.55	4.81
LOC100506114	3.72	4.37	4.02	4.24	4.02	4.4	4.17	4.26	4.18	4.08	3.83	4.61	4.58	4.17	4.19	4.25	4.19	4.18	4.32	4.64	4.23	5.38	4.53	4.38	4.89	4.11	3.94	4.19	4.66	4.39	4.16	4.27	4.95	4.15	4.77	4.19	4.85	4.6	4.13	4.19	4.66	4.08	4.24	4.45	4.46	4.48	4.18	4.12	4.47
LOC100506523	4.29	4.31	4.04	4.46	4.37	5.19	4.38	4.16	4.02	4.71	5.05	4.79	4.3	4.67	4.75	3.86	4.16	4.74	4.4	4.51	4.7	5	5.07	4.37	4.83	4.63	3.94	4.09	4.8	4.44	4.42	4.61	5.51	3.79	4.47	5.04	4.69	4.89	3.96	4.03	5.16	4.16	4.36	5.21	5.39	4.65	4.1	4.47	4.52
LOC100506115	3.98	3.83	4.39	3.83	4.1	5.85	4.55	3.99	4.14	4.37	4.57	5.31	4.65	5.3	5.66	4.06	3.91	4.4	4.11	4.83	4.03	5.49	4.34	4.75	5.1	4.53	3.75	3.73	5.15	4.68	3.96	4.57	6.21	3.92	5.42	4.57	6.09	4.73	4.06	4.36	4.97	3.81	4.14	5.6	4.99	5.03	4.43	4.06	5.44
LOC100506553	5.3	4.66	5.18	5.11	5.2	4.27	5.24	5.21	5.61	4.95	4.55	4.42	5.54	4.26	4.42	5	5.05	5.05	5.2	4.61	5.05	4.79	4.88	4.71	4.46	5.25	5.66	5.14	4.5	4.95	4.98	4.34	3.83	5.1	5.01	4.5	4.63	4.37	5.62	5.61	4.83	5.02	5.23	4.43	4.25	5.05	5.58	4.95	4.82
LOC100507307	4.17	4.3	4.36	3.95	4.54	4.75	5.93	4.42	4.01	4.24	4.87	4.41	4.38	4.54	4.8	4.31	4.36	5.04	4.55	4.52	4.36	5.02	5.13	4.31	4.63	4.59	4.32	4.21	4.64	5.31	4.34	5.09	4.32	4.13	4.84	5.32	4.69	4.59	4.38	4.3	5.11	4.28	4.33	4.48	5.06	4.81	4.49	5.14	4.72
LOC100507602	5.44	5.9	5.66	5.7	5.84	5.7	6.01	6.03	6.33	6.05	5.64	5.68	5.93	5.11	5.1	6.28	5.68	5.87	5.31	5.23	5.29	5.45	5.51	5.76	5.72	5.75	6.06	5.81	5.34	5.79	5.49	5.65	4.89	6.34	5.4	5.49	5.58	4.89	6.25	6.54	5.41	6.31	5.37	5.69	5.22	5.39	5.7	5.66	5.73
LOC100505976	5.21	5.7	5.86	5.44	5.76	4.03	5.46	5.31	4.64	6.03	5.44	4.98	6.48	5.08	5.23	6.4	5.2	5.49	5.63	4.93	5.4	4.38	6.01	6.31	5.39	5.69	5.28	6.1	4.92	5.55	6.13	5.6	3.84	4.88	4.59	5.45	5.29	4.83	5.6	5.38	4.87	7.64	5.82	4.55	4.97	4.83	4.87	5.67	5.2
LOC100288273	3.83	3.81	3.7	3.55	3.77	4.06	4.91	3.76	3.64	3.92	3.91	4.16	3.8	4.24	4.04	3.75	3.55	4.43	3.87	4.35	3.98	4.52	5.08	3.6	3.92	3.71	3.91	3.83	4.42	3.86	3.92	3.78	3.75	3.61	4.94	3.82	3.93	3.98	3.73	3.62	5.24	3.53	3.62	4.23	5.13	3.81	3.84	5.42	4.49
LOC100505661	4.76	4.94	4.79	4.63	5.09	4.52	4.61	5.13	5.81	5.02	5.07	4.67	4.57	4.7	4.85	4.85	5.16	4.67	4.84	4.7	4.5	4.87	4.75	5.33	4.58	5.05	5.52	5.13	4.64	4.86	4.61	5.06	4.26	5.75	4.5	4.78	4.39	4.57	5.15	4.53	4.59	5.55	4.55	4.49	4.72	4.56	4.72	4.94	4.79
RNF13	8.02	8.45	8.08	8.39	8.22	9.51	8.4	8.21	8.08	8.26	8.45	8.95	7.58	7.61	7.43	8.15	7.8	8.4	8.66	8.9	8.49	9.26	8.29	8.13	8.52	8.51	8.14	8.1	9.22	8.11	7.91	8.76	9.14	8.01	9.2	8.1	9.25	9.14	8.15	8.35	8.96	8.75	8.14	9.01	8.96	8.63	8.36	8.32	9.2
LOC100506694	4.25	5.14	4.58	4.71	4.77	5.3	4.77	4.55	4.42	4.69	4.43	5.65	4.85	5.16	5.07	4.69	4.72	5.16	4.79	4.79	5.18	5.46	5.28	4.92	5.44	5.35	4.37	4.9	5.1	4.94	5.38	4.57	5.56	4.27	5.27	5.08	5.24	5.56	4.53	4.82	5.32	4.69	4.58	5.19	5.24	5.04	5.23	4.92	5.41
LOC100652952	4.77	4.64	4.33	4.7	4.7	5.08	4.53	4.63	4.64	4.87	4.95	5.33	5.29	5.14	5	4.21	5.1	4.8	4.87	4.87	4.76	5.22	4.5	4.88	4.99	4.64	4.45	4.23	5.16	4.77	4.6	5.08	5.6	4.96	5.17	4.63	4.82	4.77	4.42	4.25	5.24	4.09	4.04	5.09	4.98	4.59	4.91	4.45	5.18
LOC100510710	5.52	5.61	5.66	4.95	5.18	6.19	5.77	5.26	5.49	5.71	5.54	5.45	5.54	6.41	5.98	5.24	5.56	5.48	5.65	5.86	5.48	6.18	5.55	5.24	5.8	5.33	5.42	5.24	6.29	5.38	5.46	5.94	6.32	5.43	6.41	5.87	6.6	6.17	5.25	5.43	5.96	4.93	5.41	6.24	6.22	5.7	5.68	5.25	6.32
FAM174B	5.02	5.68	5.48	5.5	5.43	7.3	5.85	5.37	5.51	5.44	5.86	6.6	5.76	6.13	6.36	5.73	5.61	5.88	6.17	6.23	5.14	6.22	5.95	6.3	6.53	6.26	5.54	5.09	6.03	5.82	6.19	5.57	6.61	5.4	6.31	6.51	6.26	6.55	5.42	6.02	6.48	5.46	6.1	6.04	6.27	5.76	5.89	5.65	6.28
CASC5	4.08	4.33	4.56	4.17	4.12	4.74	4.44	4.26	4.1	4.77	4.44	4.96	4.83	5.05	5.14	4.02	4.66	4.58	4.68	5.05	4.28	4.98	4.29	5.74	4.61	4.8	4.06	4.15	5.02	4.48	4.88	4.96	4.9	4.13	5.26	5.85	5.46	5.25	4.06	4.02	5.19	4.31	4.27	5.08	5.03	4.64	4.33	4.4	5.02
TCEB2	6.24	6.42	6.82	6.94	6.14	6.26	6.31	7.01	6.56	6.27	6.03	6.37	5.68	5.71	5.45	6.68	6.09	6.53	6.34	5.89	6.4	6.05	6.34	5.81	6.09	6.58	6.5	6.25	6.11	6.36	6.58	6.34	5.85	6.52	6.09	6.25	5.85	5.84	6.56	6.95	6.31	6.92	6.58	6.16	5.89	6.31	6.45	6.17	6.34
MGAT4C	4.45	4.35	4.47	4.27	4.45	3.79	4.04	4.07	4.17	4.03	4.67	3.87	3.71	3.82	3.79	4.54	3.91	3.9	4.06	3.77	4.99	4	4.46	3.93	3.8	4.03	4.46	4.41	3.79	4.06	4.85	4.53	3.9	4.59	3.79	3.79	3.81	3.94	4.16	4.64	3.99	4.69	4.68	3.81	3.84	3.72	4	4.41	3.78
HN1	7.71	8.15	8.24	6.79	7.19	9.63	9.06	7.58	7.3	8.18	8.49	9.31	8.8	9.04	9.3	7.91	8.22	8.46	8.69	9.07	7.9	9.21	8.55	9.36	9	8.59	7.56	7.35	9.17	8.52	8.57	9.12	10.27	7.78	9.59	9.3	9.4	9.28	6.86	6.42	9.12	6.86	7.45	9.12	9.27	8.72	8.17	8.46	9.14
SKAP1	5.19	5.83	4.86	5.28	5.29	6.52	6.33	4.86	4.55	5.79	6.17	6.44	5.8	6.83	6.47	5.02	4.66	6.19	6.27	6.2	5.84	6.55	6.62	4.66	6.12	5.81	4.92	4.66	6.37	6.75	6.41	5.85	5.09	4.23	6.86	5.91	5.96	6.6	5.08	4.56	6.43	5.37	4.84	6.29	6.56	5.81	5.51	6.52	6.14
SPNS3	5.05	5.07	4.65	4.53	5.08	5.53	4.97	4.55	4.58	5.21	5.33	5.53	4.68	5.43	5.39	4.81	4.54	5.3	4.86	5.44	4.6	5.24	5.54	4.81	4.99	5.46	4.52	4.49	5.1	5.42	5.28	5.15	5.19	4.52	5.17	4.92	5.11	5.38	4.6	4.53	5.32	4.58	4.88	5.21	5.34	4.98	5.24	5.2	5.33
TMC6	5.36	5.78	5.04	4.82	5.23	7.45	6.49	5.01	4.84	5.9	5.93	6.78	6.13	6.82	6.88	5.42	5.3	6.1	6.09	6.3	5.56	6.94	6.13	6.15	6.54	6.32	5.23	5	6.76	6.16	5.99	6.1	7.16	4.73	6.95	6.41	6.98	6.81	5.53	4.27	6.6	4.96	4.99	6.62	6.75	6.02	5.84	5.86	6.74
GRP	4.01	4.44	4.18	3.88	4.14	4.55	3.92	4.1	3.91	3.98	4.07	5.5	3.84	4.97	5.44	3.99	4.02	4.67	3.99	7.23	4.11	4.78	4.13	4.01	4.64	4.36	3.92	4.09	4.75	5.06	3.92	3.93	3.9	4.07	4.62	4.81	5.91	4.71	4.01	4.08	4.21	4.16	4.02	5.25	6.78	3.99	3.91	4.55	5.08
SFRP1	7	6.44	6.93	8.48	6.48	4.59	6.33	6.08	8.1	7.3	7.16	4.87	6.44	4.72	5.01	6.58	5.8	5.14	6.8	4.98	6.54	5.21	6.5	7.67	4.62	4.65	5.58	7.2	4.35	4.95	6.99	6.45	4.13	7.42	4.47	4.15	4.27	5	8.01	6.41	5.16	7.59	6.65	4.72	5.04	4.68	4.95	6.93	4.5
CYP2S1	4.32	4.72	4.3	4.03	4.21	6.46	5.14	4.34	4.03	4.21	4.19	5.57	4.5	5.35	5.3	4.07	4.32	4.68	4.36	5.16	4.52	5.74	4.67	4.16	4.99	4.84	4.28	4.12	5.82	4.57	4.04	5.1	5.56	4.17	5.46	4.98	5.8	5.3	4.26	4.13	5.4	4.34	4.12	5.43	5.06	5.21	5.23	4.2	5.72
B3GNT8	6.02	6.14	5.75	5.73	5.93	7.77	6.1	5.94	5.52	5.55	6.03	6.7	5.96	6.75	7	5.8	5.74	6.23	6.46	6.65	6.27	7.02	6.01	6.44	6.66	7.08	5.87	5.64	6.81	6.15	5.56	6.09	7.11	5.74	7.23	6.05	7.2	6.94	6.03	6.09	6.71	6.62	6.18	7.03	6.69	6.36	6.05	6.5	7.06
LINC00467	5.03	5.52	5.29	5.83	5.17	6.43	5.62	5.3	5.56	5.43	5.22	6.16	5.52	6.01	5.88	4.99	5.04	5.56	6.01	5.62	5.34	6.1	5.32	6.17	5.53	5.64	5	5.19	6	5.37	5.51	5.63	6.56	5.58	5.93	5.95	6.04	5.92	5.06	4.99	5.84	5.5	5.7	5.92	5.76	5.4	5.49	5.63	5.94
NLRP12	4.66	4.68	4.57	4.24	4.45	6.29	4.74	4.33	4.05	4.76	5.43	6.25	5	5.98	6.09	4.11	4.61	5.4	4.68	5.66	4.44	5.87	5.08	5.35	6	4.96	3.96	4.1	6.08	5.06	4.74	5.63	7.07	4.22	5.92	5.12	6.38	5.86	4.09	4.22	5.79	4.26	4.33	5.63	5.69	5.32	5.01	4.63	6.11
SYDE1	5.16	5.28	5.68	4.89	5.48	5.33	5.18	5.69	5.66	5.98	5.3	5.37	5.47	4.94	5.04	5.26	6.05	5.36	5.13	5.08	5.39	5.03	4.98	5.63	5.41	6.13	5.37	5.4	5.13	5.52	5.12	5.09	4.32	5.5	4.76	5.59	5.01	5.09	5.58	5.78	5.11	5.18	5.52	5.19	4.82	5.5	5.23	5.68	5.02
SEZ6L2	4.55	4.95	4.67	4.34	5.27	7.05	5.33	4.52	4.15	4.73	5.48	6.57	4.86	6.6	6.63	4.15	4.13	6.47	4.93	5.94	5.24	6.63	4.97	5.39	7.11	6.71	5.67	4.32	7.06	4.96	5.82	5.71	5.76	4.13	6.27	8	6.62	6.34	4.77	4.11	7.03	4.49	4.71	6.84	6.59	5.34	6.5	5.34	6.77
MARCO	6.86	7.49	6.4	7.57	6.64	10.19	8.9	4.52	7.11	7.47	7.08	9.95	7.92	9.49	9.94	5.21	7.66	8.2	9.44	9.04	7.05	9.67	6.4	8.46	9.29	7.45	4.22	4.86	9.92	7.82	7.26	8.18	9.21	7.19	9.67	6.92	9.62	8.47	5.09	5.08	9.65	6.87	6.61	9.4	10.11	9.03	9.1	6.21	10.27
CXCR4	8.3	8.3	7.99	7.1	8.25	10.9	10.61	8.7	6.02	6.9	9.48	9.63	8.88	9.43	9.87	8.2	6.63	9.17	8.83	9.79	8.1	10.33	8.43	10.37	9.81	8.29	8.99	7.31	9.57	10.02	7.76	9.77	10.91	6.73	10.36	9.45	10.02	9.72	8.34	7.66	10.1	7.75	8.36	9.62	9.85	8.94	8.94	9.61	10.07
COQ10B	6.01	5.43	6.13	5.39	5.67	5.38	5.51	5.95	6.03	5.82	5.8	5.12	5.22	4.7	4.69	5.91	5.7	5.18	5.43	5.49	5.44	5.3	5.34	5.47	4.94	5.17	5.91	5.87	5.25	5.69	5.36	5.71	5.49	5.83	5.33	5.61	5.53	5.42	5.74	5.65	5.03	5.87	5.37	5.37	5.46	5.42	4.99	5.27	5.28
SLC40A1	7.97	9.26	7.4	8.91	7.22	9.11	7.7	8.03	7.83	7.21	8.46	9.35	7.28	9.02	8.27	7.31	6.35	8.23	8.52	9.63	8.59	8.5	8.06	5.69	8.75	8.18	7.6	6.51	8.05	8.21	7.82	8.44	8.79	7.22	8.46	9.03	9.16	9.22	7.64	7.81	8.51	7.04	6.98	8.65	9.02	9	8.46	8.81	8.29
C20orf24	8.19	8.31	8.48	8.04	8.03	8.5	8.29	7.9	8.34	8.27	8.4	8.73	8.57	8.86	8.73	8.09	8.52	8.35	8.49	8.7	8.07	8.71	8.42	8.51	8.6	8.1	7.81	8.05	8.75	8.1	8.26	8.58	9.37	8.36	8.86	8.61	8.95	8.8	7.57	8.14	8.36	8.19	7.95	8.94	8.83	8.56	8.31	8.09	8.68
MRPS6	8.81	8.67	9.23	9.42	9.58	8.64	8.8	9.91	8.83	8.51	8.55	8.39	8.94	8.71	8.37	9.59	8.88	9.07	8.26	8.64	9.18	8.77	8.39	8.36	8.16	8.65	9.35	9	8.61	8.83	8.45	8.49	8.58	8.59	8.94	8	8.71	8.41	9.28	9.35	8.3	8.82	9.3	8.75	8.72	8.7	8.76	8.69	8.76
RBFOX2	6.67	6.18	6.52	6.49	6.51	5.04	6.1	6.38	6.8	6.4	6.47	5.42	6.23	5.93	5.69	6.38	6.55	6.47	6.48	6.37	6.39	5.74	6.24	6.1	5.6	5.77	6.7	6.45	5.85	6.22	6.1	6.23	4.57	6.49	5.82	6.38	5.87	5.81	6.53	6.61	5.97	6.39	6.27	6.07	5.72	5.98	5.98	6.15	5.86
MFNG	5.9	6.56	5.33	5.15	5.75	7.5	6.16	4.66	5.33	6.46	6.68	7.15	6.36	7.04	6.98	5.38	5.88	6.46	6.49	6.88	6.53	7.02	6.94	6.82	7.06	6.86	5.06	5.47	7.04	6.48	6.64	6.69	7.32	5.25	7.06	7.14	7.14	7.15	5	5.05	6.98	6.32	5.37	6.88	7.07	6.79	6.62	6.39	7.11
LCK	4.6	5.2	4.43	4.6	4.73	6.43	5.92	4.57	4.34	5.32	5.53	5.89	5.43	6.35	5.82	4.43	4.28	5.69	5.55	5.68	5.07	6.22	6.19	4.61	5.63	5.19	4.53	4.35	5.9	6.09	5.77	5.37	4.52	4.14	6.2	5.44	5.5	6.29	4.94	4.26	5.88	4.58	4.45	5.76	6.11	5.22	5.05	5.87	6.03
PSEN2	7.04	7.21	6.83	6.85	7.06	8.43	7.09	6.58	7.19	7.12	7.15	7.76	7.08	7.65	7.77	7.07	7.17	7.18	7.19	7.35	7.22	7.74	7.25	6.96	7.35	7.5	7.01	7	7.69	7.09	7	6.88	7.64	6.94	7.84	6.88	7.89	7.64	6.84	7.16	7.41	5.96	7.01	7.87	7.55	7.47	7.15	7.27	7.72
LRRC8C	5.52	5.47	5.31	4.71	4.95	5.48	5.52	4.85	4.69	5.11	5.79	5.71	5.36	5.82	5.73	5.4	4.99	5.01	5.33	5.58	5.48	5.62	5.62	5.89	5.49	5.45	5.43	5.12	5.55	5.76	5.46	5.87	6.38	4.85	5.69	6.12	5.77	5.69	5.06	4.74	5.12	6.24	5.16	5.48	5.82	5.82	5.29	5.35	5.46
DTL	4.29	4.64	4.76	4.48	4.28	4.93	4.22	4.2	4.25	4.72	4.86	5.23	4.54	4.9	4.99	4.22	4.58	4.56	4.39	5.02	4.38	4.89	4.57	5.86	4.6	4.66	3.98	4.06	4.79	4.69	5.1	4.7	4.48	4.41	4.92	5.51	5.27	4.86	4.12	4.74	4.9	4.9	4.34	4.84	4.76	4.72	4.92	4.67	4.77
FGR	7.65	7.89	6.92	6.84	7.15	9.84	8.87	5.25	6.58	7.84	8.74	9.55	8.54	9.46	9.49	7.07	7.52	8.4	8.46	9.19	7.62	9.57	8.08	8.77	9.41	8.67	6.8	6.37	9.34	8.45	7.42	8.74	9.01	6.29	9.38	8.49	9.66	9.3	6.82	5.75	9.48	7.14	7.15	9.51	9.5	8.82	8.58	8	9.5
ITGB1	8.3	7.9	8.51	8.5	8.55	7.22	8.29	8.72	8.31	8.19	8.09	7.43	7.98	8.09	8.2	8.94	8.65	8.22	8.29	8.32	8.4	7.87	8.06	8.57	8.16	8.77	8.73	8.6	8.09	8.42	7.94	7.75	7.43	8.57	8.04	8.51	8.07	8.04	8.58	7.79	8.06	8.51	8.49	8.1	8.02	8.07	7.61	7.73	7.88
ALOX5	7.22	8.22	6.79	6.84	7.6	9.64	8.65	5.89	6.53	7.7	8.25	9.27	8.5	9.42	9.32	6.57	7.42	8.57	8.3	9.25	7.69	9.68	8.16	8.29	9.4	8.02	6.84	6.13	9.18	8.21	8.34	8.69	9.44	6.47	9.45	8.32	9.59	9.48	6.87	5.83	9.53	5.68	6.95	8.98	9.64	8.28	8.17	7.68	9.56
YAP1	8.49	8.05	9.01	8.67	8.77	6.16	8.48	8.55	8.54	8.23	7.99	6.75	8.38	7.48	7.52	9.04	8.67	8.14	8.64	7.78	8.37	7.17	8.02	7.97	7.81	8.33	8.83	8.88	7.38	8.41	7.89	7.75	5.91	8.49	7.57	7.81	7.39	7.16	9	8.36	7.36	8.12	8.52	7.68	7.17	8.27	7.6	8	7.27
IL18	4.94	5.46	5.04	5.03	4.55	7.53	5.63	4.98	4.41	4.77	5.59	6.31	5.94	6.53	6.7	4.53	4.77	5.83	6.11	6.25	4.82	6.8	5.19	4.46	6.13	5.41	4.38	4.27	6.47	5.36	5.49	5.77	7.39	4.53	6.83	5.33	6.81	6.47	4.56	5.13	6.37	5.59	4.81	6.31	6.83	5.58	5.66	5.03	6.69
BEST1	4.56	4.61	4.56	5.3	4.2	5.77	4.81	4.42	4.47	5.17	4.88	5.42	5.26	5.21	5.18	4.76	4.33	4.62	4.79	4.96	4.42	5.17	4.52	4.84	5.29	4.65	4.21	4.45	5.14	4.8	5.04	5.3	6.24	4.43	5.1	4.86	5.3	4.96	4.25	4.29	5.32	4.41	4.78	4.93	5.29	4.65	4.83	4.47	5.08
ROM1	7.14	7.31	7.89	7.52	7.57	6.37	7.38	8.1	7.67	7.86	7.28	7.22	7.82	6.73	6.97	7.78	7.28	7.1	7.57	7.3	7.11	6.91	7.56	7.11	7.25	7.16	6.84	7.77	6.98	7.22	7.54	7.05	5.57	7.71	6.99	6.42	6.65	6.74	7.3	7.73	6.92	7.37	7.37	7.14	6.52	7.2	7.13	7.62	6.86
HPGDS	6.05	6.3	6.34	5.49	5.26	6.96	5.98	5.78	4.57	5.68	5.76	6.86	6.33	6.07	6.56	5.51	5.43	5.77	5.88	6.79	5.94	6.18	5.81	4.85	6.15	6.5	5.14	5.08	7.32	6.44	5.68	6.2	5.31	4.96	6.08	4.8	6.37	6.35	5.34	5.3	5.67	6.42	4.72	6.68	6.46	6.83	6.14	5.95	6.62
CAT	7.67	7.63	7.28	7.44	6.82	8	7.77	7.49	7.11	7.18	7.93	7.79	7.25	7.79	7.63	7.53	6.66	7.41	8.02	7.62	7.66	7.63	7.73	7.37	7.88	7.81	7.39	6.85	7.63	7.57	7.89	7.69	8.23	7.08	7.72	7.72	7.9	7.86	7.45	7.18	7.45	7.52	7.21	7.66	8.07	7.69	7.36	7.77	7.49
EPSTI1	4.96	4.92	4.57	4.55	4.66	5.28	5.5	4.75	4.32	4.69	5.65	5.45	4.69	5.96	6.27	4.71	4.29	5.27	5.07	5.65	5.02	5.35	4.95	5.03	5.39	5.15	4.66	4.52	5.56	5.79	5.09	4.83	6.41	4.55	5.65	5.22	5.68	5.76	4.68	4.3	5.6	4.65	4.49	5.64	5.93	5.97	5.3	5.44	5.47
TRPC4	4.77	4.56	5.46	4.76	4.58	4.02	4.69	5.12	4.7	4.88	4.57	4.08	4.84	4.23	4.17	4.87	5.66	4.46	4.54	4	4.8	4.2	4.26	4.34	4.09	4.62	5.29	5.03	4.55	4.69	4.55	4.64	3.89	4.72	4.07	5.35	4.19	4.08	5.16	4.7	4.04	4.6	4.35	4.38	4.07	4.93	4.94	4.4	4.08
METRNL	9.47	8.83	9.36	8.12	8.8	9.78	9.55	8.34	8.68	8.75	9.01	9.47	9.03	9.3	9.33	9.35	8.91	9.1	8.72	9.3	8.64	9.37	8.75	9.52	9.42	9.26	9.03	9.02	9.33	9.52	8.94	9.45	9.14	8.74	9.18	9.2	9.18	9.39	9.24	8.72	9.38	9.04	8.96	9.16	9.41	8.9	8.74	8.8	9.31
DIO3	5.98	5.91	7.5	4.13	6.12	4.56	5.59	4.27	4.8	5.92	6.64	4.03	5.47	3.87	3.86	6.28	6.59	4.06	5.65	4.08	5.54	4.06	6.2	4.64	3.99	3.92	4.75	7.4	3.83	3.85	7.19	5.95	3.8	7.63	3.93	3.99	3.76	3.94	4.35	5.66	3.96	5.6	7.48	3.97	3.66	3.75	4.6	5.94	3.99
PRKD1	6.2	6.17	6.52	6.13	6.18	5.43	5.84	6.32	6.39	5.98	6.18	5.18	5.97	5.37	5.31	6.03	6.57	6.3	5.88	5.5	6.42	5.55	5.88	5.5	5.94	5.78	6.27	6.1	5.83	5.71	6.07	5.87	4.75	6.51	5.35	6.04	5.23	5.26	6.22	6.19	5.56	5.78	6.28	5.57	5.35	5.81	6.32	6	5.31
ERO1L	6.32	6.33	6.89	6.26	6.72	7.11	7.34	6.47	6.56	6.44	6.55	7.24	6.68	7.67	7.32	6.78	6.86	6.66	6.44	7.34	6.49	7.43	6.88	8.48	7.34	6.53	6.91	6.85	7.14	6.62	6.33	6.63	7.04	6.74	7.56	7.04	7.67	7.66	6.64	6.32	7.01	6.99	6.7	7.55	7.62	6.62	6.89	6.16	7.49
AQP9	6.13	5.37	6.18	4.44	4.69	8.64	7.32	4.5	5.35	5.51	7.17	8.35	7.47	7.85	7.92	4.48	5.66	6.8	5.79	6.99	5.42	8.04	5.59	8.1	7.88	6.28	3.88	4.2	7.54	6.96	5.21	7.49	8.59	4.99	8.24	6.45	7.89	7.63	4.16	4.26	8.13	4.79	4.64	7.71	7.94	6.65	6.03	5.9	7.91
NDN	7.26	7.04	7.38	7.22	6.71	6.72	6.97	7.87	7.25	7.48	7.03	6.61	6.89	6.41	6.52	7.15	7	6.93	7.28	6.89	7.27	6.4	6.92	6.2	6.2	6.67	7.13	6.77	6.83	6.88	7.26	6.91	6.33	7.24	6.71	6.25	6.64	6.15	7.3	7.35	6.56	7.37	7.45	6.78	6.31	6.82	7.05	7.02	6.86
GALNS	5.36	5.47	5.55	4.86	5.26	6.17	5.47	5.1	5.18	5.58	5.42	5.75	5.24	5.78	5.7	5.06	5.08	5.45	5.49	5.7	5.31	6.32	5.51	5.17	5.87	5.57	5.11	5.06	6.41	5.21	5.72	5.96	5.87	5.32	5.96	5.67	6.3	5.88	5	4.92	5.78	5.01	5.17	6.24	5.88	5.44	5.65	5.17	6.2
CRISPLD2	6.6	5.63	5.95	4.71	6.04	4.49	5.5	4.75	5.45	6.24	6.25	4.98	6.3	4.14	3.94	6.63	6.11	4.35	5.32	4.16	4.61	4.05	5.8	5.47	4.76	4.49	7.07	7.06	4.54	5.17	6.41	6.35	4.41	7.25	3.97	4.08	3.94	4.14	6.51	5.58	5.2	6.58	6.62	4.05	4.25	4.02	5.4	5.49	3.94
DDX28	6.64	7.06	6.66	6.58	6.72	7.28	6.59	6.18	6.98	7.2	6.86	7.26	7.05	7.34	7.34	6.44	6.94	7.01	7.22	7.16	6.86	7.36	7.11	6.98	7.17	7.09	5.83	6.85	7.23	6.46	7.06	6.7	7.76	6.62	7.49	6.95	7.45	7.51	6.01	6.4	7.28	6.57	6.45	7.3	7.37	7.14	6.97	6.64	7.46
PLCG2	5.66	5.9	5.26	4.76	5.28	6.84	5.87	4.71	4.67	5.62	6.26	6.5	5.59	6.22	6.13	5.35	5.06	5.66	5.53	6.1	5.66	6.36	6.23	6.5	6.34	5.68	5.28	5.58	6.45	6.13	6.12	6.24	6.91	4.63	6.29	6.1	6.37	6.24	5.24	4.89	6.16	5.72	5.48	6.16	6.26	6.03	6.04	6.05	6.47
CORO1A	6.3	6.65	6.1	5.49	5.83	7.39	6.67	5.68	5.73	6.75	7.05	7.59	6.39	7.55	6.98	5.76	6.48	6.95	6.8	7.46	6.32	7.41	7.02	6.6	7.48	6.96	5.45	5.61	7.37	7.04	6.92	7.18	8.03	5.75	7.33	6.88	7.52	7.65	5.65	5.57	7.3	5.22	5.76	7.27	7.66	6.9	6.53	6.93	7.58
SULT1A2	6.62	7.21	6.01	6.89	6.24	7.21	6.81	6.17	6.19	6.82	7.23	7.29	6.81	6.86	7.08	6.43	6.11	6.34	7.09	7.1	6.76	7.48	6.61	6.36	7.35	6.97	6.21	5.94	7.16	6.31	7.17	7.21	7.54	6.39	6.91	7.21	7.01	7	6.68	5.69	7.24	6.37	6.76	7.18	7.06	6.47	6.83	7.12	7.41
PMFBP1	4.14	4.49	4.26	4.05	4.1	5.97	4.3	4.19	4.08	4.18	4.24	5.3	4.79	4.83	5.03	4.14	4.25	4.42	4.33	4.73	4.09	5.38	4.4	4.18	5.18	4.76	4.03	4.11	5.39	4.41	4.34	4.29	5.92	4.09	5.07	4.28	5.39	4.86	4.17	4.28	5.07	4.16	4.14	5.17	5.08	5.18	5.13	4.33	5.25
RAB5C	6.01	6.04	5.65	5.36	5.83	6.76	6.06	6.12	6.16	6.27	5.99	6.14	5.97	6.53	6.35	5.72	6.23	5.81	6.18	6.13	5.75	6.26	5.81	6.23	6.01	6.03	5.86	5.81	6.38	5.84	6.02	6.23	6.48	6.16	6.51	6.16	6.75	6.19	5.87	5.4	6.2	5.45	5.61	6.34	6.46	6.18	5.86	5.6	6.42
ACAP1	4.19	4.49	4.33	3.83	4.27	4.28	4.96	4.39	4.08	4.51	4.81	4.68	4.53	5.36	5.11	4.08	4.02	4.81	4.64	4.74	4.05	5.17	5.07	4.69	5.04	4.64	4.08	4.05	5.17	5	4.79	5	4.32	3.96	5.18	4.82	5.1	5.15	4.1	3.93	4.94	4.29	4.13	5.08	5.29	4.44	4.49	4.88	5.22
TK1	6.65	7.13	7.88	6.45	6.63	8.25	7.66	6.58	6.9	8.24	7.25	8.43	7.76	8.2	8.29	6.68	8.1	7.72	7.9	8.41	6.76	8.32	6.58	9.66	7.92	8.13	6.58	6.29	8.08	7.12	7.84	8.24	7.49	6.58	8.54	9.21	8.59	8.46	6.8	6.4	8.36	6.58	7.02	8.33	8.18	7.71	7.6	7.33	8.33
PDE6B	4.02	4.31	4.36	4.06	3.91	5.39	4.28	3.95	4.03	4.28	4.14	4.65	4.41	4.79	4.78	3.85	4.09	4.31	4.02	4.42	3.71	4.81	3.99	4.01	4.53	4.27	3.98	4.13	4.9	4.06	4.37	4.35	5.44	3.81	4.99	4.35	5.17	4.65	4.21	3.93	4.73	3.87	4.18	4.76	4.71	4.56	4.32	4.27	5.03
KRT31	4.47	4.78	4.34	4.43	4.64	6.05	4.48	4.49	4.35	4.32	4.53	5.8	4.7	6.19	5.51	4.54	4.62	4.9	4.45	5.53	4.13	5.9	4.37	4.19	5.05	4.49	4.57	4.6	6.08	4.51	4.19	4.65	4.43	4.47	6.13	4.21	6.63	5.83	4.57	4.5	5.64	4.61	4.41	5.43	5.58	5.06	4.7	4.47	5.97
NPC1	6	6.19	6.39	5.29	5.78	7.54	6.01	5.34	6.02	5.89	6.07	6.73	6.05	6.88	6.71	6.09	6.59	6.11	5.95	6.54	5.9	7.13	6.08	6.17	6.31	5.88	6.3	5.94	6.92	6.05	5.77	6.19	7.21	6.08	7.17	6.24	7.19	6.81	6.01	5.67	6.8	5.39	5.77	7.12	7.04	6.27	6.24	5.6	7.2
GJA4	7.2	6.89	7.31	6.2	7.63	5.97	6.81	8.29	6.4	7.35	7.36	6.82	6.89	6.44	6.27	8.16	7.28	6.94	6.73	6.12	6.86	6.19	7.14	7.9	6.55	7.52	8.25	7.71	6.26	7.02	7.53	6.87	3.97	7.75	6.3	6.48	6.14	5.98	7.3	8.48	6.7	7.88	8.15	6.65	6.11	6.88	7.3	7.06	6.16
FZD5	5.03	4.97	4.93	4.49	4.62	5.33	4.52	4.56	4.9	5.09	4.99	5.35	4.76	5.35	5.21	4.88	5.08	5.12	4.72	5.11	4.68	5.09	5.07	4.5	5.03	4.54	4.53	4.68	5.13	4.83	5.19	5.09	6.07	4.83	5.13	4.79	5.36	4.96	4.78	5.05	5.11	4.7	4.9	5.16	5.27	4.99	5.08	5.19	5.3
EPHA4	6.23	6.24	5.81	6.06	5.8	5.58	6.25	5.68	6.82	6.18	6.62	5.85	6.38	5.51	6.13	6.53	5.74	5.98	6.5	5.9	6.42	5.67	6.32	6.82	5.76	6.14	6.03	5.92	5.81	6.36	6.16	6.11	5.29	5.96	5.55	6.29	5.77	5.71	6.31	6.34	6.44	6.57	6.62	5.76	5.54	5.79	5.85	6.89	5.7
TLR1	5.78	6.72	5.95	5.85	5.87	7.69	6.35	5.34	5.75	6.32	6.93	7.42	6.51	7.71	7.45	5.29	5.84	6.93	6.99	7.54	5.96	7.62	6.62	5.83	7.36	6.54	5.1	5.29	7.47	6.64	6.62	6.77	7.9	5.59	7.61	6.92	7.48	7.62	5.56	5.29	7.37	5.94	5.35	7.33	7.85	6.66	6.93	5.93	7.82
OSBPL6	5.63	5.67	5.66	5.19	5.61	5.04	5.54	5.34	5.35	6.05	5.46	5.38	5.42	5.01	5.15	5.86	5.74	5.48	4.96	4.89	5.77	5.09	5.7	5.1	5.26	5.48	5.97	5.6	5.62	5.58	5.48	5.95	4.77	5.46	5.06	5.57	5.12	5.04	5.78	5.74	5.23	6.34	6.17	5.33	4.74	5.8	6.2	5.82	4.98
SDC4	7.6	7.25	8.27	6.51	7.88	7.12	7.73	7.77	7.85	7.61	7.31	6.93	6.66	6.42	6.48	8.19	8.75	7.49	7.2	6.87	7.37	7.22	7.09	7.34	6.89	7.04	8.75	8.17	7.22	7.44	6.74	7.02	6.27	7.97	6.97	6.63	7.15	6.89	8.15	7.52	7.3	7.81	7.69	7.05	6.85	7.57	7.35	7.36	7.26
PLBD2	5.56	5.68	5.43	4.94	5.48	7.69	5.91	5.31	5.71	5.66	5.22	6.58	5.65	6.22	6.11	5.47	5.69	5.8	5.65	5.75	5.49	6.15	5.36	5.31	6.14	6.27	5.54	5.42	6.11	5.27	5.51	5.64	6.1	5.65	5.98	5.71	6.21	5.96	5.9	5.36	5.8	5.36	5.54	6.25	5.85	5.92	5.79	5.54	6.24
INSM1	3.7	3.9	3.67	3.58	3.61	5.06	3.72	3.69	3.77	3.68	3.68	4.31	3.59	4.36	4.37	3.76	3.63	3.81	3.64	4.04	3.72	4.4	3.68	3.74	3.87	3.84	3.65	3.65	4.91	3.69	3.69	3.88	3.76	3.74	4.2	3.84	4.82	3.94	3.62	3.72	4.09	3.84	3.65	5.31	4.05	3.73	3.86	3.77	4.41
LAMA5	6.96	6.66	5.93	6.25	7.36	5.16	6.6	6.46	6.78	6.97	6.56	5.77	6.3	6.04	5.73	7.08	6.87	7.01	6.51	5.93	7.1	5.93	6.35	6.75	6.3	6.88	7.29	6.92	6.02	6.82	6.36	6.62	4.28	6.52	5.77	7.26	6.04	5.79	7.28	6.53	6.04	5.68	7.06	6.18	5.67	6.71	6.73	6.52	5.85
PCP4	7.23	6.54	7.96	4.59	5.87	4.25	4.68	5.69	5.75	4.53	4.88	4.13	4.32	3.91	3.99	5.51	7.14	4.92	4.97	4.08	5.47	4.29	4.01	4.39	4.1	4.17	7.73	6.83	4.04	4.36	4.01	5.36	4.08	7.21	4.17	3.93	4.02	4.15	4.71	6.35	3.97	6.29	5.97	4.16	4.13	4.04	4.46	5.6	4.09
CXCR6	4.12	4.75	4.39	4.23	4.43	6.11	5.7	4.42	4.07	4.64	5.04	4.79	5.27	5.56	5.62	4.19	3.93	4.94	5.14	5.14	4.7	6.03	5.29	4.17	4.68	4.54	4.12	4.08	5.04	5.11	4.98	4.67	4	3.97	6.16	4.34	5.23	5.67	4.7	4.07	5.44	4.33	4.05	5.42	5.71	4.68	4.69	4.69	5.77
RBMS3	5.12	5	5.29	5.63	5.34	4.4	5.6	5.35	5.25	5.21	5.16	4.56	5.15	4.52	4.65	5.47	5.07	5.05	5.28	4.75	5.31	4.44	5.18	4.83	4.81	4.78	5.62	5.45	4.67	5.32	5.31	4.88	3.94	5.34	4.53	4.86	4.53	4.5	5.71	5.51	4.66	5.59	6.12	4.76	4.46	4.86	4.85	5.09	4.5
ACTA1	7.44	6.27	4.5	4.71	7.92	4.23	4.49	6.61	5.67	4.53	6.91	4.21	4.96	3.91	3.93	7.01	6.1	5.74	4.12	3.93	7.53	3.96	4.73	4.29	5.04	4.99	8.99	8.55	4.06	6.16	4.95	5.73	4.06	6.45	4.05	4.19	3.98	3.92	5.22	6.35	4.11	6.77	7.45	4.04	3.96	4.52	6.2	5.71	4.06
ACSL1	6.76	6.68	6.58	6.47	6.32	8.61	7.47	6.35	6.5	6.93	7.09	7.39	7.67	7.56	7.53	6.65	6.87	6.87	7.63	7.05	6.15	7.43	6.59	7.15	7.74	6.38	6.45	6.12	7.43	6.8	6.93	7.2	7.5	6.45	7.32	6.26	7.49	7.55	6.76	6.27	7.58	6.35	6.27	7.16	7.76	6.77	6.5	6.23	7.6
SLC9A7	4.65	5.09	5.14	4.8	5	6.02	5.41	5	5.03	4.95	5.1	5.6	4.75	5.04	5.4	5.15	5.37	5.23	5.07	5.85	4.63	5.89	4.86	4.75	5.7	5.43	4.57	4.91	5.8	5.3	4.86	5.25	5.95	4.68	6.01	5.34	6.37	5.88	4.77	4.98	5.73	5.27	4.97	5.81	5.88	5.19	5.09	5.04	6.26
MSX1	5.86	5.33	5.61	5.99	5.5	5.04	5.81	4.75	6.26	6.06	5.63	5.48	5.8	5.03	4.69	6.12	5.06	4.57	5.83	4.55	5.27	4.7	5.51	5.34	4.31	4.73	5.72	6.23	5.16	4.9	5.95	5.66	4.44	5.87	4.59	4.8	4.78	4.97	6.53	5.12	5.21	6.26	5.38	4.94	5.06	4.52	4.9	5.45	4.7
NAIP	6.86	7.64	6.05	6.81	7.05	7.97	7.2	5.75	6.01	7.34	7.62	8.08	7.01	7.87	7.85	6.29	6.45	6.99	7.2	7.65	7.14	7.68	7.73	6.58	7.93	6.82	6.37	6.57	7.45	7.61	7.95	7.86	8.78	6.01	7.64	7.64	7.62	7.9	6.35	5.27	7.19	4.91	6.53	7.63	8.04	7.12	7.52	7.11	8.12
MYOT	4.31	4.01	4.2	4.38	3.97	3.77	4.13	3.91	5.79	4.15	4.56	3.75	4.84	3.81	3.86	4.28	4.41	3.82	4.4	3.73	4.17	3.77	3.85	3.92	3.78	3.86	4.77	4.07	3.8	3.77	3.9	4.23	3.82	4.14	3.79	3.66	3.65	3.7	4.27	4.51	3.8	4.91	4.22	3.79	3.95	3.79	3.69	3.83	3.78
CSF1R	9.31	10.19	8.43	8.79	8.9	10.66	9.65	7.26	7.96	8.91	10.16	10.94	9.69	10.59	10.6	8.34	8.75	10.19	9.8	10.64	9.57	10.62	9.95	7.91	10.88	10.02	8.12	7.31	10.34	9.98	10.3	10.24	11.03	8.15	10.29	10.18	10.55	10.64	8.63	7.63	10.85	7.82	8.48	10.29	10.87	10.05	10.21	9.23	10.59
PSMB9	7.63	7.78	7.43	7.31	7.1	7.19	7.49	7.52	6.92	7.96	8.27	7.83	7.74	8.3	8.01	7.28	6.98	7.99	7.59	7.98	7.61	7.8	8.07	7.92	7.78	7.47	7.54	7.45	7.96	7.98	8.3	8.12	8.45	6.9	8.22	7.98	7.94	7.99	7.2	6.61	7.89	7.01	7.03	7.71	8.46	7.84	7.7	8.12	7.99
AKAP12	6.4	5.73	6.53	5.92	6.34	4.51	5.93	6.25	5.92	5.88	6.19	4.94	5.77	4.91	4.65	6.72	6.32	5.5	6.07	5.08	5.94	4.88	5.58	8.27	5.3	5.71	6.81	7.44	5.14	6.22	5.81	5.82	4.05	7.85	4.8	5.33	4.66	5.02	6.87	6.45	5.31	7.6	6.29	4.83	4.96	5.54	5.2	6.5	4.74
WBSCR17	5.73	5.1	5.75	4.85	5.72	4.47	5.03	5.43	5.62	5.27	4.85	4.09	4.51	4.39	4.32	5.85	5.75	5.28	5.01	4.21	5.24	4.85	4.8	4.32	4.68	4.79	5.73	5.18	4.11	4.95	4.75	5	4.1	5.34	4.46	3.91	4.57	4.3	5.3	6.41	4.26	5.59	5.9	4.62	3.92	4.58	5.28	5.1	4.24
CD36	7.62	7.09	7.08	7.52	5.97	8.78	6.83	4.92	5.8	6.77	7.91	8.56	6.6	9.57	8.77	7.81	5.85	7.73	7.59	8.79	8.07	8.86	7.91	6.97	9.07	8.53	6.01	5.65	8.46	7	8.22	8.21	9.57	5.54	9.06	7.77	9.02	8.44	6.36	5.76	8.25	6.83	7.09	8.94	9.18	8.44	7.77	7.73	8.45
MAP7D3	6.24	6.06	6.14	6.11	6.4	4.94	5.53	6.18	6.34	6.24	6.09	5.13	6.43	5.71	5.4	6.19	5.99	6.27	5.81	5.74	5.9	5.58	6.14	5.29	5.41	5.7	6.31	6.11	5.7	5.86	6.01	5.8	4.99	6.35	5.56	5.45	5.55	5.5	6.05	6.8	5.19	6.14	6.51	5.44	5.48	5.83	6.12	6.06	5.53
STYXL1	4.7	5.24	5.25	4.82	4.39	5.58	4.8	4.66	4.53	4.73	4.79	5.11	4.75	5.18	5.11	4.68	4.47	4.96	5	5.12	4.75	5.21	5.1	5.18	5.11	4.7	4.47	4.43	5.2	4.8	4.99	5.18	5.98	4.74	5.08	5.23	5.45	4.95	4.45	4.98	5.14	4.87	4.86	5.39	5.28	4.97	5	4.64	5.01
TES	7.29	7.13	7.28	6.54	6.74	5.69	6.06	7.11	7.23	6.55	6.47	5.45	6.55	6	5.65	7.01	6.93	6.61	6.04	5.87	7.17	5.79	5.81	5.44	5.5	5.48	7.44	6.85	5.66	6.45	5.59	6.96	5.23	7.36	5.52	5.56	5.8	5.32	6.78	6.95	5.76	6.98	6.05	5.81	5.47	6.09	6.78	6.81	5.78
PARP12	6.15	6.79	5.61	6.12	6.36	7.99	6.52	5.73	6.02	6.59	6.75	7.25	6.61	7.53	7.65	6.01	6.43	7.01	6.53	7.06	6.68	7.45	6.63	6.6	6.99	7.2	6.54	6.02	7.58	6.96	6.5	6.57	7	5.98	7.54	7.18	7.51	7.53	6.09	5.56	7.17	5.28	5.92	7.5	7.44	7.51	7.15	6.79	7.56
LRRC6	4.45	4.61	4.92	4.61	4.45	5.61	4.91	4.46	4.13	4.5	5	5.16	4.53	5.18	5.14	4.44	4.28	4.64	4.69	4.85	4.62	5.27	4.71	5.26	5.09	4.76	4.24	4.31	5.22	4.64	4.86	4.8	5.25	4.46	5.29	5.09	5.32	5.06	4.32	4.33	5.07	4.64	4.5	5.16	5.11	4.64	4.86	4.66	5.22
GPR34	5.85	6.68	6	6.39	5.05	7.36	5.63	5.14	5.24	5.45	6.56	6.89	6.3	7.06	6.94	4.95	5.35	6.86	7.08	7	5.83	6.77	6.62	4.63	6.7	6.38	4.9	4.7	7.03	6.35	6.55	6.44	7.44	5.29	6.89	6.3	7.17	7.13	5.01	5.58	6.93	5.86	5.34	6.74	7.25	6.39	6.52	5.52	7.05
DLC1	5.42	5.19	5.14	5.81	6.1	4.34	5.39	5.63	5.33	5.43	5.53	4.64	4.89	4.71	4.79	5.85	4.77	5.4	5.35	5.09	5.81	4.77	5.56	4.99	5.1	5.55	5.87	6.07	4.77	5.72	5.76	5.27	4.09	5.4	4.76	5.47	4.63	4.91	5.67	5.21	5	5.25	5.8	4.95	4.89	5.29	5.28	5.31	4.6
TMOD1	6.59	6.32	6.55	5.91	6.26	4.89	5.88	6.41	5.91	5.8	6.12	4.63	6.08	5.05	4.72	6.25	6.44	6.42	5.81	4.84	6.42	5.22	6.24	5.16	5.57	5.53	6.59	6.56	5.64	6.19	5.9	6.27	4.28	6.92	4.88	4.91	5.01	4.7	6.47	7.27	5.1	7.02	6.8	5.45	4.7	6.3	6.47	6.13	5.11
RMI1	4.98	5.55	5.21	5.36	5.1	5.63	5	4.87	5.06	5.23	5.36	5.82	5.25	5.79	5.8	4.79	5.12	5.54	5.22	5.73	5.36	5.83	5.42	5.95	5.45	5.41	4.68	4.9	5.62	5.07	5.59	5.49	6.24	5	5.78	5.74	5.86	5.72	4.65	5.38	5.76	5.09	5.26	5.7	5.7	5.43	5.5	5.35	5.77
F8A1	7.8	8.13	7.34	7.49	7.73	8.88	7.8	7.49	8.19	8.06	8.18	8.48	8.1	8.48	8.29	7.48	7.99	8.15	8.15	8.25	8.16	8.45	8.06	7.75	8.36	7.87	7.9	7.53	8.34	7.91	8.31	8.05	8.39	7.73	8.34	8.38	8.3	8.52	7.85	7.6	8.4	6.82	7.63	8.22	8.55	8.19	8.39	7.95	8.33
PTP4A3	6.9	7.01	6.78	6.57	7.94	5.96	6.72	7.17	7	7.4	6.55	6.55	6.36	6.05	6.16	7.63	6.68	6.8	6.4	6.42	6.83	6.19	6.83	7.06	6.52	6.76	6.98	7.99	5.47	7.34	6.76	6.48	4.14	7.18	6.35	6.26	5.74	5.79	7.34	7.28	6.78	6.84	7.72	6.04	5.97	6.29	6.85	6.84	6.05
C10orf11	4.99	5.52	5.07	6.22	4.74	6.4	5.76	5.1	5.99	5.95	5.51	5.8	5.28	6.09	5.59	5.21	5	5.51	5.75	5.89	5.07	6.1	5.02	5.46	5.64	5.39	4.95	4.87	5.92	5.3	5.46	5.56	6.38	4.64	5.96	5.38	6.24	6.11	6.06	4.67	6.06	5.02	4.98	6.06	5.63	5.13	5.46	5.19	6.39
C1orf21	5.81	5.55	5.39	5.39	5.2	4.92	4.89	4.62	5.39	5.36	5.54	4.87	5.5	4.91	4.71	5.17	5.3	4.73	5.25	4.94	5.5	5.31	5.22	5.05	4.74	4.66	5.33	5.27	4.53	5.05	5.43	5.47	4.19	5.81	4.95	4.7	4.92	4.92	5.35	5.64	4.86	5.93	5	4.91	4.69	4.79	5.44	5.38	5.14
SPARCL1	10.65	10.59	10	11.12	10.84	8.22	10.62	10.68	11.16	10.79	10.38	9.09	10.23	9.5	9.13	10.47	10.51	10.09	10.69	9.49	10.68	9.62	9.78	10.01	9.57	9.54	10.38	10.96	9.43	9.86	10.03	10.05	5.56	10.24	9.39	9.04	9.31	9.13	11.08	10.53	9.68	11.29	10.77	9.78	8.41	10.18	10.35	9.93	9.06
ATP6AP2	8.47	8.42	8.22	8.21	8.44	8.81	8.71	8.41	8.3	8.32	8.45	8.83	8.53	9.14	9.36	8.34	8.25	8.5	8.63	9.13	8.76	9.14	8.45	8.23	8.65	8.88	8.42	8.2	9.23	8.5	8.37	8.3	9.03	8.11	9.07	8.62	9.4	9.02	8.46	7.9	9.05	8.43	8.47	9.16	9.03	8.61	8.27	8.31	9.06
CD19	4.37	4.59	4.3	4.36	4.28	4.75	4.79	4.33	4.16	4.66	5.09	5.24	4.34	4.96	5.01	4.24	4.17	4.6	4.47	4.62	4.53	4.96	5.35	4.24	4.82	4.42	4.25	4.15	4.46	5.37	4.59	4.77	5.01	4.22	4.89	5.47	4.65	4.72	4.51	4.13	4.96	4.43	4.27	5.52	5.71	4.35	4.61	6.09	4.84
CDCP1	4.34	5.07	5.22	4.11	4.71	6.1	5.35	4.64	4.26	4.83	4.66	6.04	5.1	5.9	5.76	4.92	5.37	4.93	4.89	5.61	4.26	5.45	5.02	5.49	5.87	5.08	4.57	4.38	5.58	5	4.6	5.25	6.11	4.42	5.39	5.71	5.79	5.82	4.48	4.23	5.87	4.44	4.36	5.34	5.72	5.32	5.09	4.43	5.71
ZNF385D	6.41	6.42	7.14	6.9	6.35	5.27	7.01	6.81	7.63	7	6.18	5.77	6.83	5.48	5.69	7.17	7.38	5.71	6.55	6.19	6.35	5.87	6.07	6.64	5.74	5.64	6.62	6.99	5.49	6.21	5.91	6.15	4.47	7.2	5.82	5.09	5.67	5.33	7.17	6.26	5.69	6.5	6	5.84	5.36	5.09	5.86	5.87	5.61
NACC2	6.67	6.58	7.1	6.8	7.23	6	7	6.75	6.86	7.02	7.01	6.35	6.83	6.35	6.37	7.39	7.13	6.6	6.8	6.57	6.96	6.25	6.82	7.28	6.94	7.22	7.37	7.16	6.37	7.11	6.74	6.67	6.37	7.27	6.67	7.03	6.42	6.61	7.45	6.79	6.1	6.4	7.29	6.51	6.54	6.48	6.17	6.76	6.25
SEMA4C	9.37	9.17	7.81	8.53	9.28	7.71	8.61	8.7	8.95	9.04	9.09	8.52	8.59	8.56	8.5	8.86	8.89	8.85	8.61	8.44	9.2	8.47	8.92	9.1	8.71	8.54	9.23	9.08	8.41	9.02	9.13	8.97	8.13	8.7	8.33	8.72	8.16	8.37	9.11	8.89	8.58	7.79	9.09	8.47	8.4	8.74	8.99	9.44	8.31
TSPAN7	6.25	6.23	5.4	5.27	5.28	4.62	5.69	4.89	5.83	6.59	6.25	4.78	5.77	5	4.46	5.31	5.52	4.72	5.84	4.78	6.04	4.74	5.62	6.16	5.25	4.9	5.92	5.61	5.18	4.99	5.67	6.3	4.36	4.87	4.39	4.8	4.67	4.83	6.08	5.67	5.04	6.33	5.49	4.6	5.05	5.14	6.07	6.2	4.96
CXCR3	4.63	5.58	4.54	3.91	4.95	6.92	5.49	4.5	4.45	5.1	5.92	6.44	5.35	6.71	6.26	4.09	3.93	6.13	5.77	6.18	5.43	6.9	6.55	4.28	5.73	5.41	4.31	4.24	6.41	6.26	6.21	5.34	5.14	4.26	6.75	5.41	5.86	6.69	4.65	4.04	6.37	4.58	4.14	6.45	6.73	5.82	5.58	6.08	6.25
TBL1Y	6.66	5.88	6.16	6.12	6.35	5.44	6.36	6.31	6.25	6.06	6.04	5.8	6.07	5.52	5.8	6.67	5.94	6.4	6.1	5.94	6.34	5.82	5.98	5.65	5.81	6.75	6.43	6.17	5.57	6.39	5.93	5.77	5.58	6.09	5.9	5.75	5.6	5.66	6.76	6.65	5.86	6.73	6.27	5.96	5.6	5.82	5.94	5.43	5.64
ARHGEF16	4.53	4.42	4.29	3.93	4.29	5.48	4.46	4.31	4.22	5	4.22	4.81	4.78	4.8	5.01	4.58	4.43	4.61	4.45	4.72	4.45	4.93	4.28	4.49	4.56	4.37	4.3	4.25	5.14	4.28	4.65	4.52	4.46	4.25	5	4.3	5.01	4.65	4.26	3.96	4.79	4.42	4.25	4.4	4.82	4.38	4.67	4.15	5.17
CYP4B1	6.12	3.93	4.17	5.1	4.14	3.87	5.1	4.07	5.55	5.09	4.44	3.83	5.15	3.78	3.86	4.71	4.84	3.83	5.94	3.76	4.32	3.76	3.81	3.88	3.75	3.85	4.36	4.33	3.85	3.81	4.2	4.67	3.98	4.82	3.73	3.76	3.75	3.85	5.36	6.45	3.82	4.86	6.82	3.67	3.74	3.72	3.79	4.36	3.8
ANGPTL7	5.74	5.41	4.42	5.5	4.95	4.25	4.96	5.03	5.16	5.22	4.93	4.22	5.28	3.69	4.02	5.98	5.26	4.83	6.34	5.69	5.84	4.54	4.39	4.13	4.28	3.92	5.99	4.72	3.59	4.19	6.73	5.76	3.51	3.83	4.16	3.66	3.51	4.02	5.03	7.22	5.29	7.41	5.07	3.96	4.03	3.62	4.56	4.59	4.02
HSPA6	6.41	6.77	7.33	6.68	6.69	8.42	6.55	5.47	5.5	5.92	7.25	7.64	7.04	7.7	7.71	7.79	5.76	6.83	6.98	7.61	6.77	7.3	6.85	7.1	8.47	6.89	7.39	6.02	7.37	7.52	6.9	6.83	7.81	5.48	8.1	6.63	8.27	8.24	6.34	4.7	7.54	5.96	6.63	7.42	8.51	6.94	7.57	6.57	8.19
TRIM63	4.19	4.49	4.08	4.35	4.02	6.24	4.89	4.04	3.92	4.42	4.52	4.91	5.37	4.34	4.68	4.19	3.97	4.07	4.98	4.31	4.1	5.01	4.65	4.04	4.49	4.63	3.92	3.96	5.7	4.39	4.57	4.53	3.88	3.99	4.94	3.9	5.82	4.53	4.1	4.3	5.03	4.32	4.1	4.59	4.76	4.24	4.29	4.32	5.26
DARC	6.63	6.64	6.14	6	6.39	5.04	7.01	5.11	6.62	8.39	6.91	5.74	6.79	5.44	5.17	7.46	7.22	4.19	7.26	5.08	6.18	4.54	6.32	7.33	5.55	4.83	7.7	7.25	5.07	4.9	6.02	6.81	3.95	6.4	4.49	4.45	5.19	4.84	7.05	5.55	5.28	6.6	6.12	4.27	5.51	4.31	5.59	6.81	5.3
LRRC8B	5.43	5.24	5.32	4.5	4.71	5.94	5.15	4.58	4.69	5.37	5.36	5.52	4.83	5.51	5.4	5.21	5.07	4.91	5.18	5.17	4.96	5.36	5.17	5.25	5.36	5.02	5.65	5.15	5.29	5.26	5.21	5.41	5.93	4.8	5.44	5.72	5.51	5.46	4.97	4.71	5.54	5.54	5	5.3	5.53	5.75	5.5	5.3	5.57
NGF	4.69	4.43	5.27	4.57	4.42	4.19	4.86	4.69	4.88	4.76	4.43	4.28	4.95	4.49	4.37	4.82	4.69	4.04	4.45	4.26	4.15	4.22	4.21	4.71	4.27	4.07	4.86	4.65	3.97	4.8	4.31	4.45	3.92	4.23	4.12	3.91	3.84	4.21	4.71	5.19	4.12	4.65	4.74	4.4	4.38	4.43	4.23	4.34	4.18
TOR3A	6.44	6.49	5.77	6.15	6.19	6.84	6.72	6.01	6.21	6.69	6.78	6.7	6.41	6.95	6.66	6.39	6.62	6.39	6.39	6.75	6.59	7.53	6.51	6.54	6.67	6.59	6.4	6.33	6.85	6.77	6.77	6.87	7.26	6.2	7.04	6.72	7.13	7.08	6.27	6.06	6.93	6.18	6.34	6.95	6.94	6.52	6.46	6.97	7
GSTM1	6.2	5.64	6.61	5.64	5.88	4.98	5.53	6.93	5.56	5.77	5.92	4.82	5.63	5.22	5.08	5.94	5.41	5.91	5.78	5.23	6	5.18	5.22	5.69	5.03	5.78	5.99	5.82	5.52	5.76	5.86	5.76	4.5	5.59	5.47	5.29	5.15	4.93	6.2	5.69	5.2	5.71	5.95	5.3	5.43	5.36	5.42	5.75	5.94
FUCA1	7.29	7.94	6.63	7.21	6.71	10.27	8.31	7.18	7.05	7.23	7.65	8.84	7.77	9.13	8.99	6.49	6.69	7.77	8.57	8.6	8.08	9.48	7.78	5.77	8.9	7.91	6.93	6.31	8.7	7.72	7.49	8.21	9.96	6.56	9.56	8.79	9.66	9.35	6.95	6.55	8.72	6.67	6.93	9.29	9.56	9.13	8.18	7.79	9.29
UBE2T	5.11	5.68	5.97	5.11	5.13	6.2	5.41	5.2	5.06	5.74	5.27	6.37	5.65	5.97	6.11	5.15	6	5.49	5.62	5.98	5.15	6.05	5.33	7.61	5.62	5.57	5.1	4.87	5.96	5.13	5.94	5.98	6.19	5.14	6.23	6.7	6.09	5.93	4.64	4.92	6.07	5.12	4.96	5.92	5.77	5.81	5.62	5.51	6.05
SHISA4	8.78	8.58	8.9	9.16	8.6	8.3	8.8	9.51	9.15	8.75	8.38	8.6	8.43	8.37	8.36	8.78	9.05	8.68	9	8.5	8.86	8.45	8.44	8.77	8.72	9.34	8.9	8.48	8.53	8.6	8.44	8.49	7.68	8.67	8.35	8.55	8.43	8.49	9.28	9.15	8.53	8.63	8.93	8.63	8.43	8.78	8.7	9.15	8.45
SLC16A9	5.66	5.38	4.93	6.43	4.68	4.36	4.71	5.09	4.88	5.7	5.2	4.28	4.24	4.69	4.46	4.87	4.43	5.01	4.7	4.31	5.35	4.49	5.01	4.49	4.3	4.64	4.97	4.52	4.6	4.8	5.32	5.59	4.12	4.57	4.25	4.23	4.17	4.18	5.06	5.21	4.52	4.79	5.9	4.38	4.44	4.94	5.44	5.79	4.24
HNRNPH3	8.06	7.75	8.29	8.31	7.87	7.06	7.54	7.95	7.69	7.95	7.81	7.23	7.81	7.48	7.5	7.8	7.65	7.91	7.65	7.47	7.83	7.52	7.86	7.18	7.6	7.55	7.99	7.85	7.36	7.77	7.85	7.68	7.44	7.54	7.42	7.26	7.46	7.37	8.05	8.4	7.48	8.6	8.17	7.36	7.35	7.65	7.85	7.55	7.46
CEP55	3.92	4.46	4.65	4.06	4.11	5.26	4.21	4.24	4.11	4.94	4.22	5.2	4.75	5.08	5.2	4	4.93	4.82	4.45	5.23	4.31	5.26	3.98	5.83	4.66	4.65	3.95	4.05	5.09	4.37	4.74	4.98	4.76	4.18	5.24	5.5	5.53	5.18	3.97	4.31	5.17	4.33	4.16	5.28	4.93	4.74	4.56	4.36	5.16
DPP3	5.85	6.1	6.04	5.47	5.96	6.31	6.17	5.86	6.53	6.5	6.17	6.27	6.15	6.6	6.46	5.96	6.38	6.14	5.96	6.43	5.67	6.3	6.28	6.79	6.48	6.36	5.84	6.05	6.61	6.04	6.19	6.25	6.59	6.66	6.6	6.69	6.8	6.47	5.82	5.37	6.42	5.23	5.68	6.42	6.46	6.11	6.04	5.75	6.48
TMEM61	6.55	6.75	6.21	6.6	6.96	4.71	4.97	6.44	6.21	5.67	6.72	4.61	5.83	4.91	4.36	7.11	5.79	5.49	5.82	5.39	7.54	5.19	5.01	4.37	5.9	5.26	7.15	6.9	4.25	6.23	5.84	6.22	4.05	6.2	4.77	4.16	4.3	4.29	5.75	6.18	4.41	6.87	6.4	4.53	4.41	4.44	6.94	5.73	4.62
PRR5L	4.36	4.67	4.11	4.23	4.18	5.39	4.42	4.25	4.1	4.61	4.76	4.96	4.52	5.35	5.13	4.33	4.02	4.73	4.31	5	4.4	5.47	4.88	4.66	4.9	4.29	4.16	4.29	5.35	4.57	5.06	4.9	5.75	3.97	5.41	5.17	5.42	5	4.1	4.25	5.03	4.15	4.08	5	5.15	4.69	4.97	4.45	5.44
USP35	7.14	7.27	6.75	7.06	7.79	6.88	7.57	7.68	7.34	7.03	7.23	7	7.26	7.01	6.96	7.21	7.69	7.21	7.22	7.02	7.6	7.1	7.05	6.79	7.15	7.37	8.08	7.56	7.13	7.08	7.42	6.92	6.5	7.44	7.02	7.2	6.78	7.01	8.05	7.67	7.05	7.08	8.27	7.18	6.9	7.01	7.54	6.99	6.87
LAG3	6.06	5.57	4.73	4.74	5.2	6.39	5.95	5.07	4.71	5.36	5.99	5.94	5.6	6.1	6.05	4.8	4.84	5.62	5.43	5.42	5.34	6.16	5.67	4.7	5.89	5.72	5.51	5	5.89	6.43	5.66	5.56	4.9	4.62	5.9	5.73	5.52	5.89	5.73	4.23	5.76	4.73	4.74	5.82	6.27	5.34	5.99	6.6	5.93
JDP2	8.58	8.07	7.62	7.71	7.56	9.02	7.96	7.51	7.28	8.2	8.46	8.52	8.14	8.07	8.25	8.11	7.65	8.08	8.04	8.17	8.12	8.23	7.86	7.16	8.54	8.31	7.73	7.52	8.3	8.21	7.91	8.55	8.76	7.76	8.17	7.86	8.41	8.39	7.79	7.69	8.5	8.41	8	8.12	8.18	7.9	7.94	8.5	8.08
GZMB	6	6.51	5.91	5.75	5.43	7.33	8.02	5.72	5.63	7.01	7.12	7.57	6.5	7.91	7.37	5.79	5.8	6.24	5.79	7.73	6.62	7.6	7.27	5.81	6.9	6.42	6.22	5.2	7.15	7.28	7.2	7.37	6.35	4.99	6.91	7.81	6.68	6.94	7.5	5.59	7.67	6.41	5.47	8.19	7.87	6.55	6.81	6.67	7.18
LARP6	8.2	7.78	8.52	7.83	7.91	7.04	8.14	8.63	7.91	7.86	7.94	7.14	8.25	7.39	7.15	8.31	8.13	7.57	7.77	7.46	7.9	7.33	7.63	6.85	7.58	7.57	8.38	8.34	7.57	7.61	7.46	7.91	6.7	7.88	7.3	7.63	7.11	7.29	8.58	8.27	7.51	8.44	8.1	7.6	7.37	7.47	7.77	7.77	7.38
CLN6	4.85	5.59	4.9	5.06	4.77	6.44	5.41	4.66	4.97	5.5	5.35	6.12	5.29	6.16	6.16	4.78	5.25	5.42	5.51	5.67	5.17	6.23	5.49	5.62	5.64	5.89	4.72	4.88	6.18	5.36	5.46	5.77	6.56	5.18	6.38	5.71	6.59	6.17	4.64	4.49	5.94	4.65	5.21	6.05	5.85	5.86	5.49	5.26	6.32
KIAA0101	4.2	4.74	5.82	4.54	4.3	5.75	4.57	4.6	4.04	5.54	4.85	5.9	5.62	5.6	5.71	4.31	5.39	5.28	5.15	5.83	4.54	5.84	4.31	7.13	4.94	5.19	4.14	4.01	5.6	4.78	5.58	5.79	5.11	4.27	5.8	6.33	5.96	5.78	4.28	4.7	5.89	4.87	4.58	5.8	5.59	5.32	5.02	4.98	5.7
GCSH	7.6	7.56	8.1	8.6	7.79	6.84	7.32	8.13	8.03	7.89	7.33	7	7.66	7.25	7.11	7.52	7.86	7.46	7.86	7.23	7.57	7.39	7.6	7.79	7.11	7.62	7.6	7.64	7.24	7.1	7.64	7.46	7.34	8.15	7.33	7.42	7.32	7.22	7.58	8.09	7.31	7.99	7.98	7.31	7.24	7.32	7.47	7.5	7.26
CAMK2N1	7.13	6.67	6.74	6.86	6.81	4.9	6.93	6.19	6.84	6.65	7.06	5.77	7.25	5.45	5.92	6.73	6.58	5.73	6.37	5.87	6.77	6.13	6.7	6.05	6.28	6.06	6.54	7.07	5.91	6.6	6.68	6.46	5.42	6.16	5.57	5.77	5.21	6.05	7.04	6.51	6.29	7.2	6.32	5.76	5.79	6.29	6.2	6.55	5.46
DPEP2	5.31	5.58	4.39	4.71	4.84	7.95	6.25	4.52	4	4.48	5.89	6.88	5.8	6.35	6.77	4.12	4.27	5.68	6.2	6.39	5.17	6.84	5.33	4.84	6.64	6.27	4.27	4.26	6.6	6.01	5.41	6.5	7.72	4.35	6.92	5.53	7.02	6.71	4.24	4.45	6.78	4.59	4.63	6.33	6.28	6.18	6.54	5.69	7
ARL6IP1	6.06	5.9	6.12	5.64	5.49	6.53	5.87	6.12	5.7	5.66	6.04	6.02	6.06	6.38	6.21	5.75	5.71	5.96	6.05	6.15	5.72	6.44	5.88	5.94	6.01	5.48	5.82	5.36	6.27	5.88	5.97	6.23	6.79	5.44	6.35	5.77	6.5	6.16	5.61	6.24	5.81	7	5.7	6.26	6.35	6.17	6	5.99	6.41
HS3ST2	4.65	6.28	4.55	4.7	4.41	9.37	6.97	4.54	5.39	5.33	6.14	7.72	7.28	7.75	7.96	4.58	4.54	6.32	7.2	6.64	5.49	8.18	5.02	4.5	7.33	6.57	4.51	4.57	8.24	5.58	4.92	5.61	7.69	4.12	8.57	5.85	8.47	8.03	4.96	4.96	7.29	5.78	5.11	7.83	7.84	6.83	5.6	5.73	8.62
ZG16B	3.94	4.37	3.96	4.34	4.17	5.44	3.95	4.27	3.82	4.01	4.46	4.82	4.34	4.98	4.47	4.14	4.05	4.33	4.65	4.88	4.21	4.51	4.51	4.29	4.69	4.68	4.04	4.14	4.36	4.23	4.31	4.93	6.42	4.19	4.86	5	5.41	4.48	3.91	4.04	4.93	4.28	4.16	4.92	4.75	4.72	4.18	4.31	4.88
GINS2	4.11	4.35	4.85	4.57	4.1	5.45	4.26	4.34	4.47	4.79	4.42	5.07	4.38	4.95	4.99	4	4.77	4.54	4.42	4.96	4.3	5.04	4.24	5.81	4.5	4.74	4.05	4.18	4.95	4.36	4.8	4.89	4.69	4.48	5.13	5.43	5.42	4.95	4.13	4.35	5.07	4.22	4.42	5.12	4.98	4.68	4.59	4.48	5.05
RASD1	9.88	7.47	7.64	6.64	7.99	6.95	7.47	5.85	7.41	8.11	9.51	6.43	8.42	5.43	5.78	8.57	8.3	6.47	7.47	6.29	6.68	6.14	7.24	8.25	6.53	6.3	8.91	8.9	6.03	7.13	9.17	9.75	5.53	6.38	5.23	7.03	5.57	5.97	7.56	7.55	7.12	9.39	8.1	6.54	5.94	5.69	6.72	8.31	5.55
C17orf62	5.92	6.27	5.82	5.7	5.98	7.14	6.57	5.53	6.01	6.72	6.38	6.98	6.37	6.75	6.8	5.9	6.01	6.26	6.34	6.61	6.1	6.8	6.61	6.48	6.96	6.68	5.62	6.1	6.74	6.42	6.69	6.55	7	6.13	6.79	6.57	6.87	6.87	5.76	5.53	6.8	5.3	5.95	6.72	6.93	6.38	6.36	6.16	6.89
ABCA8	5.73	4.77	5.35	5.14	4.65	4.12	4.98	4.33	5.31	5.7	5.21	4.27	5.74	4.31	4.14	5.28	4.69	4.06	5.24	4.3	5.1	4.37	4.4	4.39	3.8	4.13	5.09	4.95	4.46	4.13	5.12	5.48	3.91	5.43	4	4.41	4.07	4.18	5.36	5.23	4.22	5.82	4.94	4.29	4.3	4.36	4.54	4.73	4.35
BIRC5	4.89	5.3	6.08	4.74	5.12	6.64	5.14	4.83	4.38	6.43	5.44	6.83	5.98	6.34	6.51	4.69	6.37	5.95	5.78	6.45	5.34	6.31	4.93	8.35	6.08	6.49	4.47	4.45	6.21	5.19	6.2	6.37	5.43	4.46	6.39	7.46	6.64	6.72	4.61	4.99	6.38	5.03	4.99	6.6	6.17	5.92	5.58	5.81	6.4
TOP2A	3.77	4.12	4.4	3.79	3.99	4.56	3.93	4.01	3.88	4.47	4.11	4.39	4.34	4.59	4.51	3.89	4.3	4.25	4.06	4.55	3.99	4.54	3.91	4.93	4.05	4.07	3.86	3.92	4.56	4	4.58	4.77	4.41	3.92	4.58	4.9	4.93	4.54	3.94	4.05	4.61	3.96	3.89	4.56	4.4	4.26	4.26	4.04	4.64
NKG7	5.28	5.88	5.12	5.02	5.29	7.68	6.8	5.43	5.12	6.83	6.2	7.18	6.17	7.17	6.6	5.15	5.03	6.53	6.51	6.73	6.16	7.23	7.22	5.41	6.83	6.01	4.93	4.65	6.7	7.15	7.03	6.08	5.71	4.64	6.6	6.55	6.36	6.72	5.72	5.04	6.55	6.02	5.28	6.51	7.08	6.4	6.13	6.72	6.92
ASF1B	4.46	4.25	4.65	4.53	4.18	5.9	4.31	4.57	4.27	4.84	4.49	5.28	4.86	5.04	4.98	4.23	4.56	4.7	4.63	4.89	4.44	4.98	4.46	5.29	4.56	4.5	4.07	4.36	4.95	4.29	4.74	4.82	5.06	4.36	4.98	5.07	5.19	4.96	4.35	4.25	4.79	4.53	4.26	5.02	4.71	4.68	4.63	4.51	5.1
DNASE2	6.09	6.19	6	5.61	5.89	7.15	6.38	6.35	6.02	6.09	6.14	6.14	6.41	6.81	6.91	5.85	6	6.18	6.5	6.36	5.97	7.11	5.92	5.03	6.01	6.14	6.01	5.57	6.85	5.83	5.9	6.62	7.65	5.64	7.53	6.24	7.3	6.71	5.88	5.97	6.37	5.69	5.84	6.77	6.75	6.19	6.12	5.64	7.24
ATF5	5.54	5.49	5.33	5.68	5.31	6.88	5.77	5.49	5.57	5.69	5.48	6.46	5.62	6.71	6.45	5.63	5.41	5.87	5.51	6.49	5.56	7.02	5.71	5.74	6.27	5.96	5.32	5.16	6.3	5.67	5.55	5.79	6.14	5.73	6.74	6.14	6.81	6.44	5.85	5.59	6.43	5.21	5.03	6.56	7.03	6.18	5.67	5.83	6.93
EMP3	8.18	8.46	8.25	8.13	8.06	9.41	8.71	8.37	8.78	8.72	8.33	9.13	8.43	9.07	9.01	8.27	8.79	8.68	8.42	8.74	8.03	8.86	8.41	8.02	8.63	8.87	8.31	8.29	9.1	8.42	7.94	8.63	8.76	8.76	8.75	8.49	9.19	8.79	8.39	7.76	8.73	8.62	8.01	9.06	8.65	8.95	8.71	8.48	9.15
EBI3	5.16	5.26	5.08	4.48	4.57	6.84	5.65	4.98	4.95	4.98	5.09	5.89	5.36	5.83	6.56	5.08	5.46	6.14	6.23	5.89	4.58	6.29	5.62	4.42	6.12	5.37	4.4	4.52	6.33	5.64	6.01	4.76	4.24	4.66	5.88	4.68	5.86	6.2	4.72	4.93	6.14	4.85	4.58	5.35	6.15	5.17	5.27	5.04	6.45
EPHX3	8.34	7.42	7.88	7.49	7.75	7.77	7.82	8.15	8.01	7.62	7.83	7.5	7.43	7.23	7.26	8.18	8.18	7.47	7.77	7.49	7.29	7.22	7.34	7.64	7.6	7.98	8.42	8.08	7.2	7.94	6.99	8.26	6.64	8.09	7.21	7.54	7.01	7.26	8.01	7.88	7.21	8.09	7.76	7.33	7.36	7.68	7.15	8.4	7.24
CD320	6.91	6.97	7.42	6.83	6.57	6.35	6.78	6.58	7.06	7.32	6.94	6.34	6.69	6.48	6.22	7.05	7.08	6.29	6.9	6.26	6.92	6.06	7.19	7.57	6.51	7.18	6.94	6.8	6.4	6.71	6.97	6.85	5.25	7.25	6.29	6.7	6.15	6.28	7.01	7.06	6.36	7.19	7.07	6.36	6.01	6.48	6.71	6.85	6.29
TTC32	6.07	6.12	5.83	7.03	6.79	5.66	6.54	7.4	6.5	6.54	6.2	5.98	6.81	5.83	5.53	6.34	6.16	6.42	7.24	6	6.83	5.85	5.93	6.15	5.9	6.91	6.67	6.62	5.87	6.42	5.76	5.9	6.71	6.65	5.89	5.68	5.82	5.84	7.01	6.53	5.9	7.09	6.75	6.51	5.94	6.12	6.38	6.36	5.92
CNNM4	7.1	7.02	6.58	6.34	6.63	6.86	6.49	6.06	6.46	6.45	7.11	7.03	6.84	7.44	7.23	6.97	6.49	6.89	6.63	7.15	6.99	7.37	6.87	6.28	7.06	6.48	7.05	6.33	7.26	6.92	6.76	7.25	7.44	6.19	7.29	6.87	7.34	7.3	6.7	6.32	7.15	5.12	6.52	7.22	7.5	6.88	7.03	7.03	7.29
PRDX1	9.01	9.14	9.22	8.63	8.89	9.63	9.1	9.51	9.39	9.24	8.99	9.46	9.34	9.5	9.51	9.03	9.32	8.98	9.23	9.33	9.1	9.5	8.9	9.19	9.13	8.91	9.01	8.99	9.57	8.82	9	9.15	10.06	9.25	9.76	9.22	9.69	9.55	8.96	9.12	9.29	9.05	9.04	9.68	9.59	9.56	9.12	8.93	9.44
SP110	6.95	6.98	6.84	6.82	6.72	7.36	6.77	6.4	6.29	7.32	7.25	7.26	6.67	7.51	7.51	6.74	6.5	7.23	7.05	7.09	6.87	7.12	7.22	6.84	7.12	6.84	6.5	7.03	7.29	7.38	7.01	7.1	7.62	6.35	7.25	7.08	7.2	7.25	6.27	6.58	7.31	6.35	6.65	7.23	7.59	7.31	7.03	7.05	7.21
RNF149	8.12	8.2	8.2	7.6	7.94	8.74	8.51	7.38	7.65	7.85	8.57	8.86	8.49	8.87	8.94	8.06	8.23	8.3	8.23	8.73	8.04	8.88	8.38	8.69	8.9	7.99	7.63	7.66	8.78	8.53	8.28	8.72	9.31	7.66	8.73	8.13	8.79	8.7	7.84	7.54	9.08	7.46	7.69	8.56	8.92	8.29	8.05	8.16	8.79
WFDC3	6.2	5.99	6.4	6.13	6.32	5.65	5.89	6.79	6.7	5.87	5.64	5.55	5.76	5.42	5.35	6.45	6.72	6.19	6.12	5.57	5.99	5.35	5.37	5.29	5.68	6.28	6.3	6.28	5.31	6	5.7	5.7	5.33	6.68	5.35	5.58	5.4	5.1	6.3	6.98	5.41	6.81	6.26	5.34	5.32	6.02	5.84	6.21	5.35
TASP1	6.05	6.01	6.15	5.83	6.28	5.32	5.82	5.69	6.77	6.13	6.16	5.09	5.95	5.41	5.46	6	6.3	5.97	6.25	5.57	5.92	5.42	6.07	5.46	5.4	5.32	5.77	6.35	5.39	5.61	5.67	5.92	5.14	6.68	5.43	5.5	5.47	5.19	5.7	6.8	5.37	6.72	7	5.43	5.23	5.33	6.06	5.58	5.49
IGLL1	4.46	4.54	4.15	4.33	4.41	5.1	4.66	4.28	3.96	4.25	4.38	4.67	4.65	4.84	4.86	4.37	4.18	4.74	4.53	4.68	4.48	4.88	4.63	4.54	4.97	4.72	4.41	4.48	4.84	4.6	4.87	4.68	5.1	3.91	4.9	4.33	5.01	4.82	4.76	4	4.88	4.26	4.22	4.76	4.75	4.38	4.67	4.42	4.89
HMOX1	9.69	10.55	8.18	7.82	7.4	10.43	9.88	7	7.07	8.2	9.02	11.48	8.4	11.51	10	7.76	8.15	9.53	9.15	11.36	9.38	9.91	9.1	10.24	11.26	9.69	8.36	7.53	9.74	9.06	9.19	11.26	11.52	10.2	10.11	11.72	10.93	10.96	8.36	7.02	9.9	7.42	9.19	10.64	11.29	11.13	9.22	9.54	9.58
LGALS2	5.18	5.65	6.62	5.8	5.87	6.03	7.05	5.58	5.17	4.66	7.16	7.8	5.7	8.11	6.75	4.63	3.96	4.86	4.62	7.47	6.71	7.84	6.61	5.24	6.59	7.46	4.81	4.52	5.8	7.09	5.18	7.98	6.56	4.79	7.55	6.8	7.5	7.06	4.97	4.8	8	4.88	4.64	7.7	7.95	7.21	8.04	6.83	7.27
APOBEC3C	5.44	5.61	5.73	5.03	4.96	6.87	5.43	5.35	5.24	5.73	5.36	5.89	5.48	6.2	5.97	5.06	5.41	5.73	5.67	5.77	5.18	6.08	5.51	5.16	5.74	5.63	5.28	4.89	6.03	5.56	5.75	5.6	5.53	5.06	5.92	5.61	6.14	5.85	5.14	5.06	5.98	4.91	4.96	5.93	5.93	5.81	5.47	5.65	6.16
TNFSF10	6.91	7.16	6.12	6.34	6.56	6.77	6.65	5.57	5.82	7.42	7.37	7.56	6.53	7.48	7.43	6.22	5.89	6.84	6.78	7.15	6.94	6.86	6.9	7.25	7.04	6.47	6.13	6.68	6.99	6.87	7.3	7.21	6.9	6.27	6.9	7.14	6.71	7.28	6.65	6.39	7.29	7.38	6.49	6.98	7.4	7.21	7.21	7.23	7.11
TWF2	6.41	6.93	6.56	6.22	6.18	6.85	6.59	6.4	6.38	6.24	6.42	6.7	6.52	7.31	6.96	6.28	6.4	6.75	6.62	7.06	6.35	7.34	6.79	6.69	6.77	6.88	6.23	5.82	7.23	6.47	6.6	6.99	7.02	6.44	7.27	6.96	7.5	7.23	6.2	6.32	6.88	5.7	6.12	7.19	7.09	6.82	6.63	6.24	7.31
CYB561D2	5.98	6.49	6.03	6.1	6.11	7.77	6.43	5.65	5.96	6.53	6.54	7.41	6.56	7.13	7.1	5.85	5.95	6.59	6.71	6.91	6.26	7.22	6.7	6.82	7.03	6.79	5.83	6.14	6.97	6.37	6.8	6.81	7.63	6.1	7.26	7.02	7.11	7.12	5.8	5.5	7.1	5.8	5.97	7.04	7.3	6.72	6.9	6.35	7.19
HS3ST1	5.87	6.75	6.06	5.71	5.68	6.98	5.38	4.89	5.54	6.21	6.28	7.47	5.76	7.49	6.91	5.87	5.3	6.35	5.56	6.97	6.01	7.05	6.92	6.17	7.28	6.43	5.57	5.7	6.46	6.3	6.07	7.48	9.26	5.36	6.56	6.64	6.93	6.98	5.16	4.92	6.7	6.16	5.47	6.75	7.49	6.86	6.56	6.38	6.84
CXXC4	3.95	4.24	3.95	5.07	4.17	3.96	4.26	4.12	4.98	4.65	3.98	3.87	4.01	3.82	3.95	4.07	3.83	4.35	4.18	3.97	4.34	4.17	4.26	4.3	3.98	3.89	4.04	4.03	3.75	4.21	4.52	4.36	3.88	4.09	3.97	3.87	3.63	3.79	4.67	4.51	3.95	4.31	4.38	3.99	3.86	4.18	4.63	4.35	3.79
PCDHB15	5.21	5.2	5.28	5.36	5.25	4.47	5.28	5.08	5.7	5.76	5.16	5.03	5.51	4.76	4.55	5.22	5.3	5.04	4.98	5.01	5.27	4.84	5.13	5	4.74	5.04	5.18	5.41	5	5.08	5	5.19	3.9	5.41	4.59	4.56	4.6	4.69	5.42	4.9	4.91	4.8	5.09	4.8	4.7	5.13	5.27	5.26	4.95
PARP8	5.62	5.77	5.53	5.38	5.59	6.42	6.26	5.78	5.62	5.51	6.28	6.15	5.77	6.26	5.96	5.7	5.65	5.96	5.82	5.95	5.83	6.28	5.45	5.12	6.14	5.5	5.79	5.45	5.99	6.25	6.16	6.15	6.82	5.6	6.18	5.29	6.05	6.13	5.53	5.84	6.16	5.41	5.89	5.91	6.29	5.67	5.94	5.98	6.18
SEPP1	9.07	9.49	8.63	9.26	8.2	9.88	9.31	8.14	7.05	8.71	9.47	9.44	9.02	9.45	9.41	8.09	7.5	9.19	9.47	9.32	8.98	9.71	9.38	6.94	9.64	8.82	8.22	7.42	9.23	9.41	9.4	9.2	9.03	7.01	9.72	8.86	9.57	9.41	8.87	8.18	9.58	9.24	8.35	8.97	9.76	8.91	9.45	9.12	9.61
C1QTNF3	5.87	5.1	5.12	4.88	5.14	4.58	4.89	4.89	4.74	4.77	5.23	4.4	5.19	4.27	4.36	4.82	4.59	4.41	4.63	4.32	6.11	4.3	4.49	4.39	4.44	5.06	5.4	5.34	4.24	4.68	4.73	5.89	5.09	5.88	4.35	4.39	4.22	4.26	5.02	4.37	4.4	6.29	4.85	4.28	4.31	4.28	4.82	5.17	4.32
CCNB1	4.56	4.83	5.05	4.59	4.36	5.89	4.46	4.57	4.58	5.13	4.76	5.52	5.08	5.4	5.38	4.46	5.27	5.1	4.68	5.33	4.63	5.41	4.61	6.34	4.91	4.96	4.3	4.33	5.33	4.49	5.15	5.41	5.37	4.83	5.47	5.94	5.8	5.38	4.16	4.62	5.31	4.56	4.36	5.6	5.16	5.05	5.11	4.87	5.49
MCOLN3	3.96	4	3.96	4.17	3.99	4.53	4.46	4.01	3.94	4.53	3.94	4.54	4.68	4.51	4.93	4.14	4.06	4.21	4.25	4.26	4.15	4.38	3.93	3.94	4.2	4.59	4.18	3.98	4.97	4.11	3.64	4.2	4.05	3.83	4.47	3.93	5.01	4.7	4.43	3.92	4.38	4.09	3.94	4.93	4.3	4.7	4.45	3.83	4.66
BTN2A2	5.32	5.48	5.22	5.38	5.38	6.5	6.1	5.31	5.14	5.63	5.65	5.95	5.54	6.1	5.98	5.34	5.1	5.86	5.49	6.07	5.64	6.3	5.78	5.45	5.7	5.45	5.45	5.14	6.02	5.65	5.33	5.88	6.62	5.04	6.3	5.47	6.24	5.96	5.47	5.45	5.97	5.24	5.29	6.06	6.07	5.56	5.56	5.87	6.21
VNN2	6.63	5.75	6.61	5.57	5.06	7.58	6.27	5.3	5.02	6.33	7.88	7.74	7.33	7.57	7.61	5.88	5.79	7.62	6.47	6.96	5.74	6.61	6.82	7.59	7.95	5.62	5.19	4.87	6.39	7.26	6.01	7.77	7.17	5.08	6.38	5.81	6.97	6.86	5.31	5.92	7.06	5.51	5.8	6.47	7.22	5.97	6.05	6.58	7.66
GRB10	7.44	7.09	7.05	6.72	7.59	6.44	7.78	6.59	7.32	7.54	7.34	6.83	7.53	6.66	6.88	8	7.65	7.1	7.34	6.9	7.38	6.76	6.98	8.8	7.23	7.09	8.08	8.06	6.95	7.52	7.07	7.12	6.4	7.34	6.74	8.31	6.88	6.76	7.72	6.74	7.33	7.69	7.89	7.01	6.61	7.12	7.06	7.23	6.53
BRI3	9.86	10.12	9.66	9.38	9.83	10.99	10.16	9.29	9.74	9.96	10.09	10.73	10.2	10.69	10.68	9.78	10.21	10.33	10.31	10.56	9.99	10.76	9.94	10.15	10.51	10.15	9.68	9.76	10.82	10.03	10.04	10.21	11.19	9.63	10.87	10.31	10.91	10.63	9.58	10	10.68	9.28	9.76	10.79	10.83	10.64	10.06	9.83	10.78
ELMO1	5.25	5.59	4.85	4.5	5	6.72	5.43	4.6	4.62	5.28	5.59	6.2	5.23	5.48	5.63	5.08	4.7	5.32	5.24	5.41	5.25	5.68	5.37	5.77	5.6	5.25	4.99	5.1	5.6	5.53	5.59	5.62	6.3	4.69	5.47	5.51	5.64	5.55	5.16	4.88	5.72	5.52	5.01	5.45	5.52	5.67	5.53	5.56	5.44
GNAI1	6.18	6	6.5	6.03	6.06	4.69	5.18	5.75	6.07	5.51	5.89	4.8	5.18	4.64	4.68	6.09	6.15	6.06	5.34	4.9	6.18	5.07	5.87	5.2	4.91	5.2	5.98	5.98	4.59	5.86	5.99	6.11	4.4	6.1	4.73	4.57	4.52	4.39	5.43	7.15	5.07	6.38	6.38	4.73	4.46	5.63	6.22	5.97	4.86
CAV2	7.21	6.95	7.46	7.01	7.21	5.91	6.7	7.75	7.56	7.12	6.99	5.71	6.7	6.71	6.39	7.24	7.6	7.09	6.99	6.58	7.04	6.42	6.72	6.47	6.25	6.74	7.56	7.1	6.79	6.89	6.49	7.08	5.58	7.31	6.47	7.27	6.61	6.22	7.11	7.27	6.31	7.2	7.16	6.71	6.35	7.49	7.2	6.83	6.43
KIAA1908	5.51	5.07	4.95	5.69	4.79	5.61	4.86	4.75	4.8	5.1	5.41	5.07	5.31	5.31	5.22	4.87	4.49	5.54	4.91	5.12	5.28	5.15	5.38	4.67	5.02	5.4	4.67	4.53	5.46	4.92	5.61	5.41	5	4.85	5.22	5.07	5.39	5.32	4.54	5.08	5.34	4.7	5.27	5.07	5.13	5.21	5.51	5.3	5.31
APH1A	6.31	6.39	5.64	5.81	5.89	7.2	6.59	6.57	6.27	6.53	6.55	6.69	6.32	6.83	6.69	5.98	6.32	6.23	6.67	6.41	6.37	6.62	6.19	6.08	6.05	6.62	6.02	6.06	6.76	6.22	6.52	6.34	6.64	6.25	6.82	6.64	7.07	6.73	6.23	5.73	6.64	5.98	5.83	6.68	7.06	6.55	6.24	6.04	6.33
GSTM3	8.45	7.87	8.89	8.13	8	7.42	8.2	9.24	8.01	8.11	7.97	7.37	8.24	7.5	7.27	8.23	7.8	8.32	7.77	7.42	8.17	7.66	7.74	7.61	7.63	8.39	8.01	7.98	7.7	8.12	8.16	7.51	7	7.97	7.72	8.23	7.45	6.8	8.23	8.1	7.77	8.27	7.99	7.73	7.46	7.07	7.57	7.83	7.77
DTYMK	7.34	7.75	7.4	7.46	7.32	7.67	7.31	7.15	7.43	7.72	7.51	7.91	7.7	7.98	7.92	7.26	7.63	7.74	7.57	7.95	7.62	7.96	7.83	8.6	8.13	7.72	7.33	7.41	7.9	7.54	7.98	7.94	8.13	7.47	8.14	8.19	8.04	8.12	6.97	6.83	7.92	6.84	7.17	7.93	8.19	7.65	7.56	7.75	7.96
ITGAM	6	6.57	5.53	5.33	5.6	8.5	6.45	4.98	5.11	6.2	6.57	7.9	6.24	7.87	7.81	5.18	5.74	6.69	6.41	7.68	6.11	8.02	6.46	5.81	7.49	6.77	5.06	4.78	7.83	6.56	6.31	7.2	7.55	4.94	7.7	6.68	7.87	7.71	5.36	4.96	7.79	5.47	5.37	7.52	7.89	7.16	7.19	5.9	8.02
TRIM34	5.78	5.96	5.66	6.07	5.79	6.43	6.13	6.11	5.12	5.49	6.22	6.36	5.71	6.33	6.8	5.65	5.27	6.26	6.22	6.48	6.05	6.28	5.97	5.96	6.3	6.41	5.78	5.32	6.32	6.21	6.06	5.96	6.74	5.11	6.56	6.39	6.27	6.5	5.65	5.33	6.46	5.56	5.61	6.4	6.54	6.09	5.66	6.24	6.31
BUB1	3.92	4.03	4.24	3.66	3.97	4.79	3.95	4.09	3.81	4.34	4	4.69	4.36	4.74	4.83	3.49	4.53	4.2	4.23	4.73	4.04	4.7	3.91	5.21	4.3	4.27	3.98	4.05	4.56	3.97	4.49	4.58	4.94	4	4.74	5.25	5.18	4.76	3.84	4.01	4.67	3.8	3.87	4.83	4.45	4.44	4.33	4.08	4.65
RASGRP1	4.54	4.81	4.29	4.55	4.79	5.63	6.04	4.39	4.34	4.87	5.28	5.46	5.43	5.82	5.65	4.4	4.27	5.4	5.41	5.37	4.83	6	5.75	4.11	5.33	5.11	4.49	4.6	5.59	5.86	5.66	5.11	4.86	3.92	5.94	5.16	5.17	5.95	5.15	4.24	5.67	4.73	4.51	5.49	5.87	5.15	4.88	5.64	5.68
SCMH1	6.07	5.94	5.92	5.76	5.94	5.23	5.74	5.82	6.4	6.13	5.52	4.9	6.08	5.47	5.34	6	6.14	5.88	5.67	5.53	5.86	5.28	5.85	5.46	5.49	5.8	6.2	5.91	5.5	5.91	5.63	5.79	4.85	6.1	5.31	5.47	5.38	5.27	6.27	6.33	5.41	5.44	5.93	5.39	5.14	5.46	5.69	5.7	5.3
RGS14	4.94	4.97	5.17	4.37	4.62	5.32	4.69	4.38	4.58	5.11	5.46	5.3	4.81	5.51	5.53	4.51	4.95	4.97	4.77	5.22	4.93	5.24	5.33	5.48	5.28	4.96	4.44	4.48	5.48	5.2	5.08	5.35	5.56	4.84	5.47	5.08	5.4	5.38	4.24	4.32	5.44	4.44	4.42	5.35	5.5	4.95	5.19	4.89	5.58
RPS6KA6	4.63	4.19	4.76	4.61	4.62	3.88	4.57	4.28	4.82	4.05	3.85	3.8	4.56	4.03	4.3	4.79	5.06	4.34	4.32	4.08	4.76	4.2	4.45	4.05	3.85	4.03	4.72	4.52	4.02	4.4	3.9	4.46	3.93	4.87	4.21	3.82	4.18	3.91	4.55	4.68	3.99	4.47	4.52	4.42	3.94	4.29	4.52	4.43	4.13
SLC25A43	5.69	6.06	5.98	5.41	5.34	7.1	5.74	5.39	5.95	6.01	6.15	6.15	5.61	5.76	5.54	5.58	6.32	6.16	6.05	6.31	6.18	6.38	6.06	6.23	5.95	5.8	5.91	5.94	6.44	5.98	6.27	6.34	6.63	6.06	6.45	6.42	6.41	6.32	5.22	5.57	6.12	5.96	5.62	6.35	6.36	6.36	6.35	5.7	6.57
FAM70A	4.7	4.52	3.82	4.56	3.93	6.52	5.14	4.19	4.07	4.48	4.37	4.99	4.89	5.46	4.02	3.99	3.76	4.36	4.3	3.78	4.19	6.04	3.81	3.86	4.58	4.27	3.99	3.84	5.91	4.11	3.91	4.81	5.13	3.94	6	3.96	6.28	5.41	4.62	4.32	4.99	4.26	3.95	5.52	5.12	4.61	4.08	4.34	6.24
NAP1L2	5.42	4.81	6.13	5.88	4.94	4.21	4.77	5.22	5.51	5.57	5.05	4.06	5.07	4.8	4.46	5.52	5.09	5.28	5	4.83	5.18	4.91	5.22	4.19	4.19	4.71	5.03	4.76	4.66	5.09	5.05	5.21	3.82	4.85	4.74	3.91	4.56	4.35	5.18	5.92	4.54	5.41	5.63	4.79	5.89	4.82	5.25	5.15	4.81
PGK1	8.73	8.83	8.95	8.72	9.13	9.72	9.34	8.73	9.05	9.18	8.86	9.62	9	9.7	9.58	8.88	9.07	8.98	8.83	9.62	8.74	9.84	8.89	9.79	9.41	9.03	8.96	9.06	9.56	8.8	8.92	9.08	9.6	9.07	9.75	9.51	9.88	9.57	8.89	8.71	9.59	8.98	8.9	9.63	9.64	9.1	9.1	8.6	9.79
C1QC	6.58	7.72	6.33	6.12	5.57	9.21	7.66	5.63	5.8	6.57	7.34	8.23	7.45	7.93	8.18	6.58	6.47	7.64	8.35	7.74	6.92	8.35	7.11	5.89	8.68	7.73	5.53	4.92	7.93	7.85	7.6	7.34	8.36	5.73	7.94	7.34	7.82	8.37	6.06	5.49	8.15	5.79	5.76	7.86	8.41	8.18	7.37	6.94	8.16
RLF	7.6	7.12	7.5	7.41	7.44	6.93	7.45	7.42	7.21	7.12	7.33	6.83	6.96	7.01	6.9	7.84	7.09	7.21	7.04	7.22	6.76	7.21	6.97	7.99	7.12	6.7	8.04	7.47	6.98	7.47	6.76	7.08	7.14	7.18	7.09	6.83	7.03	6.93	7.85	7.63	7.2	7.62	7.62	6.91	7.02	6.95	6.93	7.16	6.88
KCNK1	6.31	6.1	6.79	5.51	5.56	4.92	5.86	5.01	5.59	5.82	6.12	5.59	6.13	4.89	5.18	6.46	5.71	5.12	5.56	5.59	5.82	5.09	6.29	6.06	5.99	5.68	5.85	6.36	5.59	5.83	6.25	6.1	6.09	5.77	4.39	4.63	4.26	4.96	5.53	5.43	5.11	7.06	5.89	4.72	5.4	5.34	6.36	6.29	4.76
HLX	5.21	4.98	5.39	4.37	4.69	4.94	4.82	4.58	4.5	4.78	5.11	5.28	4.8	5.5	5.3	5.27	4.59	4.93	4.93	5.16	4.94	5.21	5.29	5.72	5.39	4.93	4.53	4.67	5.25	5.25	5.01	5.52	5.37	4.96	5.16	5.4	5.47	5.21	4.58	4.9	5.48	4.39	4.83	5.21	5.29	5.08	5.11	5.18	5.38
S100A11	8.18	8.22	8.27	7.62	7.83	10.5	8.38	7.7	8.67	8.51	7.92	9.51	8.62	9.01	9.16	8.15	8.59	8.3	8.34	8.55	7.95	9.08	8.05	8.34	8.67	8.45	7.74	8.1	8.98	8.22	8.18	8.55	9.41	8.68	8.84	8.36	9.27	8.79	7.93	7.66	8.82	7.39	7.52	9.15	8.74	8.82	8.29	8.19	9.2
PGD	6.13	6.73	6.63	5.59	5.67	7.13	6.78	5.43	6.31	6.8	6.69	7.33	6.59	7.77	7.14	5.9	6.26	6.47	6.9	7.47	6.03	7.12	6.54	7.12	7.42	6.38	5.87	5.53	7.33	6.4	6.4	7.32	7.07	6.59	7.07	7.45	7.55	7.47	5.87	5.68	7.1	5.59	5.85	7.65	7.63	7.24	6.63	6.09	7.29
PGBD5	3.71	3.95	3.82	3.79	4.01	4.82	3.92	3.9	3.94	3.82	4.18	4.23	4.24	5.23	4.78	3.7	3.76	4.2	3.92	4.3	4.03	5.03	3.6	3.73	4.19	4.16	3.82	3.77	4.82	3.89	3.9	4.24	4.44	3.85	5.14	4.13	5.26	4.68	3.75	3.85	4.68	3.76	3.62	4.82	4.82	3.94	3.92	3.84	4.37
DNASE2B	3.68	4	3.98	3.92	3.87	6.49	4.86	3.96	3.52	3.56	4.12	4.7	6.06	4.41	5.25	3.88	3.74	4.29	4.75	4.42	3.8	4.8	3.87	3.97	4.36	4.54	3.73	4.01	6.25	3.99	3.74	4.06	4.3	3.85	5.62	3.68	6.13	4.66	3.91	3.66	5.07	3.8	3.82	5.77	4.75	5.1	4.79	4.09	5.94
IL10	4.93	4.74	4.66	4.82	4.11	7.04	5.15	4.37	4.26	4.57	5.5	5.47	5.19	5.26	5.21	4.06	4.47	4.7	4.86	5.28	4.46	5.43	4.77	4.46	5.46	4.64	4.37	4.1	5.4	5.14	4.76	5.9	7.48	4.44	5.49	4.97	5.85	4.93	4.62	4.37	4.98	4.51	4.2	5.53	5.6	5.23	5.27	4.74	5.46
PSAP	9.53	9.82	9	8.63	9.26	10.78	10.15	8.89	9.06	9.47	9.85	10.24	9.86	10.8	10.61	9.01	9.25	9.85	9.91	10.31	9.46	10.81	9.64	8.34	10.43	9.74	9.33	8.95	10.8	9.62	9.6	10.47	11.36	8.98	11.07	10.04	11.26	10.86	9.27	8.99	10.62	8.42	9.2	10.76	10.85	10.17	9.66	9.31	10.87
TNFSF4	4.47	4.38	4.43	4.61	4.32	5.33	4.62	4.64	4.52	4.77	4.55	4.82	4.71	4.94	4.8	4.3	4.01	4.54	4.4	5.05	4.22	4.6	4.35	4.23	4.44	4.68	4.5	4.22	4.79	4.76	4.58	5	6.94	4.19	4.72	6.76	4.85	4.8	4.32	4.51	4.67	4.63	4.26	4.87	5.06	4.78	4.77	4.43	4.84
TNFRSF14	8.01	8.51	6.91	8.12	8.14	9.28	8.75	6.85	7.24	8.14	8.65	8.99	8.02	8.68	8.58	7.63	7.22	8.57	8.44	8.96	8.52	9.3	8.61	8.65	9.18	9.01	8.04	7.56	9.19	8.49	8.53	8.71	9.22	7	9.07	8.54	9.27	9.49	8	6.87	9.07	6.95	8	9.23	9.12	8.7	8.61	8.59	9.06
TUBGCP2	6.35	6.58	6.39	6.3	6.64	6.89	6.88	6.43	6.59	6.69	6.5	6.95	6.63	7.25	6.98	6.39	6.44	6.64	6.46	6.66	6.47	7.05	6.65	6.72	6.87	6.97	6.51	6.45	7.12	6.38	6.39	6.72	6.68	6.57	7.15	6.78	7.55	7.08	6.53	6.49	6.91	5.84	6.4	7.25	7.27	6.44	6.6	6.37	7.26
TACC2	7	6.91	7.11	7.27	7.04	5.79	6.69	6.89	7.19	7.07	6.72	5.83	6.79	6.06	5.92	7.16	7.31	6.4	6.38	6.3	6.95	6.2	6.7	6.27	5.92	6.23	7.37	7.22	6.04	6.72	6.29	6.5	4.98	6.9	6.2	6.42	5.88	5.57	7.53	7.32	6.06	6.2	6.69	6.13	5.53	6.78	6.78	6.85	5.97
LGI1	5.18	4.22	4.09	4.73	4.61	3.95	4.65	4.13	4.78	4.64	4.35	3.95	3.87	4.08	3.93	4.5	3.63	4.04	4.3	4.15	5.01	4.55	4.11	4.05	3.7	4.24	4.52	4.04	4.53	4.18	4.11	4.56	3.66	4.38	4.07	3.87	4.14	3.66	4.79	4.91	3.91	5.19	4.47	4.15	3.79	3.88	4.75	4.07	4.18
IL2RA	4.08	4.94	3.92	4.23	4.05	6.77	6.28	4.88	4.26	4.53	4.21	5.59	4.64	5.83	5.24	4.13	4.19	4.3	5.63	5.69	4.74	5.48	4.67	4.64	5.41	4.75	4.32	4.09	5.01	4.93	4.98	5.07	5.91	4.11	5.52	5.95	5.54	5.16	4.94	4.02	5.86	4.32	3.81	5.29	6	4.77	4.97	4.31	5.37
MYBPC3	4.95	4.81	4.52	4.76	4.72	5.75	5.16	4.65	4.55	4.92	5.22	6.22	5.09	5.87	5.96	4.32	4.63	5.14	5.02	5.8	4.52	6.09	4.9	5.6	5.74	5.24	4.47	4.64	5.31	5.6	4.76	5.38	5.87	4.66	5.88	5.42	6.06	5.76	4.66	4.31	6.12	4.63	4.53	5.2	6.1	5.19	5.42	5.02	5.95
MRC1	6.53	7.11	6.37	6.58	5.62	7.73	6.88	4.97	5.94	6.44	7.14	7.7	6.76	7.15	6.93	5.12	6.37	6.89	7.5	7.52	6.09	7.03	6.92	5.2	7.79	6.55	5.24	5.07	7.41	6.69	7.36	7.56	7.98	5.59	6.71	7.28	7.21	7.18	5.89	5.48	7.68	6.51	5.8	7.06	7.81	7.31	7.23	6.02	7.25
SIPA1	6.78	7	6.5	5.99	6.62	7.86	7.13	6.19	6.48	6.88	7.14	7.69	7	7.41	7.39	6.63	6.89	7.13	7	7.33	6.91	7.41	7.13	7.36	7.7	7.57	6.47	6.49	7.21	7.35	7.29	7.2	7.37	6.59	7.25	7.22	7.15	7.47	6.62	6	7.34	6.01	6.35	7.25	7.39	7.11	7.14	6.84	7.52
LAYN	6.75	6.32	7.11	7.48	7.3	6.33	7.1	7.14	8.01	7.33	6.32	6.3	7.04	6.15	6.06	6.65	7.04	6.38	7.1	6.41	6.88	6.86	6.35	6.83	6.13	6.5	6.96	6.83	5.77	6.41	6.81	6.29	5.97	6.69	6.45	6.42	6.11	6.09	7.82	7.23	6.74	7.03	6.57	6.51	5.97	6.58	6.63	6.26	6.18
NNMT	10.65	10.62	11.15	9.98	11.12	10.36	11.12	10.52	10.63	11.21	10.85	10.51	11.07	10.18	10.03	11.47	11.24	9.96	10.59	10.3	10.5	9.6	10.4	11.04	10.62	10.43	10.74	11.64	10.23	10.78	10.99	10.63	9.79	11.78	9.76	10.27	9.8	10.03	11.18	10.34	10.62	11.25	10.86	10.04	10.02	9.8	10.26	10.9	9.91
TNNT3	6.27	5.97	5.4	5.98	5.8	4.41	4.9	5.09	4.68	4.89	5.34	3.97	5.08	4.16	4.13	6.04	5.48	4.71	5.22	4.07	5.75	4.14	4.87	5.57	4.76	4.99	5.76	5.67	4.16	4.7	4.9	5.42	4.48	5.31	4.19	4.6	4.01	4.33	5.36	5.18	4.43	6.55	5.47	4.23	4.4	4.16	5.36	5.46	4.14
BDNF	6.84	4.63	7.6	4.69	6.35	4.71	5.12	5.22	5.89	5.64	5.79	4.15	5.75	4.46	5	6.96	6.14	4.84	5.51	4.05	5.9	4.7	3.88	4.57	4.35	5.49	7.05	7.16	4.58	5.29	4.35	5.45	4.84	5.59	4.44	5.7	4.7	4.2	5.15	4.97	4.06	4.91	4.87	4.89	4.25	5.75	5.44	4.26	4.3
PRCP	9.98	10.53	9.59	9.41	9.86	10.31	9.86	8.83	9.21	10.11	10.45	10.26	9.84	10.29	10.33	9.72	9.43	9.85	9.95	10.06	10.09	10.3	10.26	10.17	10.06	9.81	9.65	9.81	10.36	9.92	10.19	10.35	10.44	9.25	10.41	9.96	10.46	10.21	9.58	9.19	10.31	9.82	9.45	10.08	10.35	10.15	9.97	10.34	10.25
RAB3IP	6.17	5.72	6.57	5.84	6.53	5.53	6.22	6.22	6.52	6.22	6	5.77	6.76	5.49	5.6	6.55	6.61	5.89	5.9	5.68	6.25	5.78	5.76	6.01	5.62	5.71	6.12	6.76	5.52	6.01	5.86	5.72	6.11	6.57	5.79	5.51	5.51	5.51	6.17	6.61	5.79	6.51	6.2	5.69	5.63	6	5.94	5.7	5.71
NCKAP1L	4.95	5.62	5.09	4.74	4.91	6.8	5.86	4.53	4.76	5.29	5.68	6.24	5.88	6.67	6.41	4.76	5.28	5.8	5.84	6.28	5.08	6.62	5.62	5.05	6.25	5.57	4.73	4.78	6.43	5.58	5.64	6.11	6.89	5.21	6.58	5.81	6.85	6.47	4.67	4.93	6.03	4.62	5.32	6.37	6.54	6.01	5.61	5.27	6.6
SOCS2	7.94	7.35	7.93	7.96	7.37	6.35	8.22	7.85	8.11	7.91	7.77	6.65	7.87	6.78	6.63	8.03	7.04	7.03	7.81	7.08	6.69	6.69	7.34	8.46	7.07	6.36	8.33	7.93	6.91	7.48	7.17	7.69	5.2	7.42	6.4	7.05	6.21	6.89	9.23	7.28	7.05	9.11	7.41	7	6.95	7	7.31	7.73	6.47
FICD	5.72	5.56	5.84	5.28	5.65	6.29	5.96	5.2	6.14	5.77	5.64	6.29	6.35	6.14	6.13	5.97	6.54	6	6.01	5.94	5.84	6.09	6	6.16	6.13	6.37	5.29	5.88	6.25	5.55	5.93	5.69	6.42	6.22	6.14	6.13	6.05	6.11	5.29	5.23	5.86	5.6	5.37	6.3	6.12	5.99	6	5.86	6.01
SACS	8.2	7.71	8.75	8.13	8.23	6.73	7.34	7.52	8.54	7.56	7.6	6.78	7.9	7.23	7.11	8.54	8.76	7.6	7.83	7.04	7.9	7.35	7.21	7.4	6.9	7.77	8.09	8.65	7.21	7.53	6.89	7.52	6.82	7.94	7.17	7.79	7.01	7.04	7.92	7.63	7.07	7.4	7.6	7.34	6.89	7.55	7.56	7.32	7.01
SPRY2	7.26	6.62	8.15	7.36	6.84	6.58	6.71	6.91	7.14	7.25	7.04	6.18	7.08	6.54	6.64	7.84	7.78	6.68	7.11	6.62	6.7	6.8	6.55	7.17	6.46	6.16	7.45	7.08	6.58	7.17	6.76	7.19	5.86	6.87	6.44	6.06	6.94	6.5	7.3	7.4	6.71	7.13	7.07	6.61	6.55	6.47	6.72	6.97	6.74
GPR132	5.05	5.15	4.81	4.7	4.6	6.59	6.07	4.93	4.31	4.81	5.44	6.36	4.9	5.8	6	4.77	4.38	5.39	5.14	5.83	5.11	6.02	4.86	5.18	5.88	5.31	4.83	4.32	5.9	6.02	5.2	5.86	6.37	4.43	5.74	5.52	5.84	5.92	4.87	4.37	6.09	4.85	4.31	5.79	6.11	5.43	5.2	5.42	5.98
GRK5	8.9	8.55	8.17	9.03	8.87	7.22	8.86	8.34	9.17	8.51	8.59	7.68	8.79	8.03	7.95	8.41	8.81	8.72	8.77	8.29	8.68	8.25	8.32	8.36	7.88	7.94	8.82	8.46	8.15	8.41	8.29	8.33	6.79	8.07	7.99	8.17	7.74	7.64	9.28	9.14	8.25	8.77	8.5	8.26	7.79	8.63	8.61	8.25	7.98
LGALS3	10.06	10.18	9.68	9.63	9.78	11.11	10.47	9.75	9.92	10.16	10.31	10.91	10.25	10.66	10.91	10.04	9.66	10.26	10.22	10.51	10.3	10.94	10.21	9.73	10.26	10.29	10.12	10.21	11.01	9.76	9.9	10.29	11.4	9.79	11.11	10.03	11.17	11.04	9.9	9.76	10.73	9.86	9.84	11.22	10.84	10.67	10.24	10.12	10.99
BATF	6.37	7.12	6.94	5.94	6.04	8.29	7.37	5.39	6.13	7.06	6.84	8.13	7.14	8.02	8.03	6.92	6.74	7.07	7.33	7.84	6.1	7.95	7.61	7.13	7.79	7.22	5.6	6.39	7.85	7.15	7.51	7.1	8.62	6.01	8.41	7.38	7.86	8.18	5.57	5.31	7.99	6.07	5.77	7.78	8.48	7.31	6.42	7	7.96
GZMH	5.38	6.29	5.34	5.9	5.63	7.34	7.38	5.57	5.1	7.02	6.24	7.09	6.73	7.72	7.1	5.62	4.91	7.02	6.93	6.92	6.75	7.51	7.61	4.96	6.15	6.55	5.39	5.08	7.48	7.32	7.51	5.65	5.46	4.61	7.68	6.43	6.61	7.44	6.3	5.45	7.05	6.47	5.12	6.54	7.56	6.91	5.84	6.85	6.8
GATM	6.94	6.95	6.06	6.58	7.31	7.65	6.72	6.23	6.34	6.15	6.56	7.14	6.38	7.54	7.05	6.95	6.37	6.87	6.39	7.37	7.26	7.86	6.47	4.68	7.08	6.35	6.85	7.06	7.26	6.93	7.05	6.83	7.56	6.64	7.53	6.28	7.58	7.8	6.26	6.91	7.11	7.13	7.01	7.13	7.56	6.97	6.9	6.26	7.6
HEXA	7.56	8.02	7.5	7.28	7.63	8.89	8.08	7.11	7.35	7.62	7.96	8.16	7.67	8.67	8.53	7.29	7.3	7.91	8.16	8.27	7.5	8.54	7.83	7.22	8.37	8.13	7.46	7.35	8.81	7.6	8.02	8.27	8.85	7.04	8.72	7.91	8.81	8.7	7.51	7.14	8.57	7.17	7.34	8.61	8.62	8.01	7.88	7.56	8.63
LRRC49	6.21	6.08	6.34	6.65	6.24	5.49	6.13	6.41	6.01	6.4	6	5.93	5.68	5.54	5.43	5.98	5.93	6.28	6.2	5.98	6.34	5.86	6.23	6.29	5.85	6	6.26	6.41	5.98	6.15	6.11	6.03	4.43	6.1	5.61	5.9	5.54	5.82	6.24	6.34	6.03	6.67	6.54	5.79	5.55	6.38	6.16	6.41	5.95
IDH2	6.61	6.66	6.72	6.11	6.54	6.61	6.58	6.3	6.1	5.95	6.55	6.47	6.1	6.71	6.44	6.22	6.41	6.46	6.23	6.69	6.5	6.67	6.49	6.82	6.48	6.37	6.7	6.31	6.71	6.38	6.73	6.75	7.11	6.66	7.08	7.04	7.22	6.81	6.06	6.63	6.55	6.22	6.55	6.89	6.73	6.46	6.36	6.21	6.85
FAH	6.21	6.4	6.25	6.57	6.07	7	6.69	6.85	6.84	6.65	6.15	6.57	6.11	6.45	6.37	6.27	6.59	6.5	6.76	6.68	6.27	6.67	6.27	6.15	7	6.59	6.39	5.92	6.79	6.15	6.35	6.56	7.79	6.47	6.88	6.47	6.96	7.09	6.53	6.47	6.76	5.87	6.07	6.89	6.71	6.75	6.64	6.1	6.89
PLEKHO2	8.11	8.16	7.59	7.19	7.84	9.38	8.09	6.8	7.04	7.96	8.21	8.98	7.7	8.77	8.91	8.24	7.4	8.1	8.01	8.38	7.41	8.8	8.3	8.29	8.84	8.55	7.34	8.09	8.71	8.22	8.11	8.19	9.12	7.01	8.97	8.02	9.01	9.04	7.67	7.12	8.73	7.6	7.51	8.75	8.82	8.37	8.05	8.25	8.79
CLCN7	5.73	6.15	5.44	5.12	5.79	6.76	5.95	5.46	5.62	6.03	5.83	6.26	6.26	6.31	6.55	5.67	5.72	5.95	5.99	5.94	5.75	6.27	5.91	6.23	6.5	6.73	5.53	5.61	6.32	5.82	5.96	6.12	6.41	5.66	6.48	6.1	6.71	6.4	5.69	5.33	6.29	5.06	5.53	6.55	6.38	6.02	5.99	5.75	6.49
ZDHHC7	6.96	7.11	6.63	6.6	6.8	7.14	7.17	6.02	6.77	6.86	7.15	6.99	7.03	7.45	7.33	6.55	6.99	7.06	7.06	7.21	6.92	7.46	6.93	6.74	7.41	6.91	6.8	6.53	7.47	6.99	7.11	7.25	7.58	6.67	7.44	7.21	7.52	7.48	6.96	6.87	7.33	6.56	6.9	7.5	7.6	7.08	7.33	6.9	7.42
ATF7IP2	5.63	5.71	5.44	6.36	5.79	6.45	6.1	5.85	5.47	5.84	5.77	6.4	5.89	6.46	6.51	5.6	5.14	6.47	5.95	6.6	5.92	6.56	5.74	5.31	6.53	6.02	5.35	5.69	6.43	5.87	6.03	5.98	6.89	5.41	6.02	6.85	6.23	6.34	5.46	5	6.22	5.33	6.08	6.63	6.43	6.06	6.23	6.37	6.39
C16orf7	6.18	6.41	5.93	6.27	6.09	7	6.39	5.66	6.07	6.44	6.38	7.1	6.25	6.65	6.79	6.09	5.99	6.31	6.27	6.59	6.19	6.67	6.35	6.74	6.73	6.92	5.99	5.81	6.64	6.41	6.4	6.34	6.13	6.16	6.57	6.69	6.61	6.73	6.16	5.69	6.57	5.56	5.98	6.48	6.56	6.36	6.22	6.28	6.7
ITGAD	3.68	4.76	4.02	3.75	3.81	7.69	4.42	3.95	3.86	3.97	4.17	5.14	4.66	5.14	4.46	3.82	3.59	4.01	4.68	4.88	3.78	6.73	4.01	4.2	4.85	3.72	4.15	3.74	5.32	4.33	4.13	4.02	5.86	3.78	6.89	3.96	5.33	6.31	3.88	4.13	5.74	3.9	3.85	4.58	4.99	4.54	4.1	4.83	6.64
SREBF1	8.51	8.53	7.76	8.03	8.9	9.12	8.88	8.19	7.7	9.15	8.97	8.76	8.75	8.76	8.86	8.28	8.47	8.54	8.69	8.62	8.41	9.07	8.27	8.56	8.81	8.24	8.39	9.06	8.88	8.09	8.43	8.6	8.77	7.78	9.26	8.23	9.07	9.03	8.42	8.33	8.89	7.27	8.98	8.69	8.92	8.44	8.38	8.57	9.09
UTP18	5.99	6.26	6.61	6.11	6.15	7.02	6.2	5.9	5.86	6.26	6.24	6.51	6.46	6.61	6.67	5.96	6.15	6.2	6.29	6.48	5.98	6.73	6.34	6.68	6.32	6.06	5.74	6.4	6.61	6.09	6.37	6.47	7.55	5.99	6.83	6.39	6.9	6.43	5.91	6.19	6.58	6.36	5.9	6.67	6.87	6.41	6.29	6.2	6.72
ASGR2	4.72	5.39	5.17	5.23	4.8	6.12	6.2	4.72	4.8	5.38	5.77	6.21	5.32	5.86	6.07	5.01	5.37	5.45	5.79	5.75	4.7	6.37	6.01	5.38	6.16	4.97	4.6	4.49	5.5	5.58	5.6	5.92	7.28	4.73	6.02	5.56	6.04	5.78	4.64	4.56	5.69	4.68	4.9	5.75	5.95	5.62	5.75	5.44	6.12
ROCK1	7.01	6.64	7.05	7.1	7.21	5.66	6.91	7	6.63	6.3	6.89	6.17	6.5	6.3	6.64	7.6	6.92	6.63	6.93	6.52	7.11	6.18	6.74	6.93	6.93	7.16	7.31	7.3	6.43	7.23	6.43	6.43	6.02	7.28	6.44	6.61	6.51	6.68	7.27	7.09	6.45	7.32	7.37	6.43	6.59	6.46	6.22	6.82	6.34
SHKBP1	5.28	5.64	5.44	4.89	5.06	5.48	5.73	5.4	5.75	6.04	5.47	5.58	5.74	6.29	5.93	5.25	5.48	5.54	5.36	5.87	5.22	5.94	5.4	5.9	6.08	5.6	5.35	4.87	6.1	5.51	5.28	5.99	6.05	5.69	6.01	5.81	6.14	5.95	5.13	5.41	5.69	4.93	4.97	5.95	6.02	5.64	5.46	5.24	6.17
GZMM	6.05	5.63	5.52	5.7	5.69	6.38	6.04	6.35	5.34	5.73	5.84	6.06	5.86	6.22	5.97	5.89	5.88	5.88	6.25	6.23	5.66	6.26	6.38	6.03	6.2	6.09	5.69	6.07	5.95	6.31	6.13	5.6	5.18	5.5	6.33	5.93	5.74	6.43	6.14	5.59	6.12	6.12	5.99	6.1	6.49	6.06	5.37	6.43	6.25
MOB3A	6.43	6.61	6	5.7	5.92	7.86	6.66	5.29	6.01	6.47	6.66	7.5	6.32	6.9	6.84	5.99	6.6	6.77	6.47	6.74	6.45	7	6.87	7.5	7.25	6.99	6.04	5.62	6.9	6.9	6.77	6.86	6.96	6.22	6.77	6.62	6.9	7	6.16	6.2	6.85	5.89	6.12	6.88	6.87	6.83	6.77	6.63	6.97
CXCR7	10.09	8.51	8.86	8.87	9.17	8.1	9.56	8.24	9.46	9.66	9.41	8.27	9.56	8.16	7.81	9.98	8.21	8.03	8.95	8.25	9.01	8.2	8.4	9.94	8.18	7.8	9.75	9.8	8.23	8.5	8.36	9.83	7.98	9.66	7.85	8.62	8.16	7.82	9.91	8.9	8.36	10.21	9.23	7.99	7.61	8.51	8.85	8.65	8.01
TNNC2	6.07	5.64	5.5	6.51	6.1	4.95	5.45	5.59	5.94	5.52	5.85	4.99	5.08	4.98	4.82	5.97	5.1	5.45	5.64	5.03	5.7	4.9	5.3	4.69	5.09	5.65	5.9	5.9	4.94	5.67	5.07	5.74	4.84	5.71	4.86	4.86	4.77	4.75	6	5.85	4.92	6.52	6.09	4.96	4.83	5.52	5.74	6.14	4.81
AURKA	4.49	4.53	4.55	4.09	4.29	5.42	4.46	4.37	4.25	4.5	4.43	5.08	4.64	5.04	5	4.3	4.83	4.77	4.49	5.04	4.19	5.24	4.51	5.42	4.76	4.65	4.1	4.41	5.19	4.46	4.7	4.96	5.28	4.38	5.09	5.27	5.41	5.06	4.09	4.31	5.02	4.36	4.26	5.09	4.97	4.82	4.88	4.63	5.11
SNX5	7.95	8.19	7.86	7.81	7.97	8.9	8.37	8.24	7.7	8.08	8.14	8.55	8.17	8.54	8.7	8.18	8.07	8.14	8.6	8.59	8.12	8.48	8.17	8.46	8.49	8.32	8.14	7.92	8.47	8.17	8.26	8.28	8.82	7.9	8.9	8.35	8.72	8.62	7.93	7.7	8.67	7.93	7.96	8.5	8.9	8.3	8.05	7.96	8.59
SPAG4	4.83	4.86	4.69	4.03	4.58	5.82	5.58	4.43	4.22	4.75	4.96	5.15	4.51	5.37	5.08	4.57	4.6	4.48	4.62	4.95	4.47	5.47	5.53	5.35	5.4	4.7	4.6	4.39	4.98	4.96	5.38	4.93	4.94	4.22	5.55	5.18	5.47	5.08	4.83	4.42	5.4	4.55	4.46	5.3	5.35	4.61	4.9	5.03	5.37
USP18	5.74	5.41	5.16	4.94	5.04	6.18	5.01	5.23	4.9	5.47	5.92	5.58	5.54	6.67	6.69	5.18	5.21	5.97	5.6	5.98	5.08	5.56	5.42	5.27	5.47	5.25	5.39	4.85	5.93	5.69	5.52	5.81	5.55	5.42	5.79	5.89	5.89	5.68	4.89	5.46	5.81	5.84	5.61	6.04	6.1	6.34	6.23	5.78	6.05
RTN4R	4.63	4.81	4.85	4.49	4.53	7.54	5.14	5.3	4.4	4.45	4.42	6.04	5.38	5.53	5.93	4.74	4.4	5.89	5.2	5.2	4.56	6.01	5.17	4.36	5.13	5.61	4.77	4.25	6.43	4.67	4.43	4.68	5.23	4.33	6.69	4.25	6.63	5.85	4.4	4.51	5.66	4.51	5.23	6.68	5.3	5.33	5.1	5.04	6.12
TPST2	6.58	7.2	7.06	5.95	6.52	8.15	6.89	6.14	6.08	6.63	7.24	7.99	7.05	7.99	7.93	6.71	6.69	7.27	6.94	7.58	6.62	7.7	7.28	6.8	7.6	6.95	6.24	6.46	7.92	7.33	7.13	7.24	8.33	6.34	8.09	7.88	7.94	7.9	5.85	6.5	7.51	6.55	6.3	7.68	7.84	7.4	7.35	6.84	7.94
GGA1	8.44	8.46	7.71	8.21	8.48	9.39	8.55	7.94	7.93	8.24	8.85	9.11	8.58	8.8	8.93	8.08	8.03	8.55	8.26	8.94	8.55	9.1	8.69	8.81	9.16	8.75	8.31	8.07	8.9	8.82	8.78	8.79	9.41	8.07	9.28	8.99	9.25	9.28	8.28	7.77	8.79	7.12	8.23	8.97	9.15	8.82	8.95	8.68	8.96
SCO2	7.58	7.07	6.74	6.57	6.98	8.13	7.28	6.06	6.49	7.38	7.46	8.06	7.27	7.89	8.03	6.62	6.84	7.14	6.88	7.42	6.97	7.48	7.19	7.06	7.75	7.57	6.39	6.4	7.57	7.48	7.08	8.05	7.61	6.76	7.61	7.7	7.41	7.59	6.9	5.9	7.38	6.35	6.65	7.61	7.94	7.35	7.47	7.25	7.64
SIDT1	5.06	4.61	4.25	4.42	4.28	6.21	5.17	4.27	3.89	4.46	5.43	5.11	4.87	5.17	5.17	4.17	3.92	4.95	4.78	5.01	4.67	5.36	5.03	4.17	5	4.56	4.08	4.08	5.29	4.94	4.74	5.35	5.72	3.96	5.05	4.8	5.37	5.05	4.17	4.25	5.18	4.75	4.32	5.07	5.19	4.64	5.27	5.06	5.37
NCEH1	7	6.86	6.81	6.7	6.23	8.44	7.17	5.88	6.72	6.52	6.75	7.89	7.25	8.06	8.2	7.09	6.57	7.17	7.1	7.78	6.46	8.14	6.72	6.55	7.45	7.6	6.35	6.08	7.94	6.84	6.18	7.29	9.05	6.48	8.17	7.12	8.37	7.97	6.1	6.32	7.84	6.55	6.17	8.21	7.98	7.87	7.14	6.87	7.87
LRRC33	4.66	5.04	4.45	4.27	4.24	7.39	4.54	4.23	4.41	4.81	4.76	6.01	4.67	5.66	5.77	4.38	4.44	5.05	4.81	5.29	4.6	5.71	5.12	4.83	5.49	5.11	4.06	4.38	5.68	4.89	5.07	5	5.75	4.11	5.36	4.8	5.82	5.47	4.18	4.38	5.47	4.26	4.21	5.54	5.38	5.44	5.57	5.02	5.92
C3orf26	7.65	7.8	7.92	7.68	7.97	7.13	7.77	8.61	8.03	8.04	7.72	7.55	7.67	7.52	7.44	7.74	8.35	7.85	7.65	7.62	7.64	7.37	8.03	8.43	7.52	7.72	7.91	8.11	7.63	7.78	7.81	7.64	7.4	8.71	7.61	7.35	7.54	7.55	7.65	8.38	7.6	8.05	8.16	7.51	7.35	7.62	7.48	7.75	7.58
ANK2	5.64	4.8	4.96	4.94	4.58	4.76	4.61	4.41	4.63	4.79	5.66	4.37	4.14	3.86	3.68	4.96	4.39	4.18	4.67	4.49	4.75	4.29	4.83	4.41	4.42	4.13	5.56	4.98	4.14	4.49	4.87	5.59	3.94	5.29	4.36	3.95	4.19	4.41	4.98	4.63	3.93	5.39	4.8	4.31	4.12	4.19	4.65	4.86	4.15
FAM105A	5.32	5.75	5.41	5.24	4.92	6.91	5.98	4.8	4.69	5.05	5.9	6.49	5.87	6.43	6.39	4.98	5.2	5.76	6.15	6.33	5.37	6.37	6.12	5.04	6.39	5.93	4.8	4.51	6.32	6.07	5.89	6.1	7.29	4.62	6.37	6	6.65	6.65	5	5.02	6.35	6.1	5	6.3	6.72	6.25	5.78	5.24	6.44
RRAGD	5.99	6.12	6.58	5.34	6.01	7.31	6.11	5.84	5.96	5.74	5.77	6.35	6.55	6.85	6.93	6.17	6.08	6.05	6.51	6.53	5.32	6.87	5.74	5.82	6.05	6	5.8	5.89	6.92	5.95	5.74	6.12	7.31	6.01	7.15	5.67	7.23	6.82	5.91	6.65	6.48	6.33	6.37	7.03	6.83	6.33	5.75	5.58	7.22
LSP1	8.61	8.78	6.87	8.48	8.4	10.94	9.18	7.15	7.9	8.36	8.92	10.35	8.04	9.89	9.93	7.91	7.39	8.95	8.33	9.8	8.34	10.07	8.97	8.77	9.7	9.54	7.79	7.71	9.59	8.94	8.13	9.09	9.93	7.99	9.87	8.92	10.03	9.98	8.35	6.23	9.57	7.78	8.05	9.87	9.92	9.34	9	9.17	9.84
KIFC1	4.02	4.17	4.08	3.91	4.12	4.85	4.07	4.01	3.7	4.4	4.02	4.65	4.47	4.51	4.58	3.82	4.13	4.2	4.11	4.77	3.78	4.59	3.88	5.18	4.2	4.36	3.99	3.74	4.6	4.14	4.43	4.57	4.44	4.18	4.99	4.91	5.02	4.72	4	4.1	4.59	3.92	4.07	4.51	4.6	4.61	4.2	4.17	4.61
NUDT1	7.01	7.49	7.38	7.15	6.98	8.04	7.36	7.52	6.92	7.07	7.28	7.85	7.33	7.57	7.73	7.05	6.95	7.45	7.09	7.59	7.14	7.74	7.3	7.98	7.64	7.89	6.92	7.1	7.61	7.48	7.5	7.44	8.13	7.23	7.76	7.6	7.75	7.8	6.92	7.3	7.72	7.63	7.13	7.57	7.76	7.37	7.33	7.61	7.72
CPVL	6.17	6.66	6.36	5.44	5.28	7.65	7.31	5.29	5.43	5.79	6.65	7.43	7.09	7.67	7.54	5.22	5.41	6.42	7.22	7.48	6.07	7.95	6.63	4.87	7.14	6.62	5.4	4.8	7.51	6.75	6.82	7.24	8.67	5.2	8.18	6.6	7.86	7.61	5.72	5.02	7.7	5.81	5.32	7.42	7.63	7.16	6.57	6.36	7.8
CAV1	8.89	8.68	8.48	8.55	8.51	7.86	8.12	8.95	8.49	8.44	8.86	7.96	7.61	7.96	7.56	8.63	8.57	8.65	8.26	7.82	9.02	7.8	8.49	7.86	7.83	8.28	8.87	8.32	8.15	8.49	8.57	8.75	7.02	8.34	7.67	9	7.87	7.48	8.54	8.96	7.79	9.46	8.8	7.93	7.44	9.36	9.3	9.14	7.7
CLDN23	4.9	5.56	4.8	5.23	4.85	7.17	5.26	4.92	5.03	5.31	5.53	6.76	5.71	6.38	6.88	4.84	4.7	5.89	5.41	6.25	5.11	6.8	5.52	4.98	5.95	5.53	4.46	4.68	6.53	5.14	5.34	5.52	6.85	4.43	6.57	5.04	6.53	5.82	5.16	4.9	6.67	5.14	4.71	6.29	6.05	5.3	5.45	5.19	6.46
PLIN2	6.27	6.94	7.04	5.72	5.68	8.76	7.94	5.95	6.23	6.9	6.79	7.95	6.84	8.85	7.64	6.94	6.35	7.06	7.34	8.15	6.37	8.62	6.99	8.97	8.39	6.67	6.53	5.78	7.84	6.56	6.82	7.32	8.94	6.62	8.46	7.49	8.25	8.26	6.17	6.69	7.95	7.39	6.39	7.93	8.81	7.43	6.85	6.6	8.16
UAP1L1	4.94	5.48	4.62	4.66	4.9	6.97	5.13	4.7	4.26	5.12	5.21	6.43	5.22	5.89	6.11	4.67	4.64	5.46	5.27	5.79	5.03	5.93	5.38	5.22	5.86	5.76	4.89	4.42	6.05	5.15	5.52	5.59	6.79	4.32	5.92	5.66	6.3	6.1	4.51	4.82	5.78	4.5	5.03	6.12	5.94	5.56	5.52	4.74	6.13
SP5	5.4	5.5	4.2	4.74	5.21	4.17	4.19	4.12	4.69	4.63	4.82	3.81	3.83	3.69	4.11	4.59	5.06	5.11	4.32	3.94	4.77	4.13	4.99	4.27	4.18	4.5	5.13	4.38	3.68	4.74	4.97	5.31	3.69	4.96	4.52	3.45	3.99	4.01	5.28	6.37	3.8	5.09	4.77	3.98	3.81	5.1	5.04	4.82	3.92
BTC	6.22	5.79	6.19	6.92	6.1	4.61	5.96	7.08	6.66	6.11	4.78	4.89	5.62	4.7	5.29	6.73	6.05	6.06	5.87	5.38	6.36	5.12	5.23	7.07	4.89	6.39	6.39	6.54	4.36	6.25	4.87	5.26	3.79	6.96	5.27	3.9	4.7	4.3	6.75	5.99	5.28	6.79	5.87	5.54	4.07	5.68	5.59	6.33	5.1
EPS8	8.46	8.21	8.21	8.08	8.53	7.6	8.36	8.71	8.27	8.18	8.87	7.82	8.24	7.99	8.3	8.66	8.34	8.74	8.81	8.48	8.63	7.9	8.29	8.03	8.02	8.33	8.45	8.73	8.37	8.2	8.25	8.04	6.43	8.39	7.79	8.44	8.04	8.13	8.05	8.81	8.2	8.66	8.75	8.05	8.38	8.04	7.75	8.34	7.99
PDCD1	4.94	5.19	4.75	4.73	5.11	6.38	6.62	4.83	4.56	4.87	5.37	5.76	5.57	5.93	5.52	5.01	4.79	5.34	5.75	5.17	5.01	6.17	5.6	5.14	5.25	5.55	5.04	4.7	5.39	5.77	5.36	5.26	4.88	4.81	5.79	4.92	5.39	5.8	5.54	4.6	6.15	4.96	4.76	5.56	6.23	5.38	5.07	5.49	5.71
ST3GAL5	6.02	5.87	5.71	5.64	5.5	6.23	6.08	5.89	4.92	5.45	6.21	6.44	5.89	6.35	6.5	5.73	5.48	5.89	6.31	6.31	5.57	6.19	6.03	5.34	6.65	6.25	5.28	5.03	6.13	6.19	6.61	5.8	6.26	5.23	6.45	6.08	6.29	6.83	5.67	5.47	6.2	6.21	5.74	6.29	6.46	6.23	5.59	6.21	6.29
HLA-DQB1	5.76	6.87	7.02	7.15	6.02	9.11	7.49	8.23	7.18	8.01	8.71	9.24	8.34	8.19	9.35	5.97	6.73	6.39	6.84	8.99	7.97	8.5	8.3	6.46	8.29	8.6	6.19	5.91	7.93	8.85	8.85	9.29	7.23	6.96	8.75	8.5	9.54	8.62	6.12	5.35	8.36	7.45	7.29	9.76	8.34	7.92	6.46	6.13	8.69
APOD	7.04	5.43	6.29	5.82	5.09	4.69	6.94	5.21	5.94	7.2	6.77	4.43	7.12	4.06	4.1	8.26	7.43	5.61	6.67	4.31	5.23	4.55	6.67	6.03	4.46	4.12	7.06	6.23	4.28	4.84	7.14	7.31	3.81	5.34	4.18	4.16	4.1	4.5	7.73	9.29	4.11	7.58	7.78	4.23	3.94	4.77	4.74	6.89	4.11
KNTC1	5.36	5.39	5.02	5.66	5.13	6.23	5.31	4.95	5.05	5.24	5.6	5.9	5.43	5.7	5.81	5.16	5.06	5.49	5.16	5.59	5.48	5.87	5.45	5.86	5.48	5.13	5.35	4.91	5.74	5.45	5.68	5.65	5.79	5.2	5.69	5.71	5.84	5.75	5.02	4.79	5.79	4.95	5.56	5.63	5.88	5.31	5.67	5.52	5.76
APOOL	6.32	6.02	6.5	6.19	6.38	5.41	6.19	6.37	6.41	5.94	5.84	5.77	6.29	5.81	5.99	6.71	6.62	5.99	6.44	5.79	6.33	5.82	5.85	5.88	5.65	5.94	6.3	6.26	5.72	6.14	5.82	6.04	5.65	6.37	5.85	5.58	5.96	5.61	6.2	6.65	5.66	6.49	6.35	5.97	5.57	5.96	5.75	5.93	5.76
RENBP	4.94	5.17	5.16	4.76	4.97	6.96	5.38	5.5	4.53	4.95	5.1	5.93	5.03	5.86	6.1	4.93	4.93	5.53	5.58	5.6	4.38	6.01	5.05	4.92	5.76	5.45	4.83	4.91	5.91	5.11	5	5.39	6.51	4.64	6.06	5.19	6.24	5.83	4.77	5.32	5.76	5.18	4.96	5.91	5.79	5.58	5.16	4.97	6.01
TMSB15A	5.24	4.69	5.64	5.4	5.08	4	4.5	5.66	5.11	5.2	4.58	4.15	5.1	4.01	3.91	5.66	4.81	4.65	4.53	4.16	5.03	4.01	4.63	4.86	4.13	4.55	5.66	4.55	4.28	4.72	5.28	5.21	3.99	4.45	3.97	4.47	3.99	3.97	5.43	5.97	4.25	5.14	4.63	4.21	3.95	4.73	5.28	4.63	4.03
C1QB	8.77	10.1	8.96	8.9	7.89	11.96	10.1	7.84	8.44	9.23	9.53	10.83	10.21	10.57	11.01	8.12	9.12	10.12	10.76	10.05	9.03	10.61	9.63	6.53	10.93	10.17	7.69	6.98	10.6	10.09	10.35	9.76	10.85	8.49	10.82	9.74	10.75	10.6	8.41	8.11	10.68	8.13	8	10.49	10.57	10.53	10.01	9.18	10.8
ID3	8.83	8.1	7.96	8.31	8.73	7.36	7.9	8.77	9.01	8.74	8.13	7.2	8.66	8.09	7.82	8.33	8.38	8.41	8.55	7.64	8.32	7.75	8.09	7.99	7.76	8.16	8.38	8.55	8.39	7.6	8.61	8.53	7.68	8.6	7.93	8.61	7.82	7.6	8.55	8.92	7.54	8.85	8.31	8.31	7.88	7.8	8.09	8.01	7.87
SIPA1L2	6.19	5.89	5.93	6.06	5.82	7.27	6.32	5.04	5.8	6.09	6.35	6.97	6.31	6.66	6.8	6.29	5.75	6.36	6.1	6.69	5.88	6.69	6.29	7.12	6.3	6.02	6.25	6.03	6.73	6.44	6.63	6.58	7.25	5.76	6.57	6.63	6.8	6.59	6.05	5.38	6.91	6.19	6.27	6.54	6.77	6.45	6.23	5.86	6.62
PLOD1	6.18	6.57	6.72	5.75	6.56	7.03	6.91	6.57	6.38	6.8	6.6	6.96	6.29	7.26	7.06	6.84	6.94	6.83	6.55	6.91	6.52	7.33	6.66	7.36	7.43	7.4	6.88	6.29	7.32	6.61	6.88	6.78	6.7	6.44	7.16	8.11	7.33	7.15	6.36	5.96	7.21	6.04	6.35	7.31	7.19	6.82	6.84	6.21	7.24
LEFTY2	6.17	5.51	5.54	4.69	5.64	4.22	5.28	6.65	6.4	6.31	4.26	4.03	4.75	4.87	4.05	5.9	4.98	4.43	4.66	4.49	4.91	4.23	3.99	4.17	4.21	5.76	7.01	5.56	4.51	4.74	3.71	4.6	3.49	5.81	4.63	4.19	4.43	3.99	5.46	5.24	4.41	5.17	5.27	4.7	4	5.1	5.19	4.78	4.17
CHI3L1	5.63	7.29	7.98	3.83	6.3	10.14	7.22	4.33	5.89	6.93	8.11	9.19	8.62	8.92	9.3	6.33	6.73	6.93	6.22	8.48	7.04	9.21	9.87	6.49	8.34	9.14	3.37	6.82	9.15	5.8	9.39	7.56	7.08	5.46	9.39	7.05	9.76	8.16	3.96	6.05	8.93	4.24	5.8	9.06	8.01	8.36	7.94	7.06	9.34
ATP6V0B	8.13	8.51	8.35	8.08	8.05	9.82	8.67	7.93	7.9	8.3	8.41	9.38	8.57	9.2	9.26	8.07	8.31	8.59	8.53	8.93	7.77	9.28	8.58	8.69	9.09	9.02	7.9	7.86	9.07	8.52	8.53	8.74	9.45	8.14	9.17	8.71	9.38	9.08	8.12	7.88	8.95	8.53	8.28	9.17	8.99	8.99	8.74	8.45	9.25
ADORA3	3.97	5.15	4.66	4.46	4.31	6.62	5.29	4.68	4.08	4.13	4.93	5.26	5.41	5.64	6	3.97	5.08	5.6	5.85	5.68	4.61	6	5.27	4.74	6.37	5.4	4.41	4.26	6.19	4.79	5.06	5.67	8.45	4.29	6.72	5.19	6.96	6.01	4.39	4.89	6.15	4.56	4.61	5.88	5.77	5.39	4.99	4.5	6.25
MNDA	6.59	6.73	6.29	5.75	5.72	7.37	6.2	5.07	4.99	5.65	7.66	7.9	6.31	7.46	7.74	5.51	6.18	7.01	6.78	7.7	5.83	7.08	6.26	6.18	7.05	6.75	4.73	5.23	7.12	7.57	6.74	7.43	8.79	5	7.56	6.83	7.09	7.46	4.78	5.53	7.13	5.77	5.52	7.54	7.9	7.2	6.62	7.01	7.29
C12orf49	4.71	5.03	4.89	4.44	4.67	6.16	4.99	4.24	5.01	5.1	5.02	5.77	5.39	5.79	5.97	4.61	5.26	5.34	5.15	5.35	4.61	5.75	5.03	5.13	5.17	5.31	4.6	4.53	5.99	4.97	4.9	5.12	6.12	5.09	6.07	5.18	5.94	5.43	4.48	4.63	5.36	4.87	4.34	6.15	5.36	5.42	5.18	4.94	5.93
S100A10	9.59	9.35	9.17	8.86	8.81	9.81	9.64	8.89	9.07	9.33	9.7	10.27	9.59	10.11	9.92	9.28	9.46	9.16	8.85	10.07	9.76	10.26	9.48	9.4	9.74	9.69	9.28	9.04	10.22	9.56	9.41	9.99	10.41	9.43	10.04	9.98	10.14	10.35	8.74	8.33	10.16	9.09	8.67	10.19	10.17	10.68	9.77	9.6	10.06
MED18	4.87	5.32	4.54	4.59	4.83	5.33	4.45	4.83	4.6	4.79	5.37	5.2	4.49	5.68	5.34	4.63	4.29	5.06	4.39	5.22	4.98	5.49	5.46	4.5	5.05	4.56	4.91	4.8	5.75	4.62	5.01	5.21	5.1	4.81	5.13	4.73	5.75	5.44	4.5	4.81	4.73	4.51	4.68	5.41	5.49	4.75	5.22	4.28	5.6
FAIM3	4.18	4.4	4.2	4.45	4.3	5.61	4.85	4.19	4.12	4.06	4.54	4.71	4.74	4.84	4.63	4.38	4.19	4.19	4.43	4.56	3.93	4.98	4.87	4.49	4.36	4.3	4.08	4.09	4.51	4.76	4.51	4.49	4.39	3.92	4.61	4.54	4.97	4.49	4.27	4.09	4.8	4.27	4.11	5	4.77	4.46	4.21	4.84	4.98
CNN3	8.3	8.02	8.79	7.57	8.19	7.35	8.19	8.23	8.15	8.25	7.92	7.49	8.19	7.59	7.39	8.43	8.69	8.11	7.88	7.59	7.93	7.32	7.81	8.11	7.54	7.98	8.43	8.62	7.81	8.08	8.05	7.91	7.8	8.26	7.28	8.11	7.16	7.62	8.33	7.75	7.46	8.25	7.79	7.67	7.46	8.07	7.82	7.88	7.29
NCF2	6.37	6.7	6.18	5.72	5.93	8.01	7.5	5.11	5.1	6.17	7.32	7.9	6.96	7.73	7.8	5.22	6.01	7.15	7	7.64	5.86	7.93	6.64	7.73	7.83	6.66	5.2	4.97	7.77	7.1	6.19	7.67	8.57	5.21	8.07	7.02	7.87	8.08	5.59	5.15	8	5.66	5.61	7.85	7.98	7.25	6.79	6.32	8.01
ZMIZ1	7.73	8	6.82	7.02	7.47	8.28	7.58	7.05	7.05	8.02	7.99	8.34	7.66	8.24	8.23	7.16	7.78	7.59	7.55	8.15	7.78	8.2	7.96	7.55	7.96	7.58	7.82	7.55	8.11	7.52	7.79	7.98	8.39	7.09	8.02	7.7	8.12	8.11	7.62	6.96	8.26	7.04	7.45	8.26	8.04	7.85	7.92	7.78	8.18
CDK1	4.09	4.63	5.24	4.26	4.38	5.5	4.48	4.42	3.93	5.02	4.57	5.32	5.12	5.22	5.17	4.17	4.96	4.81	4.57	5.27	4.52	5.32	4.31	6.29	4.81	4.86	4.2	4.3	5.21	4.6	5.08	5.11	5.02	4.18	5.36	5.64	5.63	5.36	4.21	4.62	5.18	4.83	4.44	5.28	5.16	4.96	4.83	4.69	5.31
RGS10	8.92	9.41	8.88	9.11	8.54	10.06	9.39	8.6	8.31	8.62	9.42	9.82	9.32	9.89	10.09	8.4	8.74	9.68	9.57	9.93	8.65	10.09	9.34	8.14	9.71	9.59	8.69	8.16	10.06	9.67	9.14	9.49	10.39	8.19	10.09	9.6	10.13	10.07	8.66	8.3	9.97	8.72	8.36	9.9	10.17	9.59	9.64	9.3	10.05
ACTN3	5.11	5.28	5.41	4.91	5.15	5.09	5.42	5.11	6.03	5.39	5.05	4.67	5.21	4.81	4.57	5.71	5.79	5.2	5.01	4.93	5.44	4.91	5.06	4.79	4.81	5.3	5.75	5.63	4.92	5.16	4.9	5.09	4.39	5.71	4.93	5.32	4.84	4.73	5.67	5.65	4.81	5.15	5.25	5.12	4.6	5.15	5.06	5.02	4.96
STX3	5.04	5.3	5.17	4.47	4.82	5.42	4.79	4.93	4.92	4.67	5.17	5.24	5.1	5.49	5.36	5.22	5.06	5.03	4.86	5.1	4.82	5.44	5.01	5.13	5.21	4.79	4.97	5.06	5.56	5.21	5.03	5.26	6.16	4.75	5.26	4.79	5.61	5.31	4.68	5.26	5.47	4.5	4.85	5.52	5.32	5.25	5.32	4.81	5.57
SLC22A18	6.54	7.07	6.08	6.37	6.41	8.71	7.4	5.98	5.99	6.49	6.87	7.67	6.89	7.77	7.73	6.03	6.18	6.96	7.14	7.38	6.88	7.82	6.83	6.27	7.8	8.08	6.04	5.93	7.78	7.27	7.21	6.92	7.9	5.93	7.68	7.3	8.07	7.98	6.31	5.59	7.78	5.56	6.82	7.26	7.96	7.29	7.12	6.69	7.97
BHLHE41	6.62	7.34	5.58	6.32	7.15	7.95	7.04	8.11	6.28	6.71	6.7	7.32	6.81	7.37	7.46	6.58	6.18	7.14	6.91	7.29	7.18	7.5	6.8	5.79	6.89	7.35	7.97	7.05	7.78	6.72	7.37	6.63	6.92	6.18	7.77	6.04	7.87	7.45	7.77	7.11	7.34	6.37	7.33	7.39	7.55	7	7.01	7.03	7.91
HPD	4.81	4.97	5.67	5.4	4.52	4.23	5.05	4.63	5.08	5.08	4.83	4.21	4.58	4.19	3.98	4.67	4.47	4.36	4.73	4.07	4.74	4.34	4.87	4.43	4.36	4.68	4.74	4.8	4.32	4.53	5.15	4.34	4.28	4.97	4.33	4.16	4.19	3.92	5.06	4.7	4.2	4.79	5	4.21	4.03	5.1	4.59	4.65	3.98
ERP27	4.59	5.16	4.23	4.73	4.63	5.22	5.51	5.17	4.31	5.01	4.74	5.5	5.79	6.13	5.95	3.95	5.29	5.89	4.95	5.88	4.85	5.87	4.89	4.49	5.11	5.76	5.51	4.52	5.14	4.74	4.86	5.09	5.4	4.22	6.03	5.28	5.17	5.64	4.71	4.84	6.03	5.15	4.43	5.78	5.67	4.54	5.81	4.88	6.26
DUSP6	8.74	8.73	7.87	8.89	7.8	8.75	8	7.5	7.57	8.26	9.25	9.09	8.67	9.11	9.33	8.25	8.19	9.18	8.86	9.38	8.72	8.92	8.6	9.89	9	8.6	8	8.15	9.12	8.98	8.53	8.56	8.63	7.3	8.93	9.19	9.05	8.86	7.07	6.95	9	8.14	7.58	8.94	9.25	8.88	8.73	8.88	9.02
OASL	5.52	5.2	4.76	4.33	4.47	6.74	5.36	4.51	4.02	5.21	6.09	6.27	5.14	6.98	6.69	4.57	4.54	6.25	5.25	5.92	5.2	5.89	5.29	4.97	5.46	5.14	4.97	4.59	5.95	6.89	5.12	5.45	5.92	4.08	5.89	5.05	5.57	6.06	4.77	4.16	5.57	4.53	4.57	6.29	6.14	6.26	5.74	6.13	6.18
CHST11	4.94	5.44	5.48	4.78	5.18	6.77	6.13	5.42	5.33	5.68	5.59	6.23	5.72	6.25	6.37	5.14	5.08	5.4	5.51	6.16	4.95	6.2	5.17	5.71	5.74	5.65	5.48	5.09	6.22	5.7	5.15	5.73	6.48	5.2	6.31	5.33	6.4	5.97	5.46	4.54	6.05	4.94	4.98	6.33	6.2	5.76	5.38	5.05	6.22
IFI27L2	8.29	8.5	9.24	9.28	8.37	9.12	8.9	9.67	8.62	8.69	8.72	9.21	8.93	9.26	9.31	8.39	8.65	8.86	9.17	9.09	8.78	9.08	8.58	8.61	9.18	9.32	8.48	8.22	9.34	8.72	8.9	8.56	9.21	8.21	9.29	9.01	9.13	9.19	8.4	8.48	9.06	8.78	8.43	9.21	9.14	8.83	8.7	8.9	9.21
C14orf109	5.3	5.47	5.67	5.35	5.02	6.44	5.14	5.47	5.39	5.48	5.33	6.17	5.61	5.98	6.05	5.53	5.52	5.69	5.44	5.75	5.47	6.07	5.28	5.4	5.75	5.51	5.19	5.11	6.01	5.43	5.37	5.64	7.15	5.2	6.28	5.25	6.27	6	4.84	5.94	5.81	5.15	5.48	6.3	5.96	5.87	5.71	5.36	6.3
KIAA0125	3.64	5.05	4.16	3.83	3.95	4.65	5.46	4.24	4.05	4.2	4.84	4.91	3.63	5.07	5.05	4.18	3.96	4.45	4.33	4.31	4.93	4.86	5.71	4.18	4.56	4.25	3.88	3.88	4.37	4.86	4.43	4.22	4.6	4.06	5.25	4.41	4.52	4.57	4.11	4.22	5.04	4.13	4.26	5.35	5.52	4.33	4.13	5.62	4.26
FLVCR2	3.96	4.46	4.32	3.97	3.82	5.69	4.71	4.12	4.07	4.37	4.29	4.76	4.84	5.33	5.22	3.88	4.17	4.37	4.4	4.61	3.98	5.32	4.37	4.01	4.51	4.14	3.93	3.83	4.98	3.97	4.43	4.67	6.02	4.14	5.44	4.73	5.79	4.93	3.94	4.18	4.82	4.12	3.94	4.95	5.07	4.72	4.57	4.21	5.2
NGRN	6.94	6.89	7.45	7.03	7.09	5.92	7.08	7.72	7.62	7.32	6.95	6.23	6.36	5.65	4.98	7.3	7.1	6.67	6.89	6.84	7.24	6.72	6.62	6.64	6.34	6.89	7.25	7.17	6.84	6.6	6.65	6.71	6.22	7.38	6.77	6.56	6.75	6.5	7.28	7.44	6.56	7.32	7.06	6.76	6.63	6.93	6.67	6.82	6.62
CYFIP1	7.51	7.55	7.42	7.09	7.45	8.32	7.46	7.53	7.67	7.69	7.44	7.87	7.65	8.36	8.18	7.49	7.73	7.84	7.69	7.93	7.47	8.08	7.63	7.06	7.92	7.79	7.71	7.46	8.15	7.06	7.5	7.79	8.4	7.55	8.31	7.61	8.32	7.99	7.75	7.61	7.85	7.29	7.29	8.25	8.27	7.9	7.77	7.12	8.4
TMEM8A	6.18	6.85	6.47	5.75	6.8	7.05	6.83	6.5	6.9	6.71	6.86	7.08	6.67	7.43	6.94	6.71	7.04	6.82	6.62	6.97	6	7.13	6.67	7.08	7.35	6.91	6.58	6.6	7.03	6.84	6.44	7.02	7.2	6.74	7.54	7.05	7.35	7.07	6.57	6.56	7.11	5.5	6.38	7.03	7.09	6.67	7.1	5.91	7.1
LPCAT2	4.84	5.51	5.12	4.49	5.06	5.57	5.31	4.91	4.81	5.04	5.57	5.59	5.3	5.76	5.76	5.01	5.19	5.18	5.27	6.15	5.21	5.66	4.82	5.71	5.72	5.63	5.46	4.91	5.99	5.69	5.27	5.16	5.98	4.53	5.95	5.49	5.97	5.99	4.76	4.5	5.66	5.04	4.84	5.8	6.08	5.52	5.2	4.91	5.85
RCBTB2	6.61	7.17	6.75	6.92	6.58	6.95	6.55	6.74	6.33	6.68	6.98	7.26	6.62	7.3	7.37	6.39	6.22	6.98	6.89	7.31	6.63	7.27	7.18	6.29	7.12	6.81	6.42	6.23	7.06	6.84	7.02	7.17	8.18	5.92	7.22	7.12	7.28	7.23	6.31	6.63	7.23	6.63	6.47	7.11	7.26	6.95	7.16	6.68	7.31
FZD2	6.24	6.75	5.85	6.74	6.53	7.04	6.77	7.08	7	6.57	6.25	7.05	6.75	7.21	7.16	6.31	6.2	6.42	6.93	7.14	6.3	7.05	6.4	5.25	6.99	7.13	6.9	5.65	6.88	6.22	6.78	6.55	7.25	5.65	7.07	6.59	6.92	6.86	6.97	6.01	6.88	5.41	6.06	7.07	7.02	6.86	6.82	6.16	7.1
WIPI1	8.08	7.88	7.88	7.65	8.15	8.63	8.68	7.94	8.28	8.07	8.09	8.43	8.52	8.32	8.66	7.45	8.25	8.28	8.68	8.39	7.88	8.73	8.23	8.4	8.5	8.13	7.86	7.92	8.76	7.89	8.47	8.59	8.96	8.41	8.76	8.89	8.56	8.43	8.04	7.83	8.76	8.1	8.11	8.65	8.64	8.26	8.21	7.93	8.56
ABI3	5.87	6.52	5.73	5.4	5.85	7.41	6.85	5.87	5.27	6.07	6.26	7.11	6.15	6.63	7.07	6.3	5.99	6.25	6.38	6.68	5.95	6.87	6.74	6.95	6.79	6.76	6.28	6.08	6.53	6.28	6.16	6.22	7.5	5.69	7.11	7.03	7.09	6.94	6.06	5.24	6.77	6.15	6	6.78	6.8	6.67	6.46	6.52	6.74
CLEC10A	6.39	6.56	5.02	6.26	5.39	6.78	7.19	4.99	5.39	6.36	6.34	7.18	6.05	6.92	6.55	5.64	5.52	5.51	7.33	7.08	6.39	6.96	6.71	4.48	7.04	6.26	5.16	5.03	6.34	6.28	6.81	7.31	7.02	5.31	6.04	6.4	6.27	6.4	5.91	5.05	6.41	5.89	5.9	6.62	6.92	6.69	6.34	6.31	6.69
TBX21	4.13	4.59	4.3	4.08	4.17	5.71	5.34	4.51	4.18	5.14	4.92	5.53	4.63	5.79	5.36	4.21	4.09	5.29	5.14	5.22	4.97	5.77	5.53	4.08	5.23	4.79	4.08	4.15	5.4	5.57	5.56	4.69	4.41	4.22	5.77	5.14	5.1	5.64	4.73	4.15	5.19	4.57	4.43	5.21	5.27	5.01	4.59	5.17	5.59
GPR18	3.99	4.06	3.99	3.72	3.97	4.68	4.25	4.19	3.89	3.98	4.26	4.43	3.92	5	4.53	3.65	3.73	4.24	3.88	4.45	4.2	4.84	4.62	3.92	4.28	4.24	3.78	3.78	4.36	4.59	4.5	4.32	4.58	3.83	4.65	4.33	4.44	4.56	3.87	3.77	4.29	3.94	3.78	4.54	4.78	4.16	4.23	4.46	4.77
TNFSF13B	6.46	6.97	6.87	6.7	6.44	7.86	7.65	7.06	6.08	7.04	7.46	7.95	7.16	7.82	8.03	6.87	5.71	6.92	7.17	7.66	6.75	7.79	6.97	6.77	7.41	7.16	5.98	5.98	7.82	7.29	7.56	7.35	7.88	6.13	7.66	6.92	7.53	7.72	6.7	5.41	7.52	6.76	6.29	7.61	8.17	7.47	6.87	7.23	7.81
TYK2	5.17	5.32	5.03	4.6	5.21	4.7	5.17	4.79	4.91	5.17	5.27	4.87	5.05	5.46	5.32	4.82	4.93	5.14	4.93	5.33	4.99	5.3	5.21	5.17	5.24	5.14	5.02	4.76	5.41	4.98	5.17	5.57	5.31	4.7	5.42	5.42	5.73	5.33	4.89	4.76	5.31	4.48	4.72	5.42	5.38	5	5.2	4.82	5.44
ACP5	7.75	10.38	6.67	7.97	7.24	11.61	10.79	5.58	5.61	8.03	10.02	11.59	10.24	11.04	11.31	6.21	6.94	10.51	10.47	10.96	9.44	11.46	9.53	8.11	10.91	11.33	6.16	5.62	11.47	10.31	8	10.28	11.72	5.8	11.76	10.33	11.56	11.3	6.52	5.61	11.11	6.9	6.84	11.82	11.19	11.11	10.75	10.88	11.23
HRC	6.3	5.09	5.7	5.19	6.34	5.14	5.34	5.72	5.77	5.26	5.53	4.75	4.66	4.44	4.36	6.62	5.67	5.76	5.23	4.52	5.85	4.45	5.03	4.7	4.91	5.05	5.81	5.83	3.97	5.65	5.76	5.35	3.94	5.71	4.69	4.35	4.68	4.44	5.71	7.07	4.48	6.2	6.52	4.74	4.49	5.11	5.76	5.9	4.86
LILRA2	4.44	4.71	4.81	3.94	4.23	5.49	5.36	4.34	4.43	5.06	5.11	5.3	5.08	5.95	5.86	4.1	4.78	5.1	4.9	5.3	4.36	5.84	4.95	4.79	5.42	4.7	4.03	4.09	5.69	5	4.58	5.77	6.22	4.35	5.96	5.05	6.32	5.59	4.3	3.98	5.54	4.23	4.12	5.61	6.07	5.22	5.14	4.29	6.18
LSR	4.61	4.93	4.68	4.62	4.29	6.27	5.32	4.79	5.24	4.77	5.03	5.32	5.13	5.16	5.31	4.61	4.6	4.89	4.91	4.69	4.4	5.55	4.56	4.9	4.97	4.92	4.59	4.61	5.49	4.7	4.64	4.98	4.92	4.71	5.21	4.39	5.34	5.11	5.06	4.71	4.97	5.13	4.69	5.05	5.23	5.05	4.87	4.91	5.49
ZNF101	5.62	6.03	5.69	5.72	6.16	6.31	6.09	5.84	5.47	5.89	6.19	6.45	6.05	6.48	6.49	5.57	5.96	6.2	6.41	6.41	6	6.45	6.34	6.71	6.48	6.29	5.69	5.91	6.35	6.2	6.33	6.05	6.59	5.76	6.63	6.45	6.43	6.62	6.12	5.54	6.49	6.39	6.02	6.36	6.8	6.06	5.91	6.27	6.39
IGFLR1	7.25	7.47	7.39	5.66	7.23	9.27	8.39	6.67	7.09	7.28	8.03	8.89	7.95	8.01	8.76	7.08	6.72	8.16	8.33	8.56	6.75	8.25	8.38	6.6	8.13	7.83	6.73	6.64	8.41	7.63	8.33	7.75	8.65	7.45	8.98	7.79	6.96	8.19	7.09	6.63	8.66	6.22	7.03	8.56	8.94	8.12	8.18	5.97	8.82
MYO1F	7.26	7.53	6.22	6.37	6.47	9.17	7.96	5.31	6.21	7.34	8.35	8.95	7.84	8.67	8.76	6.3	6.72	7.95	7.82	8.5	7.28	8.73	7.9	8.2	8.86	8.06	5.99	5.32	8.5	8.25	7.65	8.25	8.98	6.42	8.49	8.03	8.6	8.79	6.16	5.28	8.55	5.05	6.56	8.43	8.77	7.92	7.96	7.68	8.69
GUCY1B2	4.26	4.23	3.75	3.73	3.96	4.54	4.31	3.88	3.59	3.7	4.01	4.29	4.13	4.1	4.47	3.78	3.77	3.77	3.61	3.97	3.81	4.21	3.76	3.97	4.28	4.2	3.52	3.77	4.15	3.9	3.98	3.85	5.29	3.63	4.27	3.64	4.42	4.03	3.71	3.66	4.11	3.66	3.78	3.82	4.08	3.75	3.98	3.8	4.1
ARHGAP25	6.45	7.06	5.55	5.67	5.98	8.64	6.86	5.36	5.34	6.42	7.62	8.22	6.93	7.9	7.86	5.74	6	7.33	7.31	7.66	6.86	7.93	7.18	7.47	7.84	7.37	5.45	5.61	7.72	7.57	7.29	7.46	8.61	5.29	8.09	7.46	7.92	8.11	5.23	5.23	7.94	5.29	5.72	7.84	8.11	7.42	7.06	7.44	7.86
EML4	8.07	8.29	8.1	8.47	8.44	8.77	8.63	8.13	8.17	8.51	8.4	8.59	8.35	8.82	8.99	8.55	8.22	8.5	8.32	8.56	8.43	8.88	8.2	8.35	8.29	8.17	8.58	8.68	8.58	8.41	8.45	8.33	8.76	8.12	8.84	8.49	8.93	8.96	8.6	7.74	8.72	7.19	8.11	8.7	8.9	8.28	8.06	8.35	8.85
ID2	9.64	8.63	9.37	9.25	9.77	9	9.47	10.45	9.33	9.22	9.35	8.77	9.48	8.91	8.77	9.48	9.66	9.42	9.14	8.68	9.42	8.9	8.47	9.33	8.59	8.91	10.3	9.76	9.02	9.27	9.09	9.49	9.41	9.39	8.83	8.4	8.95	8.7	9.74	10.36	8.49	10.24	10.5	8.95	8.64	8.89	8.87	9.05	8.72
CRYBB1	4.1	4.88	4.79	4.54	2.89	6.28	4.38	4.06	4.1	4.55	4.48	5.3	4.48	5.1	4.86	4.24	4.5	4.55	4.83	4.92	5.67	5.31	4.44	4.45	5.09	4.68	4.3	4.05	5.1	4.62	4.99	5.35	7.11	4.49	5.67	4.75	5.76	5.13	4.17	4.28	4.8	4.36	4.17	4.77	4.92	5.01	4.57	4.31	5.4
DUSP18	4.59	4.82	4.67	4.66	4.67	5.29	5.18	4.85	4.47	4.53	5.18	5.53	5.05	5.46	5.38	4.4	4.78	5.15	4.97	5.24	5.34	5.41	5.34	5.45	5.65	5.8	4.57	4.32	5.46	5.63	5.06	5.15	5.58	4.74	5.38	5.45	5.39	5.44	4.42	4.42	5.25	4.33	4.7	5.26	5.38	5.44	4.98	5.19	5.25
SH3BP1	4.22	4.52	4.09	4.05	4.29	4.84	4.28	4.16	4.03	4.26	4.33	4.7	4.37	4.96	5.01	3.92	4.35	4.49	4.33	4.83	3.87	4.81	4.29	4.25	4.64	4.54	4.14	4.25	4.64	4.4	4.62	4.56	5.2	4.18	4.77	4.49	4.98	4.67	4.17	4.19	4.59	4.07	4.14	4.99	4.77	4.41	4.23	4.26	4.8
APOBEC3G	5.65	6.19	5.73	5.68	4.97	6.65	5.87	5.85	5.26	6.26	6.3	6.29	6.07	7.16	6.57	5.11	5.33	6.35	6.42	6.53	5.49	6.8	6.49	5.67	6.21	5.76	5.64	5.09	6.76	6.23	6.23	6.2	6.31	5.11	6.89	6.11	6.71	6.68	5.4	5.13	6.46	5.4	5.3	6.44	7.03	6.17	6.15	6.11	6.8
ATG7	5.76	6.15	5.78	5.69	5.89	7.33	6.41	5.52	5.76	5.87	6.12	6.71	6.04	6.61	6.82	5.89	5.87	6.09	6.21	6.49	5.86	6.39	6.12	6.56	6.7	6.58	5.86	6.09	6.73	6.33	6.1	6.18	6.96	5.75	6.72	6.25	6.96	6.79	5.94	5.44	6.72	5.46	5.87	6.56	6.72	6.48	6.13	6.07	6.82
CNTN4	5.25	4.84	5.52	5.32	5.61	4.09	4.98	6.09	5.57	5.14	4.64	3.98	5.16	4.29	4.37	5.88	5.31	4.83	5.04	3.97	5.3	4.22	4.12	4.31	4.11	4.97	5.74	5.81	3.73	5.03	4.7	4.75	3.78	5.35	4.09	3.58	3.99	3.89	5.96	5.29	4.05	5.69	5.19	4.13	3.75	4.9	4.57	4.77	3.94
PRKCD	6.6	6.68	6.09	5.93	6.25	7.99	6.65	6.08	6.23	6.38	6.61	7.39	6.68	7.16	7.36	6.51	6.49	6.86	6.56	7.07	6.3	7.17	6.49	7.09	7.15	6.54	6.56	5.93	7.21	6.7	6.53	6.64	7.36	6.12	7.14	6.63	7.37	7.31	6.11	5.97	7.15	5.4	6.17	7.22	7.22	6.9	6.78	6.56	7.26
NAP1L5	6.63	6.07	6.75	6.74	6.25	5.53	6.32	6.58	6.63	6.79	6.3	5.22	6.33	5.42	5.54	6.42	6.03	5.89	6.31	5.38	5.72	5.48	5.83	6.13	5.25	5.8	6.52	6.37	5.56	5.63	6.1	6.3	4.82	6.31	5.5	5.79	5.29	5.16	6.99	7.1	5.51	7.41	6.95	5.51	5.26	5.59	6.04	6.08	5.51
CAMK2D	6.65	6.6	7.07	6.97	6.85	5.39	7.01	6.64	6.86	7.03	6.72	5.97	6.54	6.35	6.38	6.97	6.73	6.52	6.69	6.62	6.62	6.25	7.07	6.54	6.29	6.47	7	7.14	6.27	6.79	6.87	6.54	5.78	7.22	6.45	6.69	6.29	6.35	7.14	6.63	6.42	7.02	7.11	6.56	6.51	6.3	6.35	6.7	6.33
IBSP	4.66	7.14	4.55	3.84	4.47	7.78	4.25	4.47	3.88	4.08	6.57	8.15	3.71	7.79	8.02	3.9	4.2	8.23	4.27	9.22	5.6	5.84	6.76	5.92	7.91	7.8	4.88	4.12	7.75	6.94	4.51	5.15	7.38	4.21	7.45	6.74	7.06	7.93	3.88	4.15	6.81	4.6	4.46	6.37	7.82	4.15	6.06	8.33	5.27
GNPDA1	5.25	5.56	5.29	5.22	4.93	5.93	5.32	5.53	5.33	5.54	5.4	5.6	5.35	6.19	5.95	5.17	5.22	5.39	5.76	5.87	5.32	6.04	5.42	5.41	5.79	5.19	5.28	4.72	5.95	5.04	5.57	5.68	6.81	5.21	5.98	5.41	6.23	5.99	5.33	5.53	5.84	4.93	5.16	6.1	5.9	5.69	5.57	5.2	6.16
TMCO6	5.68	5.9	5.26	5.76	5.35	6.67	5.81	5.18	5.59	6.16	5.86	6.39	5.96	5.98	6.06	5.72	5.58	5.87	5.66	5.98	5.68	6.05	6.06	5.89	6.22	5.72	5.41	5.58	5.91	5.73	6.07	6.03	6.16	5.15	6.07	5.89	6.09	5.92	5.48	5.64	6.1	5.46	5.85	5.77	5.93	5.99	6.07	6.15	6.16
FBXL7	7.62	7.41	7.26	7.5	7.72	6.51	7.41	7.38	7.62	7.38	7.53	6.75	7.47	6.7	6.58	7.68	7.24	7.18	7.24	6.74	7.63	6.81	7.22	7.48	6.74	7.25	7.75	7.31	6.79	7.42	7.61	7.3	5.41	7.25	6.68	7.46	6.67	6.53	8.07	7.55	6.77	7.35	7.46	6.81	6.32	7.36	7.4	7.39	6.62
ADRB2	6.56	6.56	5.36	6.03	5	6.68	5.95	5.24	5.15	5.74	6.51	6.65	5.88	6.91	6.96	5.67	5.35	6.58	6.58	6.51	6.27	6.77	6.62	5.1	6.41	6.32	5.48	5.01	7.07	6.55	6.57	6.6	7.12	4.5	6.92	5.99	7.03	7.09	5.67	5.54	6.66	7.57	5.74	6.58	6.79	6.65	6.41	6.79	7.04
PLA2G7	4.46	6.03	5.17	5.19	4.5	8.69	7.86	4.68	3.95	5.08	6.15	8.34	6.68	7.36	7.8	4.32	4.01	6.44	7.11	7.45	5.82	7.94	6.12	5.57	7.27	7.25	4.07	4.13	7.46	5.91	5.41	6.53	9.56	4.48	8.11	7.25	8.11	7.81	4.8	4.4	7.62	4.52	4.6	8.48	7.82	7.26	6.4	6.13	7.88
GCLC	6.32	6.73	6.54	6.31	6.51	6.5	6.09	6.25	6.44	6.26	6.36	6.7	6.47	6.83	6.73	6.36	6.16	6.63	6.52	6.73	6.44	6.7	6.41	5.77	6.58	6.39	6.24	6.39	6.65	6.13	6.21	6.66	7.03	6.29	6.6	6.66	7.11	7.02	6.18	6.6	6.77	6.51	6.07	6.82	6.7	6.37	6.35	6.51	6.76
ACOT4	4.67	4.87	5.02	4.65	4.46	7.21	4.99	4.55	4.78	5.06	4.85	6.1	5.82	6.35	6.11	4.1	4.69	5.13	5.63	5.54	4.86	6.26	4.75	4.83	5.41	5.55	4.21	4.37	6.3	4.78	5.01	4.8	5.4	4.61	6.37	5.08	6.51	5.67	4.31	4.62	5.47	4.72	4.72	6.3	5.94	5.5	5.1	4.96	6.27
FUCA2	7.09	7.36	7.05	7.18	7.02	8.7	7.52	6.99	7.35	7.4	7.22	8.33	7.68	7.91	7.97	7.12	7.37	7.28	7.32	7.75	6.85	7.89	7.32	7.67	7.69	7.7	6.94	7.07	7.99	7.23	7.5	7.57	8.2	7.4	7.96	7.61	7.8	7.97	7.13	6.67	7.87	7.37	6.8	7.97	7.87	7.7	7.47	7.29	8.07
PKIB	4.11	4.49	4.36	4.01	4.01	5.51	5.05	4.3	4.14	4.41	4.49	5.22	4.72	4.48	4.51	4.1	4.08	4.49	4.46	5.03	4.2	5.66	4.65	4.14	4.63	4.08	4.06	4.13	4.81	4.71	4.47	5.18	5.69	4.3	5.28	4.43	5.79	4.87	4.42	4.18	5.34	4.3	4.1	4.96	5.14	4.37	4.8	4.21	5.37
UBE2H	6.77	5.92	7.22	6.26	6.5	5.89	6.46	6.42	6.62	5.84	6.09	5.73	6.5	6.03	6.06	7.29	6.69	5.99	6.33	6.28	6.37	6.01	6	6.17	6.08	6.21	6.98	6.68	5.83	6.31	5.76	6.14	5.64	6.54	6.04	6.03	6.04	5.82	6.88	6.13	6.13	6.41	6.44	6.25	5.99	6.03	6.15	5.85	5.86
RIPK3	4.61	4.99	4.69	4.55	4.48	6.01	5	4.48	4.47	5.11	5.17	5.24	5.36	5.9	5.83	4.61	4.52	5.04	5.18	5.31	4.77	5.7	5.15	5.13	5.22	5.04	4.39	4.63	5.96	4.82	5.04	5.3	6.21	4.36	5.9	5.23	6.13	5.6	4.4	4.2	5.6	4.7	4.55	5.55	5.71	5	5.17	4.62	6.03
GIMAP6	6.5	7.23	6.06	5.8	6.52	6.86	5.88	4.78	5.78	6.95	7.23	7.05	6.43	7.03	6.77	5.71	6.23	6.73	6.86	6.84	6.86	6.68	7.16	7.08	6.79	6.23	5.96	6.48	6.82	6.44	7.25	6.85	7.21	5.58	6.77	7.11	6.9	6.82	5.71	5.83	7.03	7.61	5.67	6.55	7.26	7.01	6.84	6.72	6.93
GPR65	5.53	5.99	5.33	4.73	5.01	6.79	5.66	5.08	4.85	5.48	6.17	6.86	5.87	7.21	6.86	4.54	5.4	6.11	5.91	6.89	5.1	6.86	6.35	4.98	6.65	5.93	4.25	4.57	6.6	6.34	5.9	6.54	8.16	4.58	7.1	6.27	6.87	6.99	4.74	4.47	6.67	5.14	4.7	6.7	7.16	6.37	6.08	5.72	7.1
STAG3	4.92	5.37	4.84	5.06	5.05	7.02	5.67	4.96	4.76	5.25	5.47	5.65	5.56	5.98	6.18	4.91	5.04	5.79	5.52	5.56	5.15	6.56	5.25	5.83	5.87	5.68	5.04	5	5.7	5.78	5.36	5.49	6.52	4.94	6.25	5.82	6.11	6.17	5.01	4.61	5.39	5.19	5.28	5.68	6.09	5.91	5.46	5.67	6.27
ASNS	8.39	8.18	8.36	8.25	8.72	7.43	8.18	8.52	8.39	9.59	8.24	7.48	9.09	8.02	7.94	8.49	8.66	8.39	7.99	7.95	8.06	7.97	8.36	8.14	8.38	8.27	8.5	9.31	7.77	8.4	8.34	7.99	7.27	8.46	8.09	8.22	7.82	7.96	8.65	8.34	8.07	8.23	8.96	7.99	7.75	7.94	8.2	8.3	7.8
AOAH	4.66	4.92	4.76	4.32	4.52	6.59	6.07	4.61	4.1	4.81	5.45	6.23	5.61	6.14	6.27	4.07	4.11	5.43	5.55	5.74	4.65	6.39	5.51	4.37	5.96	5.12	4.31	4.08	5.75	5.42	5.73	5.74	6.39	4.26	6.3	5.63	6.24	6	4.64	4.22	6.11	4.19	4.49	5.87	5.97	5.42	5.3	4.87	6.47
NDUFA4	10.3	10.26	10.67	10.88	10.72	10.15	10.3	10.86	10.91	10.61	10.14	10	10.11	9.74	9.66	10.64	10.74	10.37	10.46	10.12	10.5	10.16	9.99	9.77	9.87	10.36	10.61	10.73	10.18	10.1	10.22	10.09	10.37	10.8	10.15	10.27	10.1	9.91	10.75	10.86	10.02	11.09	10.85	10.24	9.96	10.42	10.32	10.14	10.12
TSPAN12	5.39	5.37	5.31	5.11	5.59	4.46	4.78	5.33	5.49	5.35	5.35	4.73	5.2	4.76	4.68	5.99	5.45	5.21	4.83	4.8	5.61	4.64	5.37	5.29	4.57	4.84	4.91	5.41	4.52	4.78	5.46	5.39	3.8	5.42	4.62	4.67	4.61	4.26	4.92	6.64	4.75	6.15	5.93	4.68	4.64	4.81	5.43	5.38	4.67
ATP6V1C1	6.97	7.06	7.37	6.67	6.8	7.91	7.12	6.66	6.5	6.88	7.08	7.62	7.25	7.55	7.65	7.03	6.85	7.16	6.99	7.55	6.84	7.6	7.03	7.24	7.43	7.21	6.75	6.81	7.57	7.11	6.96	7.28	8.22	6.6	7.76	7.21	7.97	7.67	6.45	7	7.62	7.13	7	7.8	7.66	7.2	7.11	7.06	7.69
ATP6V0D2	3.5	4.56	4.14	3.48	4.26	5.93	4.57	4	3.87	3.89	4.42	5.41	3.99	4.74	4.54	4	3.66	4.26	4.39	4.88	4.18	5.25	3.86	4.12	4.86	4.59	3.58	4.02	5.64	4.1	4.14	3.99	4.87	3.8	5.78	4.23	6.38	5.44	3.94	4.13	4.86	4.1	3.91	6.03	5.29	4.91	4.75	4.22	5.72
LPL	7.6	6.4	4.87	5.73	5.36	8.37	6.71	5.16	5.07	6.24	7.41	7.29	7.03	7.15	8.13	5.36	5.04	7.33	8.45	6.97	6.21	8.06	6.18	5.56	7.05	7.68	5.44	5.27	7.96	6.45	7.37	6.24	6.45	4.42	7.88	5.99	8.65	7.7	5.75	4.93	7.61	6.35	5.9	8.24	6.99	7.86	7.05	6.7	8.13
CORO2A	5.07	5.22	4.45	4.43	4.2	6.53	4.78	4.56	4.81	5.39	5.59	5.74	5.84	5.96	5.8	4.34	4.91	5.04	5.35	5.57	4.77	6.28	5.17	5.41	5.43	5.23	4.48	4.4	6.16	4.92	4.72	5.62	7.12	4.55	6.39	5.02	6.48	6.18	4.5	4.3	5.75	4.97	4.42	5.91	5.72	5.68	5.08	5.23	5.81
CTSL2	3.91	4.24	4.38	3.92	3.97	5.48	4.32	4.32	3.77	4.05	4.19	4.78	4.57	4.81	5.22	3.94	3.97	4.45	4.33	4.29	4.02	5.24	4.18	4.05	4.22	4.2	3.67	4.02	5.28	4.21	3.93	4.09	5.74	3.9	5.24	4.11	5.55	5.02	3.92	4.04	4.56	3.98	3.84	5.19	4.86	4.72	4.19	4.29	5.32
GBGT1	4.65	5.12	4.87	4.39	4.49	5.47	5.09	4.46	4.44	4.58	4.78	5.14	4.93	5.08	5.15	4.58	4.54	5.01	5	5.26	4.84	5.39	5.07	4.76	5.3	4.94	4.3	4.55	5.26	4.75	5.06	5.32	5.91	4.48	5.49	5.09	5.9	5.17	4.45	4.6	5.34	4.46	4.73	5.09	5.28	4.73	4.79	4.46	5.51
ANXA2	9.9	9.94	9.82	9.76	9.93	11.05	10.04	9.61	10.16	10.09	9.92	10.81	10.03	10.6	10.64	9.81	10.2	9.9	9.93	10.35	9.91	10.63	10.16	10.27	10.32	10.28	9.98	9.93	10.76	9.75	9.88	10.08	10.7	10.36	10.7	10.76	10.99	10.42	10	9.64	10.5	10.17	9.82	10.78	10.61	10.43	10.28	9.77	10.61
NEB	4.03	4.4	3.92	4.07	4.32	5.15	4.36	4.08	4.14	4.54	4.15	4.54	4.7	4.48	4.76	4.21	4.16	4.29	4.34	4.4	4.02	4.49	4.66	4.21	4.45	4.18	4.07	4.08	4.49	4.01	5.15	4.46	6.03	4.15	4.68	4.13	5.14	4.42	4.11	4.21	4.54	4.2	4.14	4.11	4.37	4.17	4.57	4.19	4.56
SEPHS2	7.37	7.39	7.51	7.06	7.18	7.94	7.58	7.16	7.21	7.78	7.66	7.9	7.74	7.89	8.02	7.55	7.43	7.55	7.83	7.82	7.48	7.86	7.67	7.96	7.87	7.68	7.13	7.46	7.92	7.48	7.79	7.33	8.13	7.4	8.05	7.81	8	8.01	7.16	7.01	7.94	7.53	7.36	8.05	7.94	7.68	7.34	7.6	8.02
TXLNG	6.17	5.89	6.11	5.75	5.72	5.32	6.1	5.77	6.05	6.19	6.19	5.55	6.03	5.66	5.74	6.65	5.98	5.84	5.91	5.68	6.13	5.58	5.56	5.96	5.67	5.92	6.19	6.17	5.76	6.09	6.08	5.71	5.56	6.01	5.54	5.55	5.74	5.73	6.07	5.76	5.91	6.93	6.28	5.76	5.78	5.58	5.23	6.08	5.52
C9orf167	5.09	5.75	5.24	4.67	5.04	6.93	5.18	4.98	5.62	5.53	5.56	6.6	5.67	6.17	6.3	4.68	4.99	5.99	5.87	6.46	5.57	6.61	5.71	5.81	6.34	6.06	4.93	4.55	6.44	6.07	5.76	5.87	6.66	4.83	6.42	6.23	6.49	6.53	4.98	4.55	6.46	5.09	4.6	6.49	6.5	6.34	5.9	5.49	6.64
PRF1	4.17	4.47	4.03	4.04	3.92	4.62	4.77	4.18	4.07	4.69	4.4	4.24	4.22	5.1	4.45	4.04	4.17	4.3	4.39	4.07	4.08	4.68	4.5	4.14	4.56	4.23	3.98	4	4.48	4.78	4.53	4.15	4.02	3.95	5.32	4.46	4.27	4.41	4.46	4.25	4.48	4.28	4.17	4.27	4.51	4.04	4.18	4.44	4.58
LYN	7.09	7.58	6.63	6.17	6.74	8.63	7.63	5.97	6.73	7.34	8	8.53	7.52	8.42	8.52	6.89	6.87	7.77	7.58	8.29	7.09	8.32	7.66	8.25	8.22	7.73	6.23	6.28	8.15	8.03	7.45	7.89	8.85	6.7	8.3	7.9	8.37	8.41	6.17	5.95	8.4	6.27	6.45	8.19	8.56	7.77	7.41	7.49	8.45
FES	6.51	6.77	6.04	6.33	6.31	7.02	6.8	5.73	5.71	6.76	6.71	6.91	6.6	6.93	6.84	6.53	6.18	6.48	6.51	6.87	6.07	6.72	6.88	6.62	7.05	6.58	6.73	6.49	6.83	6.43	6.9	7.12	6.94	5.75	6.66	6.87	7.06	6.87	6.46	5.89	7.11	5.69	6.19	6.63	7.13	6.11	6.64	6.22	6.45
SLC35E3	5.98	6.15	5.33	6.24	6.03	6.51	6.33	5.79	6.3	6.01	6.35	6.15	6.25	6.6	6.68	5.64	5.85	6.36	6.62	6.47	6.34	6.57	6.05	6.04	6.2	6.14	5.97	5.7	6.67	5.8	6.05	6.06	6.33	5.92	6.59	6.51	6.79	6.51	5.85	5.99	6.56	5.58	6.21	6.67	6.69	6	6.07	6.15	6.66
CTSH	8.35	8.91	8.01	8.25	8.15	10.69	9.25	7.11	7.68	8.51	8.87	10.02	8.84	9.45	9.75	7.66	7.59	8.85	9.14	9.06	8.26	9.72	8.56	7.96	9.31	8.92	7.85	7.8	9.48	7.59	9.16	8.63	10.1	7.08	9.62	8.38	9.47	9.73	8.25	7.23	9.65	7.79	7.61	9	9.74	8.97	8.59	8.64	9.95
PTGER4	7.72	7.68	7.03	6.18	7.57	8.74	7.39	6.16	6.06	7.21	8.16	7.84	7.19	8.01	8.14	7.25	6.58	7.78	7.28	7.91	6.98	8.28	7.79	6.28	7.52	7.02	7.32	7.55	8.33	7.75	8.16	8.3	8.43	6.48	8.35	7.14	8.23	8.11	7.01	7.11	7.73	6.78	7.3	7.73	8.3	7.61	7.67	7.82	8.23
FTHL17	9.05	9.31	9.19	8.63	8.77	9.76	10.25	9	9.31	9.25	9.44	10.14	9.79	10.44	10.31	9.25	9.11	9.37	9.62	10.02	9.11	10.32	9.68	10.26	10.38	9.83	9.04	9.17	10.41	9.42	9.39	10.09	9.9	9.34	10.03	9.38	10.41	10.47	9.12	9.46	10.6	8.78	9.15	10.45	10.43	9.93	9.55	9.19	10.38
MYBPH	4.68	4.94	4.91	4.59	4.57	5.82	4.37	4.82	4.07	4.38	4.83	5.96	4.13	5.3	5.09	4.18	4.46	4.8	4.61	5.99	4.55	5.55	5.71	4.84	5.37	5.53	4.09	4.82	5.02	4.68	4.64	4.94	6.1	4.39	5.76	4.58	6.16	5.37	4.3	4.49	5.54	4.65	4.53	5.38	4.84	5.2	4.83	5.19	5.34
GNPTG	8.25	8.25	7.85	8	8.01	9.52	8.3	7.89	7.83	8.14	8.33	8.7	8.18	8.79	8.7	8.03	7.75	8.18	8.25	8.49	8.32	8.78	8.32	7.73	8.54	8.41	7.89	7.96	8.68	8.28	8.33	8.37	8.8	7.83	8.79	8.24	8.77	8.78	7.98	7.95	8.59	7.77	7.97	8.76	8.67	8.42	8.45	8.26	8.76
CPT2	5.68	6.11	5.34	5.8	5.83	6.96	5.93	5.54	5.74	6.01	6.13	6.6	6.15	6.41	6.52	5.38	5.61	6.2	6.24	6.16	5.99	6.39	5.91	5.81	6.36	6.41	5.56	5.71	6.34	5.73	6.2	6.23	7.02	5.88	6.61	6.33	6.64	6.48	5.36	5.78	6.14	5.62	5.96	6.39	6.36	6.04	6.19	5.94	6.53
TMEM79	5.06	5.46	4.62	4.87	4.81	5.52	4.85	4.73	4.61	4.99	5.09	5.44	4.93	5.42	5.62	4.79	4.71	5.32	5.04	5.37	5.5	5.51	4.91	5.13	5.49	5.48	4.77	4.53	5.68	5.07	5.56	5.15	5.65	4.51	5.35	5.47	5.43	5.41	4.66	4.56	5.7	4.74	5	5.27	5.37	5.3	5.73	5.19	5.48
THEM4	5.5	5.59	4.94	5.37	5.39	6.12	5.52	5.14	5.45	5.9	5.76	6.03	5.68	5.75	5.95	4.79	5.39	5.84	5.68	5.47	5.17	5.73	5.92	5.45	5.66	5.83	5.02	5.32	6.07	5.59	5.94	5.51	5.51	5.56	5.64	6.04	5.67	5.93	5.04	4.88	5.69	5.36	5.42	5.99	5.95	5.37	5.52	5.43	5.88
ABHD12	5.69	5.89	5.85	5.37	5.53	6.63	6.13	5.84	5.69	5.61	5.81	5.88	6.01	6.44	6.68	5.68	5.67	5.86	6.19	5.98	5.56	6.72	5.85	5.39	6.12	5.94	5.64	5.51	6.47	5.66	5.59	5.99	7.08	5.36	6.73	6.24	6.79	6.5	5.61	5.96	6.25	5.76	5.45	6.36	6.43	6.03	5.72	5.32	6.7
PDLIM1	7.22	6.78	6.95	6.31	6.83	6.21	7.2	7.14	7.49	7.53	6.88	6.34	6.86	6.62	6.03	7.2	7.11	6.55	6.98	6.29	6.81	6.15	6.38	7.21	6.47	6.58	7.33	7.16	6.58	6.62	6.57	6.95	5.15	6.98	6.09	6.76	6.19	6.2	7.28	6.92	6.2	7.34	7.11	6.34	6.15	6.97	6.87	6.59	6.44
ZDHHC16	5.82	5.98	5.89	5.56	5.59	6.66	6.17	5.62	6.05	6.11	5.84	6.6	6.37	6.19	6.2	5.85	6.27	6.01	5.9	6.05	5.92	6.42	6	6.29	6.21	6.27	5.85	5.82	6.37	5.78	5.9	6.19	6.61	5.88	6.16	6.52	6.25	6.3	5.52	5.61	6.43	5.56	5.74	6.48	6.31	6.01	6.3	5.89	6.4
MMP12	3.49	5	4.09	4.02	5.24	9.18	7.08	4.4	3.89	4.74	4.64	8.33	5.13	8.7	8.14	3.73	3.51	5.66	4.31	7.94	6.16	8.72	3.94	4.3	7.87	6.56	3.58	4	8.57	5.18	3.84	5.34	4.96	3.75	8.22	7.84	8.96	8.51	4.12	3.92	7.85	4.12	4.3	8.51	9.54	6.75	7.31	4.56	7.77
TMEM133	5.1	5.38	5.5	4.8	5.35	4.62	4.49	4.96	5.02	5.43	5.38	4.85	4.96	4.74	4.39	4.91	5.29	5.11	4.7	4.67	5.32	4.62	4.88	4.66	4.63	4.89	5.56	5.84	4.75	5.15	5.29	5.31	4.58	5.43	4.43	4.94	4.65	4.58	4.87	5.66	4.99	5.32	5.26	4.43	4.57	4.98	5.54	5.09	4.73
SLCO2B1	6.9	7.99	6.41	6.94	6.22	9.43	7.55	4.89	6.3	7.12	7.75	8.81	7.73	8.4	8.06	5.69	6.74	7.97	8.43	8.42	7.16	8.65	7.79	5.82	8.87	7.59	5.46	5.77	8.54	7.58	8.24	8.04	9.33	6.26	8.68	7.71	8.41	8.63	6.07	5.33	8.58	6.19	6.34	8.26	8.77	7.87	7.85	6.77	8.72
FAR2	4.47	4.67	4.62	4.3	4.57	5.81	4.77	4.5	4.03	4.45	4.97	5.23	4.91	5.01	5.33	4.47	4.72	4.71	4.71	5.13	4.66	5.32	4.73	5.28	4.91	4.66	4.5	4.69	5.41	4.54	4.69	5.08	5.26	4.31	5.33	5.11	5.51	5.3	4.48	4.37	5.13	4.83	4.53	5.1	5.17	4.94	4.78	4.68	5.42
TROAP	5.04	5.22	5.18	5.24	5.26	6.02	5.04	5.34	4.58	5.51	5.23	5.98	5.95	5.59	5.84	5.03	5.49	5.5	5.47	5.87	4.73	5.75	4.93	6.82	5.61	5.35	4.73	5.23	5.61	5.17	5.93	5.84	5.14	5.06	5.75	6.39	6.08	5.98	4.8	4.85	5.97	5.11	4.95	5.66	5.73	5.2	5.66	5.48	5.71
ARHGDIB	9.07	9.6	8.84	8.69	9.16	10.69	9.8	9.19	8.82	9.58	9.89	10.45	9.58	10.51	10.28	8.64	9.19	9.89	9.72	10.28	9.46	10.41	9.78	9.79	10.26	9.71	9.06	8.71	10.27	9.94	9.9	9.95	10.73	8.67	10.4	10.1	10.44	10.46	9.12	8.57	10.36	8.61	8.89	10.37	10.49	9.94	9.87	9.75	10.41
FOXM1	4.13	4.29	4.55	3.98	3.98	4.89	4.09	3.95	3.83	4.87	4.24	4.87	4.58	4.74	4.78	4.12	4.46	4.67	4.04	4.6	4.18	4.7	3.91	5.43	4.33	4.48	4.01	3.95	4.63	4.22	4.57	4.84	4.34	3.95	4.74	5.51	5.09	4.72	3.97	4.04	4.7	4.16	4.01	4.69	4.44	4.26	4.39	4.36	4.77
IL32	6.04	6.8	6.77	6.38	6.58	8.04	7.45	5.85	6.77	7.42	6.77	7.89	6.79	7.51	7.25	6.53	6.03	6.52	6.47	6.91	6.92	7.55	7.24	6.74	7.22	7.61	6.33	6.75	7.34	7.32	7.24	6.83	5.3	6.48	7.05	7.39	6.82	7.33	6.41	4.96	6.82	6.55	5.88	7.04	7.43	7.09	7	7.11	7.31
PLEK2	4.44	5.3	4.92	4.24	4.88	6.27	4.8	4.67	4.41	4.64	5.13	6.48	5.15	6.33	6.27	5.06	4.54	5.66	4.61	6.35	4.7	6.36	5.08	5.13	5.83	5.44	4.37	5.26	6.56	5.12	4.29	5.5	6.28	4.5	6.23	5.77	6.43	6.36	4.24	4.3	6.03	4.68	4.47	6.18	6.28	5.55	5.58	4.82	6.38
PTGER2	5.15	4.75	5.23	4.42	4.2	6.56	5.28	4.24	4.79	4.79	5.73	5.45	5.23	5.5	5.28	4.26	5.43	4.78	5.14	5.22	4.67	5.45	5.08	5.15	5.4	4.73	4.33	4.12	5.35	5.25	5.06	5.69	6.19	5.1	5.38	4.86	5.35	5.35	4.66	4.23	5.34	4.34	4.28	5.37	5.54	5.41	5.68	4.69	5.39
ISCA2	6.52	7.34	6.85	6.88	6.77	7.57	7.12	7.22	6.86	7.18	7.14	7.58	7.23	7.65	7.61	6.52	6.96	7.41	7.48	7.41	7.06	7.72	7.28	7.14	7.49	7.23	6.48	6.67	7.53	6.82	7.36	7.3	7.86	6.75	7.71	7.38	7.56	7.57	6.72	7.14	7.57	7.06	7.02	7.6	7.83	7.26	7.16	6.96	7.72
RIN3	5.78	6.28	5.88	5.59	6.02	7.3	6.84	5.76	6.29	6.51	6.31	6.58	6.33	7.08	7.12	5.84	6.13	6.28	6.35	6.78	5.93	7	6.18	6.35	7.12	6.98	6.03	5.66	7.16	6.23	6.02	6.54	7.08	5.69	7.17	6.57	7.22	7.22	6.46	5.26	7.08	5.16	5.51	7.01	6.95	6.21	6.15	5.73	7.28
CILP	7.77	6.93	6.45	4.56	7.11	4.12	5.24	5.39	4.58	4.97	7.34	4.12	5.68	4.09	4.22	6.56	6.93	4.44	5.55	3.95	8.28	4.18	5.36	4.61	5.51	5.86	7.06	7.03	3.99	4.63	5.84	7.16	4.28	7.03	4.18	3.71	3.91	4.11	4.89	6.07	4.33	7.43	6.7	3.91	4.16	4.09	5.38	6.73	4.52
CSK	5.69	6.2	5.5	5.24	5.55	7.31	5.82	5.28	5.79	6.12	6.19	6.83	5.7	6.81	6.76	5.34	5.96	6.27	5.84	6.51	5.63	6.93	6.25	5.85	6.66	6.33	5.11	5.21	6.72	6.27	6.13	6.35	6.65	5.43	6.81	6.26	6.75	6.91	5.53	5.14	6.57	4.99	5.1	6.58	6.77	6.49	6.06	6.18	6.95
FAM82A2	7.44	7.49	7.42	7.41	7.52	8.43	7.36	6.86	7.38	7.76	7.53	7.94	7.7	7.89	7.94	7.35	7.51	7.62	7.68	7.52	7.44	7.97	7.51	7.29	7.58	7.53	7.38	7.48	8.07	7.32	7.5	7.81	9.1	7.58	8.52	7.67	8.22	7.89	7.38	7.29	7.58	7.37	7.34	7.84	7.75	7.68	7.58	7.23	8.02
GINS3	5.6	6.01	5.5	5.34	5.42	6	5.34	4.87	5.31	5.96	5.89	6.24	5.85	6.13	6.13	5.09	5.51	5.73	5.83	5.98	5.87	6.34	5.96	6.51	5.87	5.6	4.85	5.28	5.9	5.44	6.09	6.09	5.98	5.37	5.96	6.21	6.19	6.18	4.76	5.23	6.26	5.61	5.33	6.01	5.92	5.71	5.93	5.82	6.21
SCPEP1	7.85	7.87	7.52	7.29	7.42	8.93	8.07	7.94	7.67	7.72	7.75	8.32	7.81	7.9	8.12	7.61	7.6	7.85	7.99	8.16	8.05	8.27	7.23	6.93	8.11	7.7	7.63	7.45	8.32	7.83	7.99	7.95	8.56	7.29	8.34	7.53	8.32	8.15	7.91	7.27	8.16	7.84	7.6	8.23	8.26	8.25	7.77	8.06	8.21
GSDMA	3.98	3.68	3.89	4.42	4.03	5.56	4.5	3.85	3.96	3.86	4.02	3.95	4.09	4.81	4.55	3.77	4.12	4.08	4.06	4.2	4.19	3.82	4.3	3.74	4.84	4.21	3.74	4.21	4.32	4	4.5	4.93	5.42	4.16	4.35	4.78	3.62	4.5	3.63	3.89	4.63	3.97	3.9	4.6	4.65	4.29	4.51	3.89	4.76
TNFSF13	6.02	6.49	6.21	6.07	5.49	7.12	6.36	5.76	6	6.52	6.13	6.51	6.41	6.95	7.17	5.73	5.84	6.32	6.9	7.03	5.65	7.25	6.25	4.83	6.71	6	5.63	5.8	7.17	6.14	6.27	6.86	7.69	5.61	7.48	6.34	7.51	7.01	5.96	5.74	7.04	5.74	5.99	6.82	7.26	6.46	6.25	6.04	7.28
IFI35	6.36	6.48	6.76	6.29	5.96	6.37	6.4	6.33	6.39	6.87	6.78	6.36	6.35	7.11	6.79	6.15	6.34	6.57	6.49	6.71	6.12	6.35	6.41	5.82	6.26	6.34	6.17	6.37	6.81	6.41	6.49	6.69	6.48	6.24	6.68	6.38	6.77	6.7	5.97	6.25	6.58	6.07	5.88	6.81	6.82	7.07	6.63	6.84	6.92
SLC16A6	4.26	4.61	4.66	4.61	4.17	7.14	6.41	4.48	3.98	4.62	5.08	6.1	5.33	5.6	6.06	4.25	4.26	5.03	5.02	5.42	4.7	5.44	4.81	5.91	5.95	5.57	4.24	4.25	6.02	5.08	4.47	5.69	7.54	4.25	5.62	5.27	5.89	5.62	4.24	4.32	5.75	4.72	4.8	6.15	5.69	5.39	5.14	4.62	5.41
CCL5	5.79	6.56	5.33	5.52	6.21	8.28	7.81	5.59	5.2	6.72	7.25	7.46	6.59	8	7.88	5.05	4.68	7.32	7.37	7.43	6.13	8.25	7.62	4.81	7.57	6.92	5.68	4.68	8.03	7.61	7.26	6.74	6.64	4.81	8.05	6.63	7.54	7.86	6.4	5.01	7.65	5.44	5.19	7.48	7.91	6.83	6.45	7.42	7.89
GAA	9.1	9.47	8.09	8.42	8.87	10.15	9.34	8.04	8.05	8.69	9.54	9.87	9.03	10.04	9.94	8.67	8.64	9.34	9.66	10.03	9.44	10.32	8.85	9.06	10.2	9.91	8.92	8.32	10.15	9.46	9.32	9.47	10.4	7.97	10.05	9.3	10.36	10.12	8.96	7.64	10.17	7.77	8.85	10.04	10.27	9.86	9.27	9.02	9.81
C5AR1	7.14	6.78	6.45	5.79	6.04	8.65	8.22	6.53	5.51	6.22	7.83	8.06	7.55	7.86	8.14	6.52	6.16	6.96	7.11	7.77	6.7	7.66	6.31	7.2	7.84	7.18	6.65	5.78	7.8	7.29	5.79	8.08	8.26	6.31	7.78	7.45	8.1	8.2	6.84	5.17	7.79	6.09	5.58	7.77	8.64	6.75	6.31	6.4	7.59
YIF1B	5.23	5.38	5.36	6.35	5.06	6.69	5.72	5.3	5.42	5.73	5.38	6.07	6.12	6.02	6.12	5.42	5.49	5.67	5.63	5.9	5.32	5.97	5.45	5.89	5.8	5.96	5.3	5.08	6.09	5.36	5.51	5.76	6.26	5.39	5.86	6.2	6.18	5.85	5.48	4.91	5.84	5.6	5.1	5.98	5.79	5.75	5.6	5.38	6.1
IFI30	8.47	9.58	8.93	7.97	8.41	11.97	10.5	7.92	8.3	9.22	9.84	11.65	10.19	11.18	11.33	8.27	8.76	9.95	10.05	10.96	9.49	11.23	9.91	9.73	11.05	10.66	8.26	7.5	10.95	10.04	9.27	10.93	11.81	8.63	11.45	10.76	11.21	11.1	8.32	6.97	11.04	7.33	8.25	11.24	11.29	11	10.19	9.58	11.1
ARMC7	5.34	5.68	4.95	4.85	5.28	6.36	5.58	5.32	5.22	5.16	5.62	6.36	5.8	5.99	6.09	5.07	5.36	5.75	5.58	5.83	5.71	5.93	5.78	5.52	6.1	6.34	5.36	5.07	6.11	5.57	5.91	5.64	6.35	5.2	6.06	5.99	6.22	6	5	5.47	5.89	5.48	5.68	6.1	5.89	5.97	5.85	5.85	6.16
GNG7	5.48	5.34	5.53	5.43	5.07	6.15	5.98	5.79	4.55	5.17	5.34	5.34	5.2	5.36	6.19	5.3	4.76	5.43	5.85	5.55	5.16	5.48	5.76	5.78	5.32	5.69	5.45	4.67	5.3	5.77	5.32	5.06	5.67	4.63	6.41	4.66	5.96	5.82	5.54	5.24	5.66	5.08	5.1	5.26	5.61	5.06	4.79	5.61	5.98
CD68	7.13	8.01	7.58	7.28	6.83	10.5	8.87	6.16	6.74	7.36	7.99	9.84	8.5	9.35	9.61	7.14	7.11	8.31	8.56	8.98	7.7	9.63	7.92	8.81	9.63	9.37	6.28	6.2	9.32	8.64	7.98	8.41	9.88	7.33	9.51	8.59	9.57	9.77	6.76	6.19	9.68	6.7	6.81	9.72	9.42	9.13	8.17	8.24	9.49
KCNJ3	5.67	5.56	5.37	5	6.12	4.17	4.31	5.42	5.36	5.4	5.18	3.87	3.94	4.21	4.6	6.31	4.67	5.42	4.92	4.41	6.02	4.58	4.49	4.37	4.61	4.66	6.29	5.41	5.23	5.5	5.29	4.9	4.54	5.1	4.91	3.79	4.33	3.86	5.3	6.09	4.35	4.79	6.2	4.7	4.07	4.35	5.11	5.54	4.26
NAGK	7.13	7.47	7.46	6.93	6.89	8.34	7.52	7.03	6.95	7.33	7.42	7.67	7.47	8.29	8.2	7.09	7.4	7.54	7.48	7.74	7.26	8.31	7.26	7.07	7.85	7.35	7.17	6.98	8.09	7.33	7.4	7.71	8.45	6.83	8.43	7.86	8.67	8.29	6.87	6.9	7.87	6.26	6.83	8.29	8.21	7.83	7.42	7.18	8.26
NMI	6.32	6.66	6.72	6.39	6.18	6.82	6.32	6.16	6.09	6.63	6.76	6.98	6.69	7.17	7.08	6.19	6.45	6.75	6.5	6.88	6.56	6.89	6.6	6.69	6.63	6.43	5.8	6.28	6.79	6.69	6.8	6.78	7.67	6.12	6.87	6.6	6.82	6.86	5.59	6.31	6.92	6.18	5.93	6.94	7.08	7.12	6.79	6.64	6.9
TMEM100	5.49	4.34	4.92	5.45	4.5	4.48	5.32	4.48	5.51	5.1	5.67	4.24	6.69	4.22	4.12	5.29	5.48	4.21	5.36	4.15	4.93	4.02	5.23	4.28	4.19	4.27	4.82	4.53	4.46	4.05	5.59	5.23	4.07	6.52	4.36	4.34	4.11	4.29	4.75	5.25	4.37	6.79	5.3	3.96	4.18	4.11	5.22	4.74	3.94
GRB14	6.21	6.07	6.38	5.14	6.07	4.82	5.38	5.42	6.18	5.95	5.13	4.74	6.33	4.6	4.75	6.58	6.08	5.07	5.67	5.1	5.91	5.21	4.82	5.71	5.24	5.81	5.56	6.19	4.83	5.16	5.63	6.06	4.72	6.17	5.36	6.44	4.84	4.28	5.35	5.85	4.73	6.71	6.51	5.27	4.63	6.03	5.94	5.31	5.25
SLC4A11	4.47	4.58	4.36	4.28	4.43	5.48	4.61	4.59	4.06	4.06	4.78	5.53	5.14	5.38	5.54	4.4	4.16	4.9	4.86	5.11	4.62	5.44	4.59	5.06	5.4	5.11	4.15	4.52	5.8	4.63	4.76	5.09	5.15	4.32	5.41	5.48	5.47	5.56	4.31	4.21	5	4.59	4.49	5.43	5.3	5.12	5.06	4.62	5.24
OLIG1	4.12	3.86	3.94	3.81	3.98	4.35	4.06	3.95	3.77	3.9	4.74	4.77	3.97	4.5	4.23	3.74	4.13	4.22	4.02	4.46	3.82	4.41	4.01	4.44	5.06	4.45	3.8	4.1	4.58	4.57	4.25	4.79	5.81	3.75	3.89	4.23	4.6	4.44	3.69	3.78	4.96	3.99	4.03	4.58	4.66	4.17	4.35	4.37	4.61
CSTB	8.52	8.99	8.66	8.44	8.4	11.06	9.37	8	8.54	8.9	9.15	10.59	9.38	10.82	10.63	8.53	8.78	9.76	9.28	10.24	9.13	10.68	8.88	8.7	10.35	9.6	8.44	8.37	10.53	9.07	8.91	9.38	10.35	8.31	10.68	9.3	10.78	10.84	8.36	8.5	10.22	7.95	8.35	10.92	10.58	10.16	9.65	9	10.77
RIMBP3	5.49	6.52	5	5.44	5.32	6.08	5.31	5.5	5.41	6.13	5.86	6.8	6.12	6.71	6.5	5.5	4.91	6.28	5.51	6.79	6.44	6.61	6.1	5.26	6.43	6.26	5.19	4.71	6.7	5.86	6.65	6.07	6.46	4.65	6.45	6.24	6.5	6.65	4.85	5.21	6.63	4.7	5.18	6.48	6.67	6.28	6.46	6.26	6.56
GGT1	4.55	4.8	4.81	5.33	4.69	5.53	5.08	4.86	4.31	4.57	4.57	5.57	5.01	5.68	5.23	4.86	4.57	4.84	4.75	4.92	4.55	5.23	4.56	4.84	5.32	5.24	4.63	4.81	5.38	4.69	4.63	4.96	4.99	4.45	5.23	4.82	5.64	5.03	4.68	4.43	4.96	4.92	4.71	5.56	5.16	4.79	4.52	4.86	5.32
CYTH4	7.26	7.92	6.66	6.63	6.85	9.18	7.58	5.79	6.59	7.75	7.96	9.01	7.34	8.76	8.71	6.85	7.06	8.08	7.81	8.57	7.02	8.57	7.98	7.5	8.92	8.36	6.12	6.21	8.57	8.09	8.09	8.04	8.36	6.78	8.54	7.98	8.71	8.8	6.69	5.49	8.51	5.42	6.31	8.54	8.93	8.13	8.01	7.58	8.56
TBC1D14	6.89	7.38	6.41	8.43	6.96	7.96	6.91	6.63	7.13	7.31	7.27	7.8	7.69	7.34	7.51	6.67	6.89	7.17	7.37	7.39	6.78	7.4	7.25	6.42	7.56	6.87	6.62	6.57	7.4	7.04	7.46	7.31	7.55	6.96	7.42	7.24	7.42	7.43	6.67	6.62	7.69	6.24	6.65	7.17	7.69	7.24	7.25	7.01	7.63
HEXB	8.01	8.33	8.02	7.72	7.56	9.42	8.5	7.74	7.66	7.78	8.01	8.91	8.45	9.03	9.03	7.71	7.6	8.06	8.35	8.59	8.18	9.18	7.94	7.71	8.51	8.2	7.62	7.61	9.02	8.05	8.21	8.49	9.61	7.52	9.26	8.06	9.32	8.76	7.87	7.49	8.61	8.1	7.54	9.28	8.95	8.8	8.22	7.81	9.21
GZMK	4.7	5.84	4.88	4.69	5.13	7.39	6.78	5.11	4.73	5.28	6.37	6.21	6.35	7.27	6.49	4.57	4.43	6.15	6.42	6.09	5.05	7.19	7.16	4.4	6	5.28	4.61	4.53	6.4	6.57	6.57	5.39	4.48	4.11	6.92	4.92	5.96	6.93	4.91	4.4	6.72	5.14	4.67	6.09	7.2	5.48	4.86	6.42	6.86
DBN1	8.37	8.06	8.22	8.79	8.46	6.88	8.18	8.08	8.52	8.51	8.11	7.66	8.33	7.62	7.31	8.31	8.35	7.94	8.3	7.6	8.28	7.49	8.17	8.94	7.78	8.03	8.52	7.95	7.4	7.85	8.2	8.08	7.07	8.54	7.35	8.6	7.58	7.43	8.9	8.32	7.58	7.93	8.48	7.51	7.36	7.83	7.9	8.18	7.26
JAKMIP2	3.88	4.46	4.15	3.75	4.65	6.33	4.38	4.46	3.68	4.35	4.56	5.31	5.38	5.8	6.14	4.04	3.89	5.23	4.7	5.1	4.36	6.11	4.51	4.46	4.54	4.37	4.11	4.2	6.48	4.51	4.73	4.81	6.7	4	6.23	4.86	6.35	5.49	4	4.7	5.29	4.55	4.39	5.37	6.01	4.84	4.72	4.3	6.32
TMEM176B	7.01	7.58	6.78	5.72	5.93	9.99	7.77	5.61	5.39	7.64	7.86	8.85	7.7	8.21	8.08	6.52	6.14	6.99	8.02	7.63	7.02	8.52	7.76	4.84	8.14	7.51	6.35	5.65	8.23	7.44	8.04	7.53	7.86	5.41	8.24	7.9	8.62	8.36	6.69	5.65	8.6	6.45	5.96	8.09	8.59	7.71	7.27	6.96	8.41
SCIN	3.69	4.46	4.29	3.88	4.42	6.3	4.79	4.43	3.75	4.05	4.52	5.19	4.64	5.6	6.13	4.48	4.53	5.34	4.78	5.28	4.24	4.88	4.19	4.24	4.5	4.78	4.16	4.23	5.58	4.27	4.27	4.58	4.45	4.08	5.75	3.81	5.62	5.29	4.13	4.15	5.01	4.26	3.81	5.25	5.47	4.51	4.12	4.71	6.17
AP1S1	5.46	5.65	5.49	5.24	5.13	6.19	5.35	5.35	5.42	5.68	5.51	6.01	5.67	5.98	6	5.26	5.41	5.58	5.62	5.74	5.47	5.98	5.48	5.86	5.68	5.97	5.24	5.35	6.12	5.4	5.82	5.76	6.01	5.38	6.21	6.32	6.31	5.73	5.16	4.62	5.89	4.6	5.17	6.06	5.93	5.58	5.62	5.35	6.11
SDCBP	8.14	8.2	8.27	7.79	7.34	9.5	8.67	7.78	7.49	8.03	8.45	8.73	8.43	8.61	8.71	8.24	7.67	7.98	8.3	8.65	7.95	8.9	8.15	8.7	9.08	8.4	7.98	7.52	8.64	8.49	8.14	8.27	9.26	7.58	8.97	7.79	8.71	9.16	8.1	7.84	8.79	8.83	7.89	8.68	9.02	8.56	7.9	8.23	8.78
FCN1	7.46	7.08	8.18	6.97	5.49	8.63	9.3	5.15	7.23	7.83	8.46	9.63	6.68	8.6	7.97	6.86	7.44	7.65	7.08	8.74	7.46	8.65	8.43	7.06	8.94	8.04	5.5	5.15	7.48	8.68	7.86	8.24	8.84	6.51	7.56	8.07	7.95	8.45	5.95	5.34	8.35	6.23	6.79	8.13	9.09	8.03	8.06	8.2	7.63
AGTRAP	5.36	5.53	5.85	5.05	5.15	5.97	5.75	4.9	5.64	5.87	5.6	5.83	5.84	6.15	5.95	5.15	5.62	5.51	5.69	5.62	5.14	5.99	5.52	6.02	5.84	5.59	5.12	5.21	5.84	5.26	5.83	5.95	5.81	6.16	6.16	5.61	6.24	5.8	5.12	5.2	6.12	5.51	5.25	5.77	5.76	5.31	5.54	5.32	6.09
ALPK2	3.72	4.31	4.07	3.78	3.87	4.95	3.95	3.73	3.5	3.78	4.59	4.05	3.63	4.54	4.16	3.8	3.81	3.97	3.71	4.2	3.94	3.95	3.62	4.07	4.3	3.79	3.42	3.83	4.15	3.95	3.97	3.81	4.98	4.05	3.93	4.06	4.09	4.55	3.81	3.73	4.2	3.73	3.68	3.95	4.9	3.64	4.13	3.95	4.04
ARRB2	7.43	8	7.12	7.19	7.15	9.74	8.46	6.9	6.92	7.41	7.95	9.28	7.53	8.08	8.17	7.21	7.25	8.28	8.17	8.48	7.44	8.94	7.88	8.8	9.02	8.1	6.98	6.64	8.7	8.3	7.82	8.39	9.2	7.2	8.78	8.01	8.92	8.86	7.21	6.48	8.7	6.9	6.87	8.46	8.75	8.29	8.06	7.85	8.85
STARD5	5.07	5.3	4.79	5.12	4.69	7.24	5.91	5.1	4.89	5.11	5.11	5.95	5.45	5.65	5.65	4.6	4.72	5.17	5.6	5.28	4.82	5.96	5.44	4.98	5.49	5.77	5.21	4.45	5.92	5.1	5.3	5.47	5.55	4.57	5.88	5.77	5.94	5.71	5.42	4.53	5.7	4.92	4.72	5.81	5.63	5.52	5.34	5.54	5.82
GPR125	7.11	6.94	6.93	7.46	7.18	5.41	6.47	7.21	7.3	6.87	6.7	5.95	6.65	5.98	5.99	7.22	7.14	6.71	6.5	6.16	7.17	6.3	6.88	6.29	5.98	6.61	7.04	6.74	6.05	6.56	6.89	6.79	5.51	7.03	5.96	6.48	6.13	5.89	7.43	7.22	6.35	6.38	6.78	6.23	5.94	6.42	6.92	7	6.07
SLC16A5	6.42	7.24	6	6.61	6.93	7.55	7.42	6.18	7.18	7.24	7.51	8.05	7.9	7.88	7.98	5.9	6.43	7.72	7.45	7.69	7.14	7.94	7.22	7.65	8.08	7.7	6.27	6.17	8.1	7.05	7.61	7.38	8.43	7.02	8.01	7.67	8.19	8.19	6.33	6.56	8.04	6.63	6.95	8.09	8.03	7.65	7.35	7.36	8.02
CHRDL1	6.35	5.79	6.12	6.07	5.96	4.31	6.29	5.17	5.79	6.01	6.27	4.2	6.35	4.09	4.05	6.83	5.71	4.26	6.44	4.03	5.64	3.92	5.83	6.06	3.91	4.11	6.31	6.31	3.98	4.03	7.09	5.89	4.12	6.75	4.16	3.71	4.04	4.39	6.77	6.05	4.34	7.38	6.48	4	4.35	3.96	4.02	6.46	4.24
MID2	6.05	5.93	6.22	5.51	5.83	5.22	5.69	5.94	5.96	5.55	6.06	5.18	5.79	5.4	5.26	6.27	6.15	5.62	5.56	5.57	6.01	5.21	5.72	5.82	5.6	5.7	6.26	5.93	5.48	5.84	5.88	5.92	4.45	5.96	5.19	5.74	5.27	5.24	5.79	6.05	5.28	6.05	6.09	5.38	5.2	5.6	5.73	5.84	5.15
KLHL13	4.87	4.86	4.91	4.56	4.81	4.57	4.58	4.67	5.27	5.15	4.75	3.88	4.98	4.11	4.18	4.77	4.94	4.47	4.65	4.19	4.52	4.53	4.33	4.23	3.96	4.3	4.68	4.57	4.46	4.38	4.92	4.8	4.54	4.89	4.33	4.54	4.42	4.24	4.98	5.06	4.38	5.1	4.71	4.42	4.19	4.45	4.52	4.39	4.38
GALE	4.45	4.96	4.95	4.49	4.76	5.37	4.89	4.91	5.18	5.16	4.71	5.18	5	5.39	5.41	4.97	5.23	4.81	5.04	5.27	4.65	5.4	4.87	5.38	5.06	5	4.78	4.84	5.44	4.59	4.75	5	5.89	5.13	5.45	5.19	5.76	5.31	4.77	4.73	5.16	5.03	4.61	5.41	5.4	5.14	4.68	4.84	5.51
SLC2A5	4.55	6.1	4.85	4.96	6.41	9.02	7.16	5.52	5.13	6.38	6.62	8.45	6.83	7.7	6.75	5.44	6.4	5.02	6.55	8.21	6.09	8.63	5.83	6.19	8.16	7.3	5.18	5.46	6.01	6.34	6.92	6.28	7.62	5.75	8.11	5.63	8.57	7.85	5.16	5.09	8.1	4.83	5.47	7.73	8.28	6.88	7.2	5.78	8.12
AKT3	7.11	6.79	7.23	7.38	7.43	5.39	7.04	7.56	6.83	6.64	6.92	6.07	6.68	6.31	6.39	7.25	6.86	6.9	6.78	6.62	7.47	6.23	6.82	7.11	6.69	7.35	7.32	7.36	6.41	7.31	6.87	6.5	5.51	7.15	6.43	6.98	6.32	6.34	7.45	7.45	6.47	7.73	7.44	6.39	6.32	6.83	6.23	7.01	6.15
UAP1	7.57	6.06	8.18	5.92	6.59	5.87	7.12	6.19	7.22	7	6.61	5.55	7.69	6.12	5.76	7.58	7.19	5.79	6.62	5.9	6.06	5.92	6.36	6.46	5.82	5.6	7.47	7.69	6.06	5.97	6.21	7.1	6.29	7.57	5.85	6.22	5.92	5.78	6.9	7.05	6.16	9.61	6.7	6.02	5.95	5.91	6.19	6.17	5.96
ECM1	7.12	7.19	6.9	5.92	6.74	8.54	6.76	6.01	5.55	6.66	7.02	8.18	6.95	7.48	7.47	6.87	6.72	6.77	6.9	7.43	7.12	7.49	6.87	6.36	7.71	7.64	6.76	6.76	7.78	6.76	7.05	7.15	7.71	6.65	7.13	7.28	7.47	7.72	6.17	5.46	7.46	6.89	6.38	7.68	7.24	7.21	7.72	6.67	7.38
ZMYND12	4.44	4.75	4.74	4.57	4.04	5.54	4.42	4.21	3.94	4.23	4.71	4.87	4.19	4.81	4.7	4.16	3.93	4.57	4.95	4.52	4.21	5.05	4.66	4.33	4.83	4.22	3.93	4.01	4.88	4.61	4.74	4.86	5.6	3.99	4.83	4.5	5.12	4.83	4.24	4.68	4.51	4.21	4.56	4.99	4.83	4.54	4.81	4.42	4.89
FCER1G	7.58	8.29	8.11	7.13	7.26	10.87	9.02	7.55	7.53	8.26	8.44	9.9	8.27	8.94	8.85	7.41	7.96	8.74	8.96	9.36	7.78	9.91	8.39	8.32	9.38	8.37	7.04	6.74	9.46	8.5	8.76	9.01	10.17	7.66	9.97	8.51	9.93	9.47	7.17	6.65	9.25	7.02	6.99	9.47	9.51	8.99	8.46	7.97	9.87
ZNF438	7.53	7.75	7.05	7.9	7.53	8.01	7.53	7.48	7.82	7.36	7.65	8.03	7.65	8.08	8.02	7.53	7.14	7.6	7.71	8.03	7.7	7.99	7.38	7.69	8.02	7.97	7.62	7.41	7.98	7.69	7.54	7.57	8.6	7.12	8.19	7.46	8.06	8.13	7.92	7.53	8.09	7.19	7.64	8.04	8.18	7.84	7.79	7.55	7.9
PNPLA6	5.34	5.63	5.27	4.98	5.52	6.62	5.29	5.09	5.29	5.63	5.33	6.06	5.71	5.99	6.07	5.41	5.5	5.52	5.41	5.76	5.36	6.03	5.59	5.96	6.05	6.03	5.28	5.07	5.95	5.52	5.45	5.89	6.04	5.24	5.98	5.9	6.18	5.9	5.52	5.28	5.87	5.05	5.2	6.09	5.86	5.82	5.64	5.54	6.12
TMEM9B	8.62	8.92	8.57	8.66	8.76	9.28	8.73	8.58	8.4	8.81	8.96	9.22	8.77	9.33	9.33	8.38	8.55	9	8.88	9.25	8.52	9.26	9	8.57	9.15	9.02	8.18	8.51	9.3	8.82	8.88	8.97	9.46	8.36	9.39	9.01	9.21	9.37	8.45	8.34	9.39	9.16	8.45	9.15	9.42	9.09	8.86	8.85	9.34
MCAM	10.11	9.59	9.07	9.36	11.05	8.22	9.86	10.22	10.24	9.82	9.88	8.58	9.37	8.67	8.75	10.64	10.18	10.4	9.28	8.79	10.45	8.76	9.26	9.69	9.11	10.29	10.7	10.62	8.53	9.92	9.46	9.51	5.44	10.26	8.77	9.89	8.7	8.11	10.44	10.14	8.89	9.37	10.76	9.11	8.23	9.64	9.82	9.77	8.33
MYO1A	4.48	4.34	4.6	4.44	4.41	5.4	4.55	4.56	4.11	4.29	4.49	4.9	4.6	4.83	4.83	4.39	4.37	4.64	4.62	4.71	4.3	4.78	4.36	4.56	4.78	4.61	4.4	4.28	5.07	4.47	4.22	4.62	5.33	4.32	5.22	4.24	5.42	4.88	4.3	4.26	4.73	4.53	4.68	4.73	4.91	4.64	4.7	4.57	5.07
IRAK3	5.41	5.58	5.17	5.83	5.15	6.58	6.52	5.09	5.44	5.54	5.93	6.11	5.92	5.64	6	5.31	5.34	5.42	6.07	6.07	5.24	5.81	5.35	7.05	6.16	5.61	5.41	5.05	5.91	5.59	5.57	5.64	6.23	5.34	5.69	5.76	5.86	5.95	5.83	4.7	6.45	6.7	5.66	5.8	6.02	5.34	5.42	5.4	5.93
BIN2	4.7	5.58	4.79	4.2	4.48	6.62	5.34	4.55	4.28	4.85	5.75	6.46	5.24	6.13	6.02	4.29	4.45	5.57	5.27	5.98	5.05	6.17	5.24	5.16	6.02	5.37	3.98	4.38	6.08	5.55	5.52	6	7.2	4.36	6.03	5.75	6.19	6.31	4.55	4.25	6.1	4.46	4.47	6.12	6.35	5.73	5.42	5.18	6.28
PTPN6	5.21	5.78	5.01	4.58	4.94	7.37	5.82	4.77	4.77	5.52	5.81	6.86	5.54	6.59	6.74	4.98	5.13	6.07	5.77	6.37	5.15	6.8	5.78	5.45	6.53	6.23	4.5	4.62	6.6	6.02	5.62	5.89	6.53	4.84	6.44	5.88	6.75	6.59	4.82	4.54	6.48	4.66	4.72	6.65	6.6	6.19	5.91	5.78	6.74
KLK1	3.9	4.47	4.05	3.88	4.03	6.25	4.07	4.02	3.84	4.1	3.95	5.6	4.4	4.81	5.43	4.1	3.89	4.46	4.06	4.21	4.03	5.3	3.95	4.14	5.4	4.92	4.56	4.13	5.55	4.32	3.86	4.22	4.39	4.03	5.43	4.69	6.47	4.98	3.95	4.13	5.15	4.12	4.04	5.04	4.5	4.34	5.01	4.33	5.41
CRYL1	7.6	7.82	7.05	7.97	7.54	8.83	8.01	7.24	7.57	7.65	7.61	8.03	7.6	7.89	7.97	7.21	7.21	7.66	8.21	7.91	7.44	8.14	7.5	7.26	7.88	7.69	7.27	7.4	7.98	7.62	7.75	7.75	8.16	7.41	8.31	7.26	8.41	8.11	7.64	7.63	8.15	7.53	7.6	7.96	7.93	7.53	7.47	7.48	8.41
LAMP1	10.31	10.3	9.72	9.39	10.29	11.09	10.54	9.78	10.13	10.26	10.29	11.06	10.1	10.66	10.73	10.18	10.31	10.58	10.3	10.67	10.65	10.9	10.09	10.01	10.88	10.72	10.3	10.1	10.85	10.38	10.23	10.45	11.38	9.9	10.94	10.39	10.89	10.82	10.37	9.85	10.72	9.76	10.42	11.03	11.13	10.91	10.46	10.3	10.72
ATP8B4	5	5.49	5.4	4.97	5.09	5.87	5.18	4.67	4.42	4.77	5.18	5.91	5.4	5.48	6.1	5.12	4.8	5.42	5.49	5.9	5.13	6.23	5.73	4.57	5.7	5	4.77	5.04	5.83	5.45	5.63	5.79	5.46	4.7	5.78	5.14	5.87	6.03	4.92	4.82	6.17	5.3	4.77	5.83	5.9	5.44	5.31	5.03	6.2
MAP1A	5.97	5.87	6.4	5.75	5.62	5.8	5.52	5.28	5.67	5.8	5.69	5.39	5.79	5.61	5.1	5.94	5.85	5.74	5.7	5.21	5.74	5.17	5.62	5.18	5.24	5.86	6.13	5.82	5.75	5.28	5.75	5.8	5.37	6.38	4.99	5.97	5.32	5.3	5.98	6.45	5.15	5.62	5.99	5.55	5.27	5.45	5.63	5.75	5.24
BUB1B	4.09	4.14	4.36	4.01	4.28	5.29	4.3	4.18	3.84	4.73	4.32	5.15	4.6	4.74	5.09	4.1	4.66	4.62	4.5	4.94	4.05	5.18	4.14	5.57	4.13	4.43	3.87	4.01	4.91	4.18	4.57	4.89	4.4	3.97	5.03	5.36	5.38	4.97	4.12	3.94	4.93	4.05	4.13	4.96	4.71	4.4	4.51	4.47	4.95
SMPD3	4.66	4.88	4.28	4.33	4.38	4.91	5.33	4.24	4.32	4.81	5.52	5.48	4.6	5.38	5.31	4.13	4.13	5.12	5.05	5.49	4.79	5.89	5.7	4.29	5.26	5.16	4.21	4.05	5.2	5.64	5.25	4.87	5.87	4.04	5.45	5.29	5.49	5.42	4.23	4.04	5.34	4.49	4.24	5.95	5.9	4.99	5.76	5.91	5.46
SYT17	4.65	5.05	4.76	6.18	4.6	5.9	4.72	4.93	4.57	4.66	4.82	5.63	5.65	5.38	5.72	5.43	4.34	5.33	4.76	5.22	4.83	5.74	4.7	4.72	5.53	5.32	5.06	4.52	5.45	5.32	5.09	4.96	5.89	4.51	5.28	4.75	5.51	5.36	4.6	4.55	5.76	4.97	5.05	5.13	5.36	5.26	5.31	5.04	5.63
MMD	6.49	6.7	6.62	6.1	6.07	8.02	6.55	5.94	6.18	6.16	6.58	7.5	7.03	7.65	7.13	6.17	6.52	6.91	6.93	7.12	6.42	7.59	6.61	6.98	7.22	6.82	6.04	5.84	7.27	6.6	6.74	7.06	8.92	6.52	7.51	7.02	7.76	7.51	5.89	6.53	7.15	6.8	6.19	7.4	7.65	7.37	6.67	6.56	7.28
ASPA	5.83	5.29	4.75	5.81	4.33	4.14	4.67	4.41	5.2	5.4	5.51	4.33	5.22	4.31	4	5.7	4.61	4.41	5.18	4.49	5.28	4.33	5.19	4.15	4.43	4.26	5.18	4.72	4.09	4.26	5.69	5.54	4.13	4.76	3.93	3.93	4.24	4.59	5.08	4.73	4.66	5.89	5.05	3.65	4.38	4.12	5.02	5.2	3.91
TBX2	7.19	7.53	7.57	7.73	8.43	6.81	7.69	8.12	7.7	8.37	7.77	7.71	6.85	7.28	7.24	7.69	7.76	7.71	7.92	7.25	7.82	7.21	8.14	8.25	7.39	9.11	7.86	7.68	7.36	8.11	8.12	7.65	4.86	7.98	6.71	8.5	6.99	7.21	8.25	8.2	7.42	7.44	8.25	7.24	7.08	8.1	7.86	7.98	7.04
SIGLEC12	3.67	4.34	4.09	3.76	3.82	4.75	3.79	3.86	3.88	3.87	3.87	4.43	4.02	4.19	4.57	3.88	4.3	4	3.87	5.27	3.92	4.55	3.94	4.18	5.21	4.08	3.58	3.9	4.07	3.76	4.39	3.87	4.93	3.9	4.11	4.93	5.47	4.01	3.96	3.74	3.99	3.85	3.69	4.15	4.01	4.04	4.3	3.91	4.5
ICAM3	7.17	6.72	6.56	6.72	6.31	7.19	7.03	6.91	6.48	6.74	7.89	7.78	6.53	7.2	7.04	6.68	6.53	7.13	6.93	7.12	6.78	7.15	7.46	7.4	7.51	7.52	6.23	6.07	7.02	7.77	7.27	7.66	7.84	6.44	7.27	7.43	6.71	7.46	6.19	6.51	7.35	6.24	6.29	7.3	7.46	6.77	6.66	7.5	7.05
RNASEH2A	6.25	6.47	6.39	6.25	6.01	7.16	6.26	6.05	6.21	6.49	6.41	7.02	6.06	6.48	6.5	6.25	6.29	6.48	6.27	6.66	6.32	6.66	6.49	7.61	6.66	6.81	6.2	6.17	6.59	6.48	6.76	6.66	7.03	6.13	6.96	6.84	6.9	6.72	6.12	6.03	6.65	6.31	6.2	6.65	6.73	6.69	6.45	6.64	6.65
RASGRP4	5.16	5.33	4.99	4.73	4.63	6.66	5.23	4.73	4.68	5.1	5.56	6.4	5.24	5.79	5.76	4.69	5.03	5.44	5.3	5.48	4.67	5.64	5.36	5.35	6.04	5.58	4.72	4.72	5.81	5.67	5.44	5.82	6.41	4.32	5.43	5.32	5.87	5.6	4.79	4.67	5.73	4.98	4.66	5.5	5.56	5.61	5.51	5.21	5.73
KLHL23	4.89	4.8	5	4.62	4.88	3.99	4.26	4.6	4.91	4.52	4.75	4.16	4.9	4.25	4.04	5.01	4.82	4.49	4.37	3.98	4.93	4.24	4.55	5.64	4.1	4.36	4.91	5.4	4.08	4.6	4.72	4.74	3.96	5.85	3.99	4.31	4.05	4.28	4.36	5.33	3.88	5.35	4.74	4.07	4.06	4.56	4.77	4.91	4.15
MLPH	4.5	4.68	4.03	4.25	4.19	5.59	4.65	3.94	4	4.13	4.98	5.01	4.32	4.56	5.01	3.85	3.95	4.06	4.56	4.22	4.76	4.94	4.38	4.35	4.88	4.55	4.33	4.19	5.25	4.27	4.3	5.12	4.74	4.11	5.28	4.4	5.35	4.92	4.35	4.07	4.64	4.2	4.11	5.11	4.65	4.52	4.5	4.54	5.24
ODC1	8.92	8.3	8.77	9.16	8.37	8.07	8.23	8.46	8.73	9.09	8.72	7.96	8.07	8.15	8.06	8.68	9.3	8.55	8.05	8	8.22	7.91	8.63	8.73	8	8.39	8.72	8.42	8.19	8.83	8.81	8.8	8.11	9.06	7.97	8.36	8.12	7.92	8.49	9.14	7.98	8.94	9.24	8.04	7.98	8.3	8.6	8.65	8.02
ZSWIM3	4.57	5.09	4.52	4.67	4.65	5.08	4.3	4.49	4.76	4.71	4.89	5.19	4.73	5.17	5.18	4.43	4.41	4.83	4.54	4.92	4.88	5.12	5.15	4.76	5.12	4.79	4.19	4.68	5.19	4.52	5.04	4.86	5.38	4.39	5.02	5.2	5.12	4.96	3.97	4.55	4.99	4.35	4.58	4.95	4.92	4.94	5.09	4.77	5.01
RASSF2	8	8.19	6.84	7.79	7.21	8.92	8.32	7.27	7.47	7.9	8.76	8.99	8.46	8.96	8.68	7.12	7.39	8.09	8.55	8.78	7.92	9.17	8.45	8.76	9.08	7.84	7.52	6.49	8.59	8.25	8.51	8.83	9.62	7.21	8.89	8.43	9.01	9.2	7.79	6.82	9.16	7.54	7	8.9	9.05	8.37	8.12	8.08	8.86
ICOSLG	6.08	6.29	5.16	5.22	6.04	7.79	6.58	5.52	4.85	5.55	6.3	6.84	6.18	6.42	6.53	5.49	5.74	6.21	6.34	6.69	5.52	6.74	6.14	5.79	6.65	6.31	5.81	5.75	6.77	6.06	6.08	6.44	7.12	4.86	6.67	6.45	6.65	7.02	5.64	4.93	6.56	5.6	5.59	6.52	6.79	6.2	6.22	6.04	6.7
ABCG1	5.34	5.53	5.07	5.02	5.52	8.01	7.03	5.52	4.75	5.95	5.99	6.58	6.7	6.85	7.22	5.37	4.87	6.04	6.7	6.52	5.59	7.27	5.53	6.68	6.32	5.61	5.45	5.52	6.89	5.56	5.37	5.76	7.39	4.49	7.49	5.93	7.56	6.69	5.79	4.82	6.99	6.36	5.61	6.53	6.77	6.38	5.67	5.74	7.12
RASL10A	6.36	6.43	4.74	5.77	5.66	7.78	7.03	4.78	4.44	5.1	6.8	7.28	6.18	7.27	7.61	5.29	5.05	6.77	7.56	7.11	6.62	7.58	6.06	5.32	7.88	7.16	5.68	5.3	7.36	6.03	5.84	7.13	8.95	4.35	7.9	6.44	7.94	7.75	5.27	4.51	7.69	6.9	5.5	7.05	7.5	6.83	6.88	6.45	7.59
LGALS1	11	10.79	11.08	11.31	11.08	12.11	11.11	11.23	11.6	11.17	10.59	11.5	10.84	11.36	11.57	10.99	11.54	11.13	11.1	11.25	10.62	11.49	10.65	10.76	11.02	11.61	11.15	11.1	11.62	10.78	10.77	11.04	11.7	11.15	11.54	11.68	11.71	11.23	11.12	10.66	11.23	10.79	10.95	11.51	11.22	11.37	11.29	10.92	11.61
AGTR1	5.12	4.4	4.41	5.14	4.52	4.04	4.53	4.02	5.22	4.87	4.54	3.83	4.29	3.88	3.57	4.58	4.26	4.44	4.73	3.78	4.25	4.19	4.74	3.93	3.67	3.89	4.36	4.41	3.42	4.14	5.18	5.07	3.51	4.47	4.05	3.91	3.7	3.98	4.79	5.73	3.9	4.53	5.03	3.84	3.81	3.67	4.3	4.37	3.82
MFSD1	8.1	8.73	8.02	7.99	7.92	10.19	8.8	7.48	7.99	8.17	8.7	9.36	8.96	9.56	9.64	7.66	7.96	8.74	9	9.28	8.24	9.6	8.45	7.78	9.16	8.54	7.74	7.79	9.56	8.49	8.44	8.9	10.14	8.16	9.68	8.67	9.78	9.56	7.82	7.62	7.75	8.26	7.87	9.36	9.43	9.3	8.63	8.27	9.59
RTP4	5.42	6.36	5.27	5.97	5.36	5.94	5.33	5.99	5.09	5.94	6.2	6.41	6.18	7.04	6.68	4.89	5.09	6.53	6.12	6.48	6.4	6.44	6.07	5.14	6.11	5.65	5.28	5.17	6.39	6.06	6.55	6.03	6.69	4.99	6.26	6.16	6.48	6.36	4.97	5.33	6.47	5.22	5.17	6.36	6.8	6.62	6.33	6.26	6.25
TNNC1	5.05	4.58	5.19	4.86	5.05	4.47	4.83	5.39	5.1	5	4.47	4.18	4.41	4.31	4.15	5.43	4.74	5.03	4.74	4.19	5.15	4.08	4.39	4.52	4.29	5.93	5.63	4.67	4.12	4.42	5.62	5.2	4.05	5	4.39	4.32	4.06	4.08	4.71	5.23	3.98	5.93	5.14	4.24	4.16	4.54	4.74	5.13	4.01
SERPINI1	5.16	5.07	5.29	5.02	5.32	4.3	4.87	5.61	4.87	5.06	4.75	4.57	4.6	4.56	4.88	5.43	4.58	4.9	4.68	4.66	5.3	4.47	4.85	4.98	4.66	5.15	5.39	5.43	4.48	5.16	4.86	4.73	4.36	4.66	4.73	3.96	4.66	4.63	5.09	5.1	4.66	5.9	5.09	4.64	4.52	4.84	4.98	5.3	4.33
GPR160	4.76	5.16	5.01	4.42	4.75	6.24	5.67	4.82	3.99	4.94	5.8	5.75	5.29	5.93	5.8	4.65	4.53	5.13	5.24	5.83	4.59	6.11	5.64	6.66	5.82	4.97	4.83	4.55	5.87	5.21	5.33	6	7.71	4.25	6.19	6.17	6.21	5.95	4.48	4.5	5.88	4.99	4.48	5.7	6.22	5.25	5.32	4.98	6.15
SCRG1	8.86	8.62	9.53	8.72	8.71	6.99	8.19	9.38	9.48	8.53	8.5	6.32	8.48	6.55	6.69	8.62	9.1	7.9	8.42	7.16	8.97	7.72	8.33	5.38	7.08	7.57	8.6	8.78	6.51	7.33	8.72	8.14	4.82	8.99	7.27	7.19	6	5.66	8.8	8.25	6.82	9.49	8.74	7.17	6.41	7.47	8.26	7.91	6.73
IGJ	5.31	6.38	4.92	4.91	5.64	6.77	8.31	5.78	4.46	6.32	7.84	8.28	6.08	7.43	7.69	4.78	5.35	6.91	6.34	6.33	7.82	6.77	8.1	4.68	7.49	6.67	4.82	4.54	7.45	7.42	8.19	5.86	4.68	4.62	8.48	5.98	6.64	7.08	5.09	4.53	8.04	5.29	5.46	7.52	8.41	6.4	6.4	8.71	6.94
CENPC1	7.54	7.39	7.03	8	7.79	6.55	7.51	8.01	6.99	7.34	7.79	6.74	7.22	7.23	7.22	7.45	6.61	7.3	7.54	7.47	7.84	7.04	7.48	7.35	7.38	7.58	7.55	7.64	7.16	7.72	7.35	7.16	6.59	7.44	7.21	7.22	7.05	7.45	7.84	7.37	7.22	8.13	8.08	7.16	7.28	7.26	6.86	7.69	7.13
CD38	4.95	5.04	5.14	4.24	4.56	6.38	5.78	4.5	4.82	4.67	5.53	5.71	5.63	6.34	5.51	4.68	5.02	5.1	5.9	5.63	4.89	5.4	6.08	4.59	6.19	4.76	4.4	4.65	4.86	5.38	5.67	5.56	6.91	5.37	6.1	5.29	5.83	5.55	4.5	4.6	5.71	5.01	4.43	5.46	6.28	4.77	4.86	5.56	5.38
IL17B	5.91	5.65	7.06	6.08	5.87	4.6	5.37	6.53	6.71	6.01	5.09	4.46	5.6	4.52	4.26	6.56	6.75	5.92	5.34	4.52	6.13	4.38	4.84	4.56	5.15	5.52	6.3	6.3	4.08	5.41	5.45	5.72	4.15	6.7	4.8	4.48	5.06	4.12	6.22	5.99	4.43	6.23	6.18	5.21	3.96	4.51	5.45	5.92	4.57
RBM24	4.9	4.11	4.59	4.35	4.71	3.84	4.02	4.29	4.54	4.48	4.76	3.88	4.24	4.05	4.05	4.99	4.5	4.64	4.15	3.85	4.62	3.72	4.36	3.86	3.74	4.2	5.5	4.55	4.11	3.85	4.23	4.88	4.26	4.83	4.07	4.26	4.08	3.98	4.42	6.19	3.8	5.04	6.24	3.94	3.82	4.41	4.63	4.12	4.04
VOPP1	7.39	7.79	7.18	6.77	7.31	8.69	7.93	7.44	7.65	7.67	7.68	8.28	7.81	8.51	8.5	7.29	7.87	7.81	7.76	8.11	7.21	8.7	7.72	7.65	8.29	7.67	7.47	7.08	8.33	7.79	7.62	7.76	7.69	7.24	8.39	7.97	8.32	8.39	7.37	7.04	8.15	7.15	6.96	8.21	8.55	8.1	7.74	7.63	8.54
ZHX2	6.15	6.02	6.04	5.9	5.85	5.77	5.94	5.61	5.97	6.05	5.58	5.61	5.34	5.22	5.16	6.1	5.5	5.7	5.53	5.47	5.77	5.75	5.49	5.38	5.41	5.24	6.09	5.82	5.3	5.91	5.98	5.72	5.26	5.61	5.15	5.01	5.07	5.17	6.28	6.23	5.32	6.16	5.71	5.47	5.27	5.69	5.73	5.97	5.41
MMP1	5.44	5.9	4.36	4.59	4.64	8.72	6.12	4.62	4.05	4.34	5.78	9.4	5.62	5.88	8.17	4.19	3.89	5.62	4.32	7.79	5.57	7.33	5.97	9.01	6.75	5.56	6.87	4.15	8.37	6.35	4.81	4.32	4.73	4.25	7.27	7.01	8.64	6.04	4.87	4.06	8.63	4.58	4.37	6.91	8.58	6.56	6.82	4.76	7.54
QPCT	4.8	5.12	5.23	4.45	4.71	5.43	5.32	5.13	4.54	5.07	5.61	5.75	5.72	5.89	5.57	4.36	4.93	5.59	5.06	5.45	4.54	5.47	5.03	6.29	5.79	5.87	5.37	4.61	5.76	5.21	4.97	6	6.45	4.38	6	6	5.85	5.72	4.54	4.42	6	5.24	4.68	5.61	5.89	5.39	5.51	5.04	5.71
TNFSF8	4.19	4.53	4.5	4.29	4.16	5.49	4.99	4.43	4.07	3.93	4.73	4.99	4.47	4.87	4.84	4.22	4.19	4.38	4.39	4.81	4.2	4.75	4.5	4.89	5.06	4.66	4.14	4.03	4.64	4.73	4.19	4.54	5.17	4.1	4.73	4.58	4.96	4.95	4.41	4.11	4.81	4.45	4.1	4.65	5.04	4.65	4.29	4.37	4.56
C9orf23	7.95	8.32	7.89	8.34	7.55	8.3	8.03	7.69	7.28	8.14	8.25	8.38	8	8.22	8.23	7.84	7.45	8.28	8.26	8.28	7.65	8.29	8.39	8.32	8.57	8.08	7.33	7.52	8.12	8.27	8.59	8.23	8.61	7.2	8.31	8.18	8.32	8.2	7.34	8.1	8.38	7.42	8.28	8.05	8.45	8.2	8.19	8.5	8.28
EPHA3	5.44	5.44	5.11	5.76	5.42	4.45	5.03	5.26	5.67	5.47	5.47	5.06	4.41	4.35	4.23	5.14	4.74	5.14	5.61	4.68	5.23	4.97	5.47	4.62	4.49	4.93	4.95	5.21	5.5	5.11	5.46	5.59	5.31	5.15	4.36	4.68	4.05	4.15	5.59	5.87	4.6	5.98	5.43	4.51	4.41	4.68	5.72	5.53	4.69
OPLAH	5.67	5.78	5.1	5.08	5.31	7.22	5.69	4.91	4.88	5.77	5.96	6.75	5.99	6.34	6.39	5.29	5.22	5.62	5.94	6.12	5.37	6.39	5.75	6.59	6.5	6.28	5.2	4.98	6.14	5.54	6.19	5.7	6.44	5.09	6.43	5.9	6.49	6.38	5.18	4.82	6.21	5.21	5.48	6.11	6.38	5.56	5.74	5.39	6.52
SNAI3	4.08	5.1	4.13	3.88	3.99	5.92	4.95	4.41	3.98	4.08	4.54	4.96	4.62	5.12	5.02	4.33	4.12	4.79	4.78	5.05	4.36	5.63	4.82	4.23	5.11	5.05	3.83	3.99	5.36	4.77	4.81	4.56	5.77	4.04	5.67	4.55	5.56	5.38	4.26	3.97	5.36	4.14	4.15	5.14	5.34	4.85	4.9	4.49	5.65
TSPYL2	6.6	5.95	5.61	6.28	6.21	5.16	6.02	5.87	6.16	5.92	6.22	5	5.8	5.15	5.27	6.31	5.95	5.76	5.67	5.35	5.88	5.06	5.74	5.86	5.5	5.66	6.31	6.17	5.41	6.27	5.49	6.23	4.53	6.1	5.09	5.12	5.09	5.15	6.64	6.33	5.29	5.69	6.21	5.29	5.13	5.44	5.56	6.37	5.11
C8orf84	7.34	7.5	8.48	7.34	7.92	5.59	6.75	8.74	7.38	7.35	7.1	5.16	7.22	5.04	5.52	7.89	7.36	7.26	6.64	6.21	8.26	5.91	6.81	5.23	6.24	7.2	8.08	8.32	5.02	7.43	7.69	7.35	4.06	8.11	6.09	7.07	5.73	4.45	7.31	7.81	5.79	8.05	7.85	6.07	4.71	7.3	7.46	7.6	5.09
ITM2A	8.73	7.91	8.12	7.79	7.54	7.07	7.56	7.85	7.45	8.5	7.85	6.62	8.02	7.28	6.44	7.85	7.22	7.16	8.07	6.87	8.21	6.8	7.83	7.63	6.54	6.68	8.34	7.58	6.72	6.8	8.08	8.4	5.14	7.53	6.86	5.49	6.42	6.8	8.33	8.14	7.09	10.44	8.18	6.44	7.14	6.56	7.2	8.06	6.97
MORC4	6.91	6.51	6.58	6.55	6.47	6	6.67	6.75	6.83	6.76	6.63	5.93	6.83	6.16	6.17	6.74	6.68	6.59	6.62	6.08	6.89	6.21	6.47	6.03	6.37	6.73	6.74	6.76	6.38	6.37	6.56	6.57	5.81	6.65	6.19	6.82	5.94	6.09	7	6.59	6.33	7.09	6.65	6.29	5.96	6.43	6.68	6.89	6.26
TSPAN6	6.38	6.29	6.3	6.45	5.94	6.1	6.25	6.59	6.36	6.39	6.27	5.81	6.16	5.74	5.52	5.95	5.72	5.95	6.14	5.88	5.97	5.81	6.29	6.48	5.66	5.52	6.13	5.65	5.92	5.71	6.54	6.21	5.31	6.13	5.79	6.23	5.78	5.63	6.26	6.05	5.89	7.42	6.09	5.9	5.49	6.04	6.1	6.09	5.85
NXF3	5.11	5.42	4.97	4.84	5.03	6.87	5.83	4.68	4.44	5.1	5.74	6.85	5.43	5.74	6.27	4.96	4.78	5.54	5.5	5.91	5.69	6.94	5.03	5.06	6.69	6.05	4.75	4.82	6.92	5.43	5.63	5.54	6.55	4.69	5.75	5.67	5.87	6.83	4.91	4.78	5.37	4.64	4.72	5.96	6.42	5.62	6.06	5.46	6.36
CASQ1	4.51	4.36	5.08	5.56	4.54	4.17	4.59	4.14	6.08	4.91	4.25	4.08	5.24	3.98	4.09	4.52	5.01	4.19	4.45	3.92	4.23	4.32	3.8	4.01	3.87	3.87	4.7	4.4	4.2	3.97	4.04	4.21	4.19	4.35	4.26	3.98	4.02	3.91	5.1	4.4	4.13	4.19	4.53	4.09	3.89	4.06	4.1	4.35	4.13
MAFB	7.99	9.12	7.59	8.04	7.66	9.82	8.52	5.92	7.38	8	8.71	9.34	8.6	9.55	9.55	7.48	7.86	9.01	8.78	9.46	8.04	9.69	8.9	7.18	9.22	8.4	7.19	7.12	9.35	8.63	8.86	8.87	10.17	7.34	9.86	8.57	9.69	9.59	7.39	7.07	9.83	7.35	7.65	9.27	9.72	8.81	8.63	8.5	9.65
SIGLEC1	5.59	6.2	5.19	5.57	4.49	7.56	5.72	4.52	4.36	5.52	6.09	6.7	5.75	6.88	7	4.46	4.95	6.13	6.55	6.3	5.81	6.48	5.55	4.57	6.63	6.04	4.37	4.13	6.76	6.08	6.16	6.21	7.4	4.68	6.7	6.14	6.95	6.58	4.71	4.21	6.61	4.48	4.58	6.81	6.65	6.86	6.51	5.55	6.82
MX1	8.4	8.22	7.05	7.71	7.9	8.82	7.9	8.44	7.46	8	8.61	8.28	7.94	9.35	9.53	7.64	7.6	9.12	7.87	8.74	8.42	8.46	8.07	6.96	8.25	8.36	8.01	7.61	8.54	9.08	7.68	7.96	8.2	6.99	8.65	7.62	8.35	8.39	7.97	7.47	8.54	6.91	7.56	8.76	8.98	9.55	9.02	9.15	8.83
DPAGT1	5.51	5.77	5.65	4.85	5.41	6.61	5.89	5.33	5.64	5.72	5.68	6.3	5.92	6.08	5.89	5.9	5.92	5.66	5.48	5.96	5.52	5.81	5.87	6.02	5.79	5.54	5.47	5.83	6.01	5.56	6.03	5.93	6.38	5.44	5.96	5.92	6.19	5.87	5.28	5.34	6.05	5.24	5.13	6.12	5.95	5.81	5.73	5.55	6.12
PVALB	4.24	4.11	4.3	3.95	4.24	5.6	4.22	4.17	4.07	4.27	4.26	4.43	4.52	4.62	4.45	3.97	4.02	4.41	4.33	4.49	3.98	4.79	4.16	4.31	4.72	4.28	3.79	3.83	4.64	4.69	3.91	4.69	5.87	4.14	4.72	4.59	4.7	4.24	3.97	4.27	4.47	4.23	4.27	4.36	5.23	4.45	4.56	4.65	5.78
PNPLA3	4.16	4.56	4.21	4.14	4.42	6.27	5.05	4.53	3.93	4.73	4.72	5.61	5.43	5.11	4.91	4.15	4.55	4.92	4.93	5.25	4.28	5.7	4.46	4.49	5.13	4.69	4.1	4.55	5.63	4.54	4.73	4.01	6.15	4.06	6.32	4.59	5.52	5.83	4.33	4.21	4.83	4.31	4.16	5.82	4.82	4.81	4.24	4.77	5.36
DLEC1	4.52	4.41	3.92	4.56	4.3	5.04	4.58	4.45	4.22	4.28	5.2	4.95	4.56	4.98	5.09	4	3.97	4.88	4.49	4.77	4.82	4.98	4.71	4.27	5.15	4.63	4.26	4.22	5.08	4.83	5.09	4.87	5.5	4.05	4.96	4.6	4.85	5.04	4.13	3.91	5.08	4.24	4.6	4.86	5.18	4.62	5.15	4.65	5
B3GNT5	6.59	5.66	5.58	5.21	5.08	6.62	5.97	5.18	5.02	5.35	10.43	6.52	5.98	6.46	6.34	5.58	5.25	6.12	5.59	6.39	5.48	6.54	5.53	6.81	6.19	5.49	5.63	5.32	6.44	6.82	5.65	6.81	7.51	4.9	6.4	6.42	6.54	6.59	5.71	4.72	6.8	5.99	4.82	6.48	6.51	6.23	5.75	5.91	6.52
ARMC8	5.73	5.92	5.82	6.03	6.16	5.53	6.29	6.01	6.35	6.06	5.65	5.55	6.11	5.56	5.52	5.92	6.42	5.85	6.13	5.78	5.73	5.72	5.61	5.85	5.67	5.73	6.2	6.24	5.7	5.62	5.59	5.57	5.61	6.4	5.79	5.63	5.71	5.7	6.36	6.24	5.96	6.71	6.25	5.58	5.73	5.69	5.64	5.59	5.7
CXCL9	5.32	7.2	6.12	5.42	5.7	6.97	6.85	4.95	5.84	5.89	7.1	6.61	7.16	6.96	7.47	5.13	4.91	6.58	6.81	6.37	6.18	7.67	7.36	5.07	5.3	5.1	5.18	4.85	7.19	6.94	6.94	6.09	4.36	6.25	7.19	6.87	6.57	7.3	6.05	5.18	6.34	6.21	5.03	6.92	7.71	6.29	5.19	6.95	6.9
PTTG2	5.14	5.44	6.25	5.41	5.56	6.25	5.65	5.8	5.3	5.77	5.33	6.02	5.62	5.82	5.88	5.81	5.9	5.63	5.6	5.89	5.35	6	5.34	7.08	5.58	6.02	5.66	5.46	5.8	5.65	5.75	5.61	5.77	5.1	6.12	6.45	5.99	5.93	5.62	5.58	6.04	5.59	5.68	5.9	5.95	5.68	5.35	5.84	5.79
LAP3	7.25	7.84	7.33	7.1	7.17	8.48	7.48	6.76	7.26	7.87	7.87	8.2	7.6	8.16	8.09	7.29	7.57	7.37	7.86	7.96	7.27	8.01	7.75	7.54	7.73	7.03	7.03	7.61	7.9	7.52	8.06	7.77	8.56	7.14	8.23	7.7	7.96	7.97	7.1	6.7	7.92	7.13	7.11	7.93	8.45	8.1	7.6	7.65	8.11
DSE	7.98	8.09	7.94	7.55	7.58	8.67	8.23	7.44	7.7	7.96	8.13	8.83	8.37	8.7	8.7	8.17	7.8	8.26	8.34	8.7	7.91	8.62	8.31	7.95	8.48	7.91	7.63	7.57	8.53	8.09	8.11	8.48	8.68	7.91	8.72	8.02	8.3	8.72	7.77	8.22	8.47	8.91	8.12	8.39	8.76	8.22	7.92	7.88	8.85
AKIRIN2-AS1	5.02	4.91	5.18	4.97	4.62	5.77	5.24	4.54	4.75	4.76	5.36	5.26	5.48	5.57	5.3	5.1	4.72	4.68	5.47	5.55	5.2	5.22	4.85	5.17	5.24	4.74	5.11	4.49	5.27	5.35	4.95	5.24	6.04	4.77	5.32	5.25	5.5	5.26	4.93	4.47	5.3	4.84	5.06	5.37	5.52	5.23	4.76	4.79	5.27
TREM1	6.1	5.81	5.72	4.25	5.46	8.85	7.28	5.32	4.59	5.23	6.58	8.06	6.09	8.47	8.07	4.93	5.19	6.53	5.23	7.65	5.87	7.81	5.86	8.09	7.73	5.94	4.8	4.66	7.94	7.29	5.04	7.58	7.78	4.63	8.28	6.78	8.32	8.34	4.45	4.52	7.98	5.27	4.99	7.61	8.23	6.91	6.91	5.82	8.16
HLA-DQB2	6.06	6.91	5.98	6.03	6.03	8.62	7.11	7.04	6.11	6.97	7.54	8.26	6.66	7.36	7.35	5.67	5.77	6.48	6.9	8.04	6.96	7.98	7.17	5.96	7.57	7.25	6.34	5.62	7.98	7.37	7.39	8.26	7.43	5.74	8.5	7.27	8.27	8.12	6.14	5.16	7.65	6.17	6.01	8.45	8.28	7.35	6.64	5.75	8.18
SGK1	9.25	8.23	8.07	7.42	7.34	10.8	8.78	7.42	7.61	7.75	9.38	9.5	8.86	9.09	9.55	8.3	7.94	8.66	8.23	9.21	8.19	9.67	7.9	7.53	8.96	8.02	8.89	7.19	9.51	9.5	7.32	10.01	10.35	7.71	9.77	8.44	9.95	9.27	7.89	6.78	8.79	7.71	7.38	9.49	9.58	9.1	8.6	8.67	9.55
HEBP2	8.76	8.39	8.64	8.95	8.61	8.43	8.86	9.04	8.8	8.47	8.57	8.55	8.84	8.25	8.74	9.06	8.57	8.7	9.03	8.65	9.14	8.03	8.43	9.54	8.72	9.16	8.65	8.95	8.44	8.67	8.51	7.87	8.37	8.82	8.42	8.33	8.26	8.56	8.83	8.93	8.48	9.31	8.61	8.63	8.34	8.53	8.32	8.74	8.4
IGF2BP3	4.96	5.46	5.19	5.63	5.06	6.76	5.62	5.17	4.98	5.12	5.44	6.55	5.71	6.39	6.47	4.61	4.82	5.68	5.94	5.96	5.07	6.06	5.52	5.87	5.99	5.74	4.53	4.97	6.24	5.59	5.51	5.56	6.55	4.89	6.09	6.79	6.17	6.02	5.06	5.17	6.12	5.63	4.77	6.32	6.64	6.14	5.39	5.71	6.02
MKNK1	6.29	6.5	5.4	6.47	6.18	7.76	6.31	5.9	6.14	6.47	6.51	7.11	6.53	6.94	6.93	5.94	6.01	6.4	6.15	6.77	6.48	6.8	6.4	6.32	7.04	6.47	5.98	5.95	6.86	6.57	6.64	6.57	7.06	5.87	6.73	6.63	6.85	6.92	6.26	5.57	6.72	5.4	5.97	6.77	6.93	6.7	6.64	6.19	6.9
SLAMF8	5.89	7.76	5.86	6.05	6.56	9.85	7.94	4.76	5.71	6.64	7.67	9.13	7.9	8.45	8.92	5.71	6.45	7.74	7.95	8.52	7.1	9.17	7.64	6.49	9.03	8.21	5.06	5.47	8.93	7.51	7.54	7.8	8.9	5.74	9.08	8.08	9.19	9.09	5.32	5.15	9.17	4.97	5.7	8.86	9.12	7.93	7.93	7.16	9.13
TXNDC12	6.3	6.45	6.67	5.96	6.15	6.74	6.48	6.67	6.46	6.54	6.58	6.45	6.66	6.93	6.81	6.15	6.6	6.4	6.57	6.71	6.28	6.9	6.42	6.73	6.54	6.21	6.12	6.21	6.85	6.1	6.51	6.65	7.1	6.61	7.01	6.68	7.02	6.63	6.06	6.32	6.84	6.96	5.95	6.81	6.95	6.62	6.48	6.23	6.9
FCGR3A	8.18	8.96	8.01	7.46	7.79	10.32	8.08	7.18	7.04	7.97	9.42	9.97	8.66	9.94	9.93	7.49	7.98	9.24	8.76	10.33	8.6	9.91	8.41	8.46	10.45	9.45	7.28	6.64	9.86	9.48	9.03	9.45	10.54	7.04	10.03	9.34	9.76	9.85	6.63	6.94	9.86	6.54	7.28	9.75	10.35	9.54	9.41	8.32	9.88
TGFBR3	6.23	5.97	5.82	5.62	5.38	4.83	6.07	5.22	5.89	6.2	6.3	5.27	5.88	5.12	4.9	6.23	6.2	5.2	6.09	5.59	6.02	4.99	5.99	5.67	5.7	5.01	5.87	5.8	5.01	6.01	6.2	5.87	4.08	6.39	4.91	4.82	4.86	5.16	5.94	6.37	5.25	7.11	6.29	4.8	5.15	5.37	5.54	6.31	4.93
KMO	4.81	4.95	4.56	5.44	4.62	7.77	5.41	4.95	4.59	4.61	4.93	6.17	5.59	6.15	5.84	4.71	4.75	5.19	5.28	5.66	4.36	6.19	4.88	4.88	5.85	5.27	4.45	4.67	5.82	5.15	4.8	5.3	6.61	4.65	6.23	5.1	5.94	5.81	4.51	4.62	5.94	4.58	4.66	5.69	6.27	5.56	5.1	5.22	6.11
GBA	6.52	6.86	6.49	6.26	6.06	7.83	6.96	6.42	6.55	7.02	6.76	7.42	6.86	7.41	7.49	6.55	6.39	6.9	6.85	7.07	6.49	7.28	6.62	6.83	7.35	7.5	6.31	6.2	7.47	6.53	6.61	6.94	7.69	6.48	7.36	7.01	7.53	7.18	6.46	6.08	7.27	6.07	6.43	7.35	7.38	7.15	6.94	6.68	7.43
GSTK1	6.5	6.85	6.67	6.42	6.4	7.21	6.86	6.69	6.7	6.84	6.85	6.69	6.76	7.06	6.82	6.48	6.44	6.64	6.92	6.79	6.34	6.97	6.62	6.32	6.69	6.73	6.42	6.45	7.01	6.49	6.89	7.03	7.06	6.35	7.15	6.88	7.24	6.92	6.38	6.14	6.93	6.14	6.1	6.88	7.09	6.76	6.71	6.55	7.14
IFI6	7.61	7.39	7.3	7.37	7.21	9.04	7.74	8.34	7.18	7.17	8.1	8.85	7.73	8.91	8.97	7.41	7.33	8.39	8.05	8.61	7.17	7.98	7.17	6.42	7.97	8.27	7.57	7.1	8.58	8.42	7.47	7.42	7.65	7.07	8.07	7.33	8.1	8.12	7.54	6.96	7.8	7.92	7.17	8.92	8.24	9.69	8.76	8.92	8.34
VAV3	5.42	6.47	5.41	5.3	5.6	7.17	6.05	4.96	5.21	5.73	6.27	7.22	6.2	7.17	6.92	5.12	5.7	6.42	6.5	7.14	5.75	7.28	6.32	6.3	7	5.89	5.08	5.37	6.8	6.43	6.66	6.82	8.18	5.28	7.2	6.73	7.4	7.29	4.79	4.85	7.23	5.35	5.38	7	7.25	6.6	6.11	5.98	7.1
LAMC1	8.44	8.22	7.89	7.98	8.45	7.58	7.92	7.7	8.38	8.27	8.3	7.76	7.84	7.8	7.51	8.17	8.53	8.23	7.95	7.97	8.31	7.78	8.16	7.97	7.63	7.88	8.5	8.47	7.72	7.92	8.41	8.24	7.24	8.21	7.53	8.84	7.51	7.58	8.44	8.52	8.06	8.23	8.1	7.88	7.59	8.3	8.36	8.17	7.51
HES2	3.81	4.23	3.98	3.82	3.77	5.3	4.27	3.88	3.73	3.76	3.7	4.75	4.32	4.63	5.01	3.83	3.71	4.51	4.22	3.87	3.88	4.2	3.43	4.06	4.18	4.26	3.74	3.76	5.45	3.88	3.96	3.97	3.84	4.48	4.43	4.66	5	4.43	3.91	3.77	4.54	3.77	3.71	5.67	4.27	4.37	4.21	4.05	4.46
PTPN7	4.57	5	4.64	3.93	4.63	6.45	5.53	4.47	4.43	5.19	5.14	6.23	5.04	6.23	5.99	4.67	4.7	5.27	5.01	5.62	4.85	6.14	5.67	5.13	5.54	5.32	4.21	4.2	5.81	5.7	5.14	5.39	5.73	4.42	6.04	5.4	6.02	6.11	4.56	4.31	5.69	4.29	4.29	5.9	5.58	5.2	5.07	5.14	6.05
ARPC1B	7.64	8.07	8.04	7.45	7.73	7.6	8.09	7.21	7.95	8.2	7.97	8.02	8.2	8.69	8.58	7.65	8.01	7.99	8.27	8.5	7.63	8.63	8.15	8.13	8.42	7.84	7.3	7.9	8.67	7.93	8.16	8.46	8.83	8	8.81	8.5	8.88	8.64	7.32	7.28	8.59	7.28	7.34	8.65	8.72	8.12	7.91	7.7	8.61
PPIF	7.37	6.91	7.48	5.63	6.34	8.36	7.74	6.23	6.45	7.56	7.52	8.22	7.54	7.96	7.97	7.36	7.24	7.17	7.41	7.91	6.63	8.1	7.25	8.5	8.1	7.11	6.71	6.94	7.8	8.27	7.61	8.07	8.74	6.91	8.32	7.57	8.06	8.09	6.64	6.5	8.23	5.86	6.91	7.97	8.16	7.14	6.85	7.38	8.11
COMMD5	6.5	6.7	6.49	6.58	6.28	7.6	6.44	6.58	6.79	6.74	6.64	7.27	6.71	6.65	6.82	6.1	6.81	6.46	6.47	6.54	6.62	6.9	6.61	6.78	6.94	7.15	6.12	6.47	6.97	6.46	6.75	6.8	7.5	6.42	7.05	6.9	6.92	7.06	6.02	6.39	6.92	6.16	6.15	6.92	6.99	6.82	6.68	6.75	6.97
MADD	6.76	6.82	6.15	6.29	6.85	7.11	6.67	6.22	6.22	6.47	6.88	7.06	6.36	7.17	6.94	6.49	6.41	6.8	6.46	6.84	6.74	7.12	6.83	6.49	7.1	7.08	6.65	6.54	7.19	6.83	6.85	6.94	6.8	6.41	7.12	6.71	7.35	7.19	6.48	6.51	6.96	6.03	6.65	7.41	7.14	6.61	6.89	6.61	7.09
SLC35C1	6.45	6.64	6.1	5.43	6.27	7.46	6.09	5.72	6.51	6.6	6.36	6.91	6.67	6.71	6.89	5.89	6.8	6.55	6.44	6.49	6.06	6.75	6.7	6.44	6.62	6.84	5.75	5.97	6.9	6.21	6.62	6.69	6.84	6.49	6.81	7.01	6.99	6.68	5.95	6.04	6.73	6.21	5.81	6.84	6.53	6.61	6.73	6.21	6.82
CASP1	6.65	7.33	6.88	6.45	6.24	8.08	7.43	6.11	6.02	7.11	7.55	7.89	7.3	7.94	7.91	6.48	6.33	7.6	7.3	7.77	6.3	7.84	7.4	6.98	7.65	7.02	6.18	6.27	7.73	7.4	7.5	7.42	8.59	5.46	7.9	7.31	7.83	7.88	6.44	5.98	7.84	6.9	5.88	7.86	8.1	7.71	7.35	7.27	7.91
IL10RA	7.5	8.38	6.72	7.34	7.53	9.58	8.85	6.3	6.43	7.56	8.54	9.42	8.17	8.63	8.64	6.7	7	8.61	8.74	9.14	8.11	9.54	8.63	7.06	9.43	8.68	6.62	5.98	9.08	8.42	8.41	8.68	9.4	6.78	9.29	8.43	9.32	9.28	7.4	6.41	9.2	6.95	7.03	8.93	9.48	8.69	8.66	8.18	9.18
MS4A6A	5.52	6.35	5.68	5.98	5.03	6.86	5.88	4.79	5.07	5.61	6.22	6.81	7.2	6.83	6.85	4.59	5.23	6.01	6.5	6.66	5.83	6.82	6.04	4.8	6.71	5.71	4.31	4.56	6.52	5.96	6.7	6.71	8.28	4.98	6.73	6.34	6.91	6.64	4.66	4.81	7.07	5.55	5.07	6.62	7.14	6.64	6.59	5.49	6.8
ACER3	4.44	4.42	4.4	4.11	4.36	4.68	4.64	4.16	4.59	4.31	4.68	4.75	4.87	4.93	5.06	4.27	4.66	4.51	4.66	4.64	4.47	4.76	4.48	4.42	4.62	4.56	4.46	4.55	4.94	4.76	4.43	4.54	5.55	4.3	5.13	4.84	5.18	4.87	4.37	4.36	4.86	4.5	4.47	4.82	4.83	4.8	4.24	4.46	5.06
MMP19	7.86	6.89	6.78	7.63	6.37	9.44	7.84	5.91	7.62	7.02	8.35	8.72	7.15	8.72	8.13	6.78	6.99	7.38	7.78	8.29	7.01	8.38	7.14	7.66	8.48	8.02	7.66	6.26	7.91	8.74	6.92	8.54	7.56	6.81	8.14	8.13	8.58	8.3	7.52	5.62	8.29	6	6.4	8.78	8.49	7.55	7.92	7.45	8.06
SCARB1	8.36	8.53	6.87	7.84	7.94	10.43	9.23	6.77	7.57	8.38	8.88	9.32	8.98	9.19	9.58	8.1	7.9	8.52	9.36	8.84	8.61	9.65	8.53	8.17	9.29	8.87	8.13	7.51	9.64	8.35	8.63	8.92	10.01	6.95	10.07	8.23	9.82	9.6	8.21	6.51	9.46	7.65	7.93	9.5	9.66	8.89	8.4	8.43	9.66
PSD3	5.23	5.8	4.73	5.67	5.53	6.5	5.32	5.44	5.35	5.54	5.57	6.18	5.43	6.25	6.03	4.87	4.37	5.65	5.15	6.02	5.63	6.5	5.49	5.12	5.51	5.68	5.26	5.31	6.36	5.22	5.32	5.75	5.58	5.15	6.07	5.55	6.27	5.86	5.45	4.9	6.24	5.28	4.95	5.92	6.29	5.27	6.17	5.02	6.26
OAS2	5.22	5.11	4.67	4.14	4.59	6.44	4.88	4.7	4.12	4.77	5.41	5.82	4.76	6.31	6.22	4.68	4.49	5.55	4.72	5.63	4.84	5.42	5.09	5.26	5.21	4.72	4.79	4.92	5.77	5.8	5.16	5.39	5.77	4.39	5.04	5.44	5.77	5.51	4.58	4.59	5.52	4.39	4.51	5.89	5.73	6.31	5.79	5.53	5.77
RNFT2	4.45	5	4.67	4.56	4.52	5.6	4.67	4.75	4.69	4.89	5.01	5.52	4.36	5.21	5.54	4.42	4.47	5.42	5.12	5.48	4.4	5.27	4.89	4.63	5.14	4.83	4.56	4.43	5.55	5.07	4.9	4.6	6.44	4.68	5.55	5.29	5.47	5.57	4.62	4.66	5.15	4.57	4.71	5.28	5.22	4.91	5.04	4.7	5.27
M6PR	6.07	6.33	5.99	5.81	5.86	7.15	6.63	6.07	5.96	6.17	6.27	6.69	6.69	7.01	6.86	6.01	6.41	6.3	6.23	6.49	6.05	7	6.23	6.39	6.56	6.76	5.63	6.05	6.84	6.11	6.44	6.41	7.66	5.57	6.76	6.4	7.17	6.88	5.81	5.74	6.78	6.14	5.88	6.99	6.99	6.78	6.17	6.27	7.06
PTPRO	5.34	5.34	4.99	4.92	4.88	6.66	4.86	4.83	5.58	5.11	4.93	6.3	5.68	6.42	6.23	4.98	5.37	5.55	5.52	6.13	5.25	6.33	5.02	4.32	5.62	5.18	4.69	4.89	6.2	5.21	4.76	5.59	6.71	4.93	6.35	5.18	6.41	6.04	4.63	4.88	5.78	4.74	4.52	6.18	6.02	6.14	5.71	4.96	6.49
LPAR5	4.1	4.92	4.45	3.91	4.09	6.15	4.48	4.42	4.04	4.34	4.55	5.32	4.51	5.35	5.91	3.95	4.42	5.06	4.66	5.26	4.27	5.29	4.77	4.05	5.08	4.8	4.06	4.22	5.77	4.54	4.71	4.73	6.11	4.06	5.37	4.21	5.42	5.47	4.08	3.99	5.17	4.11	3.99	5.36	5.24	5.03	4.95	4.18	5.66
RAB35	7.38	7.22	7.27	6.56	6.88	7.76	7.25	6.5	7.15	7.38	7.53	7.69	7.44	7.63	7.51	7.26	7.53	7.18	7.19	7.44	7.34	7.62	7.24	7.71	7.58	7.42	7.14	6.94	7.62	7.48	7.5	7.52	7.94	7.13	7.51	7.68	7.75	7.71	6.89	6.67	7.74	6.43	6.83	7.63	7.76	7.39	7.3	7.32	7.6
NANOG	4.83	5.19	4.54	5.82	5.64	4.48	5.05	4.78	5.72	5.3	5.39	4.73	5.16	4.51	4.74	4.66	4.96	5.18	5.06	4.67	5.42	4.79	4.87	4.81	4.7	4.47	5.05	5.34	4.88	5.01	5.12	4.95	4.58	5.59	4.58	4.75	4.81	4.66	5.19	5.15	4.71	4.83	5.7	4.74	4.71	5.08	5.11	5.12	4.77
TMBIM6	7.99	8.18	8.39	7.36	7.74	9.27	8.52	8.11	8.11	8.36	8.28	8.86	8.22	8.98	8.95	8.32	8.5	8.33	8.59	8.77	8.02	8.84	8.44	8.74	8.73	8.44	7.97	7.89	8.81	8.29	8.34	8.43	9.15	8.18	8.98	8.48	9.11	8.67	7.94	7.83	8.71	7.84	8.12	8.95	9.01	8.7	8.28	8.27	8.79
RB1	7.27	7.66	7.69	7.42	7.27	7.8	7.24	6.86	7.1	7.42	7.66	7.82	7.37	8.03	7.82	7.27	7.19	7.71	7.42	8.03	7.39	7.99	7.82	7.37	7.63	7.18	7.1	7.23	7.91	7.39	7.68	7.97	9.11	7.09	7.78	7.83	8	7.98	6.93	7.37	7.99	7.52	7.2	7.8	8.11	7.71	7.61	7.22	8.02
PCDH20	6.45	4.9	6.54	5.98	6.21	5.17	4.98	5.05	6.45	4.62	5.32	4.07	5.89	3.77	4.31	5.46	6.42	5.01	5.69	4.36	4.69	5.7	4.94	4.3	3.92	4.25	5.64	6.55	3.85	4.45	4.81	5.75	3.72	6.13	4.45	3.65	4.1	3.98	5.38	6.45	4.83	6.03	6.2	4.49	3.86	3.96	5.58	4.81	4.45
PRKCH	7.01	7.3	6.41	6.04	6.84	7.39	6.97	5.51	5.74	7.16	7.63	7.23	6.83	7.21	7.03	6.56	6.11	6.99	7.01	7.18	6.63	7.23	7.4	7.83	7.14	6.78	6.68	7.03	7.09	7.21	7.28	7.26	6.55	5.69	7.03	7.65	7.21	7.16	6.49	5.81	7.4	7.15	6.48	6.88	7.26	7.17	7.29	7.18	7.13
GPR135	6.59	6.6	6.12	6.98	6.98	5.18	6.71	7.36	6.59	6.33	6.56	6.29	6.07	5.64	5.69	6.69	6.46	6.45	7.03	6.7	7.03	6.03	6.26	6.68	6.84	6.91	6.78	6.87	6.01	6.4	6.7	6.25	5.41	6.77	6.08	6.7	6	6.43	7.06	6.17	6.1	6.1	6.9	6.19	6.22	6.58	6.04	6.48	5.75
PSEN1	6.46	6.61	6.33	6.19	6.39	7.47	6.47	6.09	6.43	6.44	6.59	6.99	6.5	6.97	6.93	6.22	6.38	6.56	6.49	6.78	6.39	7.08	6.5	6.13	6.79	6.48	6.22	6.12	7.03	6.42	6.48	6.74	7.28	6.41	6.94	6.64	7.13	6.89	6.09	6.44	6.82	6.49	6.34	6.91	6.89	6.81	6.8	6.36	7.08
BCL11B	4.56	5.07	4.61	4.17	4.5	5.47	5.34	4.53	3.86	4.65	5.29	5.21	4.95	5.85	5.42	4.07	3.99	5.38	5.14	5.23	4.95	5.77	5.5	4.22	5.12	4.66	4.37	4.21	5.46	5.62	5.3	5.05	4.9	4.03	5.74	5.15	5.1	5.76	4.79	4.23	5.62	4.48	4.13	5.33	5.75	5.12	4.72	5.54	5.51
APH1B	6.43	6.77	6.44	6.21	6.69	7.91	6.92	6.69	6.8	6.77	6.9	7.41	7.18	7.43	7.43	6.23	6.66	6.64	7.16	7.17	6.53	7.28	6.4	6.71	7.22	6.9	6.21	6.52	7.27	6.69	6.61	7	7.94	6.81	7.73	7.19	7.62	7.3	6.17	5.99	7.14	6.14	6.32	7.33	7.4	7.05	7	6.52	7.35
PRC1	5.98	5.6	5.59	5.35	5.61	6.34	5.85	5.43	5.65	6.1	5.59	6.32	5.97	6.07	6.15	5.44	5.99	5.97	5.85	6.24	5.7	6.13	5.35	7.19	5.74	5.57	6.05	5.49	6.05	5.61	5.98	6.11	5.52	5.4	5.99	6.69	6.25	6.27	6	5.94	6.09	6.15	6.1	6.06	5.82	5.68	5.86	5.6	6.25
KIAA0513	7.21	7.05	6.85	6.95	6.99	7.32	6.99	6.55	7.01	6.79	7.55	7.24	6.99	7.35	7.29	6.48	6.94	7.19	7.24	7.31	6.76	7.42	7.27	6.32	7.47	7.04	7.01	6.85	7.29	6.99	7.04	7.22	8.17	6.56	7.51	7.24	7.37	7.5	7.33	6.74	7.36	6.7	6.66	7.54	7.64	7.1	7.22	7.07	7.24
CDH1	3.78	3.71	3.79	3.66	3.76	4.6	4.39	3.71	3.73	3.76	3.9	3.96	4.41	3.86	4.11	3.73	3.73	4.05	4.58	3.76	3.83	4.02	3.87	3.85	3.79	3.88	3.9	3.76	4.92	3.73	3.78	3.83	3.78	3.72	4.4	3.86	5.24	3.91	3.79	3.7	3.94	3.88	3.7	4.24	3.92	3.88	3.87	3.87	4.8
C16orf70	6.25	6.6	5.72	6.15	6.53	7.53	6.74	5.76	6.05	6.36	6.79	7.24	6.25	6.74	6.82	6.28	6.17	6.58	6.49	7	6.37	7.22	6.85	7.15	6.82	7	6.17	6.25	7.16	6.61	6.65	6.61	7.27	6.38	7.23	6.94	7.19	7.26	5.84	6.07	6.91	5.54	6.31	7.1	7.12	6.77	6.79	6.69	6.98
MT1E	9.85	9.91	10.21	9.94	9.86	9.77	10.4	9.29	10.19	10.11	9.91	9.88	10.52	9.05	9.4	10.36	10.52	9.54	10.34	9.28	9.33	8.98	10.26	11.37	9.98	9.21	10.62	10.08	9.28	9.49	9.97	9.72	9.37	11.59	8.76	9.06	8.91	9.08	10.59	9.9	10.68	11.04	10.23	9.11	9.19	9.15	9.56	9.5	9.17
ITGAL	5.08	5.55	4.8	4.45	4.9	7.24	6.02	4.6	4.71	5.69	6.24	6.59	5.53	6.73	6.79	4.99	4.87	6.11	5.89	6.68	5.67	7.06	6.59	5.06	6.34	5.99	4.68	4.25	6.62	6.51	5.97	5.77	6.49	4.38	6.93	6.12	6.72	6.92	4.85	4.21	6.49	4.29	4.64	6.62	7.05	6.05	5.47	6.18	6.86
CD300A	4.56	5.04	4.88	4.32	4.54	6.14	5.55	4.54	4.67	4.74	5.45	5.93	4.95	6.95	6.24	4.36	4.59	5.45	5.19	6.17	4.94	6.65	5.3	6.27	6.1	5.56	4.3	4.33	6.39	5	5.21	5.79	7.03	4.71	6.49	5.94	6.59	6.21	4.37	4.49	6.15	4.57	4.55	6.46	6.58	5.82	5.43	5.06	6.46
RNFT1	5.33	5.63	5.47	5.17	5.3	6.07	5.02	4.71	5.33	5.4	5.62	5.78	5.89	6.1	6.08	5.06	5.4	5.65	5.61	5.83	5.47	6.17	5.81	5.31	5.7	5.09	4.69	5.2	6.04	5.28	5.62	5.86	6.87	5.14	6.1	5.65	6.01	5.91	4.61	5.11	5.91	5.45	5.05	5.93	6.08	5.74	5.78	5.15	6
MAP3K14	6.6	6.51	5.48	5.94	6.26	6.97	6.55	5.67	5.69	6.61	6.81	6.97	6.2	7.02	6.88	6.11	5.93	6.46	6.26	6.72	6.02	6.95	6.75	5.94	6.87	6.66	6.54	6.52	6.72	6.59	6.53	6.79	7.11	5.65	6.94	6.59	7.05	6.97	6.53	5.65	6.69	5.71	6	6.76	7	6.37	6.77	6.83	6.87
STAT5A	6.12	6.22	5.29	5.48	5.88	7.12	6.37	5.82	5.7	6.31	6.36	6.7	6.28	6.49	6.76	6.05	5.74	6.12	6.22	6.47	5.78	6.64	6.07	6.22	6.35	6.2	6.21	5.96	6.58	6.14	6.12	6.22	6.74	5.72	6.57	6.09	6.74	6.61	5.95	5.82	6.49	5.43	5.74	6.5	6.76	6.12	6.1	6.18	6.7
GHDC	5.84	5.84	5.79	5.35	5.65	7.45	5.91	5.59	5.61	5.98	5.82	6.7	5.78	6.17	6.26	5.74	5.67	6.01	6.02	5.94	5.89	6.27	5.55	5.58	6.4	6.29	5.6	5.46	6.17	5.95	5.84	5.85	6.24	5.63	6.04	5.69	6.27	6.04	5.79	5.66	6.07	5.62	5.6	5.93	5.95	6.08	6.21	6.01	6.26
ABCC3	6.12	6.67	5.77	5.5	6.09	7.96	6.79	5.87	6.65	6.69	6.33	7.89	6.86	7.42	7.06	5.86	6.29	6.65	6.47	7.42	6.58	7.59	7.16	5.37	7.91	6.53	6.16	6.26	6.76	6.76	6.22	7.07	8.04	6.61	7.42	6.43	7.68	7.38	6.01	5.02	7.58	4.83	5.83	7.47	7.22	7.11	6.94	6.61	7.4
CCL4	8.63	8.13	6.24	5.91	6.09	10.62	8.39	5.71	5.44	7.16	8.67	9.05	7.48	9.26	9.67	7.58	6.13	9.63	8.14	9.32	7.71	9.73	7.58	6.14	10.04	7.82	6.7	4.95	9.47	10.23	7.25	8.94	9.11	5.15	9.31	8.05	9.69	9.73	5.86	6.14	9.21	5.67	5.67	8.95	9.51	9.25	8.21	9.11	9.37
CARD14	4.09	4.4	4.24	4.23	4.17	4.79	4.12	4.23	3.97	4.05	4.21	4.91	4.22	4.66	4.85	4.72	4.09	4.16	4.44	4.54	4.12	4.52	4.09	4.34	4.54	4.89	3.83	4.13	4.73	4.21	4.49	4.36	6.18	4.17	4.8	4.45	5.13	4.58	4.27	4.35	4.42	4.06	4.17	5.23	4.63	4.75	4.59	4.28	4.62
TRPV2	8.05	8.33	8.01	6.7	8.38	9.5	8.12	7.96	6.89	8.17	8.25	9.24	8.18	8.98	9.2	8.06	8.72	8.68	8.15	8.8	8.26	8.91	8.37	7.58	8.99	9.24	8.17	8.23	9.14	8.42	8.23	8.34	8.91	8.01	9.16	9.06	9.24	9.04	7.57	7.77	8.75	7.05	7.99	9.14	9.07	8.73	8.47	8.19	8.94
APOC2	3.65	4.37	4.15	3.94	4.06	7.41	5.85	4.3	3.77	4.21	4.34	5.98	6.21	6.28	7.17	3.76	4.53	5.53	5.54	5.63	4.46	6.4	3.95	4.17	5.51	5.64	3.87	4.04	6.2	4.42	3.96	5.1	6.89	4.07	6.66	4.32	7	5.14	3.92	4.02	6.12	4.16	3.94	7.45	5.98	3.69	4.46	4.08	5.72
LILRB2	6.97	7.62	6.7	6.92	6.69	8.86	8.08	5.67	6.31	7.32	7.66	8.96	7.79	8.41	8.73	6.88	6.73	7.51	7.06	8.31	7.05	8.53	7.68	6.66	8.66	7.6	6.37	5.7	8.04	7.94	7.67	8	8.71	6.32	8.27	8.19	8.33	8.42	6.87	4.83	8.58	5.04	6.49	8.14	8.91	7.82	7.54	7.05	8.62
BAX	7.67	8.23	7.54	7.43	7.86	8.66	8.12	7.63	7.65	8.11	8.03	8.62	8.13	8.64	8.67	8.07	8.08	8.32	8.04	8.71	7.9	8.56	8.15	8.38	8.4	7.93	7.53	7.93	8.57	8.01	8.21	8.2	8.52	7.74	8.73	8.82	8.68	8.69	7.61	6.36	8.51	6.4	7.62	8.59	8.72	8.44	7.88	7.76	8.54
FCAR	5	3.81	4.41	4.22	4.09	5.88	5.41	4.18	3.91	4.23	5.27	4.84	4.38	5.32	4.36	4.24	4.44	4.34	4.06	5.02	4.02	5.41	4.28	5.46	5.06	4.12	3.93	4.19	4.61	5.44	4.1	5.53	4.88	3.73	4.48	4.47	4.86	4.77	4.06	3.94	5.34	3.93	3.88	4.37	5.04	4.08	4.3	4.45	5.19
GMFG	8.88	9.49	8.96	8.85	8.75	9.91	9.73	8.21	8.17	9.2	9.92	10.2	9.53	10.07	10.14	8.77	8.51	9.7	9.71	10.09	8.84	10.05	9.68	10.56	10.29	9.49	8.17	8.53	10.01	9.79	9.87	9.79	10.27	8.13	10.18	9.82	9.94	10.22	8.18	7.95	10.32	8.83	8.46	9.88	10.33	9.71	9.52	9.67	10.09
CCNE1	5.56	5.57	5.48	5.11	5.35	6.37	5.44	5.5	5.06	5.21	5.47	6.24	5.87	5.88	5.92	5.38	5.31	5.39	5.48	5.69	5.37	5.9	5.17	6.72	5.61	5.95	5.36	5.08	5.82	5.25	5.51	5.55	6.22	5.34	5.85	6.37	6.11	5.91	5.46	5.31	5.78	5.28	5.32	6	5.83	5.54	5.44	5.67	5.74
GLI2	5.43	4.94	4.75	4.95	4.89	4.4	4.7	4.91	4.96	4.97	4.95	4.35	5.11	4.6	4.22	5.1	5.14	4.89	4.82	4.08	5.25	4.4	4.75	4.6	4.83	4.89	5.5	4.87	4.81	4.96	5.38	5.13	4.37	5.1	4.08	5.23	4.2	4.59	5.04	5.07	4.27	4.5	4.99	4.57	4.57	4.72	5.47	5.05	4.37
METTL21A	5.13	5.57	5.43	4.95	4.72	6.08	4.99	4.96	4.96	5.26	5.44	5.87	5.12	5.5	5.82	5.02	5.85	5.22	5.1	5.48	4.83	5.99	5.22	5.99	5.49	5.12	4.94	4.63	5.83	5.23	5.4	5.71	6.72	5.09	5.92	5.62	5.88	5.88	4.69	4.82	5.52	5.06	4.62	5.59	6.11	5.64	5.5	5.14	5.68
KLHL29	7.64	7.46	6.72	6.73	7.41	6	6.77	6.73	7.13	7.25	7.49	5.92	7.41	6.58	6.49	7.1	7.53	7.13	6.66	6.63	7.26	6.65	7.25	6.74	6.73	6.59	7.43	7.28	6.61	7.21	7.03	7.54	5.97	7.22	6.49	7.03	6.06	6.44	6.86	7.47	6.49	6.36	7.33	6.49	6.35	6.85	7.3	7.3	6.42
GNLY	4.69	4.66	4.43	4.33	4.76	6.05	7.11	5.45	4.65	6.6	5.57	6.36	5.79	5.91	5.93	4.89	4.66	5.74	5.22	6.07	5.84	6.27	5.3	5.32	5.95	5.52	4.97	4.73	6.99	6.93	5.96	5.39	5.44	4.33	5.41	5.7	5.16	5.83	6.06	4.78	5.41	5.03	4.81	5.54	5.41	6.13	5.4	5.7	5.47
VSNL1	3.64	4.21	4.83	4.02	3.88	4.48	3.95	4.03	3.87	4.13	4.08	4.35	3.59	4.76	4.61	3.75	3.77	4.01	3.9	4.16	4.18	4.61	4.03	4.26	4.25	4.26	3.96	3.88	4.91	3.96	3.8	4.2	4.42	4.07	4.55	4.6	4.76	4.4	3.85	3.95	4.35	4	4.11	4.35	4.46	4.18	4.67	4.03	4.3
EPAS1	10.63	10.41	9.85	10.17	10.76	9.42	10.25	10.16	10.55	10.68	10.95	10.07	10.3	9.99	9.92	10.55	10.53	10.25	10.2	9.8	10.74	9.67	10.34	9.94	9.96	9.88	10.94	10.88	10.25	10.54	10.51	10.63	9.58	10.75	9.83	9.83	9.77	9.7	10.65	10.74	10.42	10.24	10.62	9.79	10.17	10.28	10.61	10.74	10
DGKD	8.11	7.41	8.15	7.7	8.52	7.16	8.05	6.62	8.74	7.54	7.94	7.46	8.24	7.16	7.25	8.75	8.97	7.51	7.12	7.25	7.9	7.23	7.54	8.21	7.57	7.11	9.01	9.55	6.99	7.93	7.65	7.95	7.19	8.49	6.98	7.09	7.04	7.17	9.12	7.41	7.37	6.85	8.03	7.19	7.18	6.88	7.8	7.6	6.99
ADA	8.01	8.09	7.22	7.07	7.13	8.23	7.83	6.27	6.31	7.47	8.17	8.42	7.62	8.12	8.13	7.4	7.04	7.31	7.84	7.91	7.8	8.34	8.09	8.73	8.12	7.37	7.82	6.91	7.67	8.02	8.32	8.37	8.76	7.38	8.27	8.43	7.85	8.18	7.26	6.59	8.49	6.84	7.15	7.92	7.98	7.91	7.8	8.19	7.92
SEPT1	4.05	4.51	4.07	4.15	4.34	5.14	4.95	4.07	3.77	4.67	4.73	4.71	4.91	5.57	5.19	3.64	3.93	4.97	4.75	4.72	4.18	5.35	5.38	4.18	4.94	4.72	3.98	3.97	5	5.3	5.03	4.85	4.18	3.96	5.25	4.66	4.84	5.5	4.26	3.89	5.15	4.34	3.98	5.01	5.21	4.3	4.55	5.01	5.31
ZNF217	6.34	6.41	6.11	6.08	6.07	6.63	6.88	6.02	5.67	6.01	6.51	6.71	6.15	6.48	6.4	6.27	5.97	6.63	6.34	6.62	6.28	6.71	6.45	6.59	6.84	6.03	6.24	6.01	6.56	6.78	6.5	6.71	7.29	5.79	6.79	6.75	6.81	6.76	5.89	5.83	6.64	5.99	5.82	6.54	6.76	6.65	6.37	6.54	6.61
SIRPA	7.27	7.54	6.92	6.34	6.97	8.98	7.64	5.86	6.69	7.58	7.51	8.56	7.86	8.45	8.44	6.88	6.91	7.7	7.51	8.29	7.17	8.57	7.63	7.37	8.34	7.58	6.33	6.8	8.37	7.4	7.65	7.74	8.74	6.85	8.46	7.46	8.61	8.45	6.72	6.29	8.5	6.82	6.77	8.4	8.44	7.83	7.55	7.3	8.63
IFNAR2	4.73	4.85	4.54	4.34	4.68	5.64	5.03	4.53	4.79	4.77	5.11	5.41	4.84	5.54	5.23	4.52	4.88	4.69	4.65	5.2	4.81	5.46	4.8	4.8	4.98	4.24	4.36	4.87	5.23	4.74	4.83	5.05	5.86	4.8	5.28	5.28	5.43	5.28	4.54	4.35	4.98	4.55	4.28	5.28	5.44	4.94	4.78	4.85	5.28
MCHR1	3.72	3.76	3.77	3.59	3.85	4.2	4.46	3.83	3.69	3.99	4.33	4.81	3.59	4.69	4.26	3.81	3.72	3.97	3.64	4.69	3.85	4.36	3.82	3.99	4.32	3.79	3.77	3.88	4.73	4.05	4.51	3.9	3.67	3.57	4.55	4.95	4.44	4.4	3.62	3.65	4.96	3.7	3.74	4.96	4.54	3.92	4.09	3.73	4.46
MEI1	5.13	6.24	4.99	5.55	6.35	7.13	6.96	4.71	5.95	6.12	6.71	7.54	5.84	7.44	7.18	5.1	5.21	6.52	6.24	7.12	6.28	7.3	7.44	6.55	7.11	6.33	5.22	5.64	7.19	6.67	6.79	6.76	7.34	6.08	7.51	6.51	7.25	7.5	5.44	4.61	7.67	5.56	5.74	7.78	7.67	6.42	6.17	6.92	7.46
MLC1	3.89	4.6	4.39	4.46	4.05	6.09	5.07	4.41	4.39	4.6	4.25	5.1	4.57	5.82	5.86	4.41	4.55	4.9	4.66	5.02	4.59	6.02	4.89	4.63	4.83	4.75	4.78	4.27	5.77	4.94	4.82	4.34	4.4	4.16	6.15	4.53	6.29	5.7	4.26	4.26	5.77	4.06	4.14	5	5.7	4.28	4.74	4.38	5.76
GTF2E1	6.07	6.37	6.03	6.16	5.99	6.47	5.86	5.86	6.26	6.26	6.27	6.46	6.28	6.55	6.49	5.6	5.94	6.37	6.04	6.49	6.14	6.62	6.38	6.27	6.32	6.1	5.45	5.72	6.61	5.89	6.26	6.39	6.85	5.98	6.62	6.47	6.72	6.48	5.29	6.38	6.52	5.85	5.93	6.45	6.64	6.46	6.48	6.1	6.48
ABHD6	6.11	6.25	5.87	5.71	5.67	7.24	5.97	5.17	5.36	6.05	6.52	6.71	6.44	6.7	6.72	6.02	5.92	6.37	6.1	6.4	6.26	6.81	6.27	5.9	6.4	6.23	5.59	5.41	6.76	6.17	6.52	6.51	6.97	5.26	6.98	6.27	6.95	6.73	5.6	5.86	6.51	5.96	5.8	6.66	6.61	6.35	6.47	6.65	6.83
BCHE	6.5	5.7	6.29	5.29	4.37	4.03	4.67	4.49	5.1	5.48	4.38	3.93	4.66	4.1	4.27	4.87	4.73	4.34	4.9	4.35	5.35	4.01	4.05	4.65	3.8	4	5.85	4.62	4.14	4.14	5.25	5.31	3.88	5.02	4.75	4.25	4.05	4.1	5.6	4.67	4.13	5.66	4.97	4.04	4.12	4.26	4.71	6.35	4.01
GALNTL2	7.39	7	6.09	6.33	6.12	5.65	7.06	5.5	6.66	6.08	7.03	5.16	7.17	5.3	5.38	6.36	6.37	6.38	7.08	5.84	7.11	6.06	6.8	6.73	6.76	6.25	5.84	6.68	5.97	5.98	6.84	6.59	5.87	7.32	5.31	6.31	5.21	5.57	6.28	8.66	6.23	9.57	7.98	5.92	4.85	6.42	6.73	6.86	5.45
NUP210	3.96	4.14	3.77	3.99	4.07	5.17	4.52	4.07	3.95	4.03	4.51	4.57	4.39	4.99	5.01	3.77	3.75	4.64	4.1	4.75	4	5.03	4.67	4.18	4.72	4.25	3.99	3.77	4.99	4.39	4.4	4.54	5.69	3.66	4.93	4.54	5.18	4.94	4.05	3.9	4.95	4.05	4.04	4.89	4.87	4.46	4.2	4.43	4.96
POC1A	4.97	5.22	5.41	4.9	5.2	5.74	5.18	5.41	5.09	5.61	5.1	5.72	5.33	5.38	5.43	5.21	5.36	5.16	5.33	5.53	4.75	5.46	5.02	6.18	5.18	5.29	4.58	5.1	5.37	4.76	5.17	5.35	5.47	5.24	5.64	5.85	5.56	5.42	4.68	4.79	5.39	5.11	5.25	5.5	5.35	5.23	5.32	5.47	5.36
CCR2	4.82	6.07	5.63	4.44	4.97	5.86	6	4.65	5.07	5.16	5.89	7.07	5.25	6.71	6.4	4.23	5.39	5.7	5.38	6.88	5.36	6.32	6.4	4.66	5.77	5.76	4	4.43	6.25	5.55	6.02	5.82	6.78	4.43	6.3	5.8	5.78	6.58	4.41	4.79	6.47	4.94	4.9	6.59	6.85	5.81	6.11	5.81	6.48
CLSTN2	5.15	5.12	4.22	4.44	4.25	4.01	4.37	4.01	4.61	5.1	5.17	3.76	4.52	3.66	3.77	5.11	5	4.51	4.76	3.8	5.07	3.89	5.02	4.14	4.5	4.52	4.97	4.33	3.85	4.48	5.37	4.81	3.73	4.33	3.91	3.79	3.73	3.79	4.75	4.84	3.56	4.47	5.22	3.84	3.93	4.01	4.51	5.44	3.85
TFRC	7.42	6.68	6.99	7.21	6.92	9.55	8.72	6.48	7.91	7.44	7.84	7.64	8.93	7.43	8.45	7.05	7.8	7.26	7.91	6.94	6.73	8.44	6.72	7.24	7.52	7.45	7.38	6.93	8.48	7.51	6.6	8.33	7.53	7.73	8.32	6.33	8.19	7.37	7.58	7.19	8.16	7.08	6.88	8.57	7.55	7.16	7.37	7.12	8.39
FSTL1	10.51	9.97	9.97	10.31	10.43	9.46	10.22	10.01	10.44	10.35	10.25	9.48	10.32	9.98	9.58	10.18	10.5	9.95	10.38	9.48	10.11	9.79	9.86	9.28	9.56	10.21	10.69	10.26	9.98	9.66	10.28	10.2	9.72	10.44	9.62	10.92	9.61	9.31	10.7	9.96	9.95	10.79	10.36	9.83	9.64	10.2	10.23	9.56	9.56
TACC3	4.5	4.95	4.93	4.15	4.62	5.96	5.26	4.95	4.33	4.94	5.3	6.2	5.32	5.72	6.11	4.46	4.8	4.98	5.28	5.93	5.08	5.61	4.86	7.12	5.77	5.53	4.07	4.42	5.77	5.29	5.15	5.38	6.23	4.49	5.62	5.84	5.97	5.94	4.47	4.11	5.88	4.67	4.73	5.71	5.86	5.07	4.76	5.57	5.56
SLC2A9	4.44	4.99	5.06	4.71	4.59	6.8	5.46	4.76	4.56	4.83	5.17	5.96	5.56	5.89	5.98	4.79	4.55	5.29	5.43	5.67	4.95	5.95	5.12	4.67	5.62	5.25	4.53	4.92	5.88	5.09	5.33	5.31	6.44	4.86	6.06	5.31	6.27	6.08	4.71	4.46	4.78	4.56	4.89	5.85	6	5.55	5.41	4.7	5.97
HK3	4.39	5.12	4.76	4.41	4.24	5.57	5.03	4.5	4.31	5.19	4.85	5.94	4.81	6.59	6.19	4.32	4.88	5.17	5.01	6.16	4.54	6.29	4.95	4.83	6.09	5.68	3.98	4.06	6.13	4.98	5.12	5.97	6.15	4.46	6.31	5.71	6.77	6.07	4.22	4.16	6.18	4.33	4.31	6.26	6.19	5.52	5.62	4.63	6.31
RNF44	6.69	6.74	6.09	5.93	6.33	7.16	6.25	5.63	5.89	6.47	6.89	7.07	6.47	7.03	7.08	6.18	6.44	6.87	6.48	6.98	6.52	7.11	6.81	6.7	6.97	6.25	6.14	6.22	7	6.78	6.84	6.95	7.17	5.87	6.97	6.74	6.91	6.94	6.04	5.95	7.03	5.47	5.95	6.83	7.1	6.8	6.91	6.78	7.06
C7	7.94	8.08	8.16	6.58	7.09	4.49	6.67	6.69	6.05	7.24	8.86	5.73	6.48	5.57	5.21	8.75	7.27	6.14	7.29	6.02	7.41	4.83	8.28	6.04	7.75	6.4	6.82	7.01	5.31	7.9	9.1	7.97	4.34	7.86	4.53	5.03	5.91	6.11	6.63	8	6.74	8.3	9.58	5.84	5.93	6.48	6.85	8.77	5.11
PPARGC1B	4.94	5.37	4.48	4.15	4.78	6.46	4.35	4.43	4.4	4.75	5.37	5.75	4.85	5.51	5.7	4.12	4.73	4.9	4.89	5.47	4.77	5.77	4.96	4.92	5.24	5.37	4.7	4.5	5.65	4.97	5.4	5.29	6.4	4.45	5.59	5.51	5.99	5.72	4.22	5.05	5.41	4.42	5.14	5.66	5.68	5.42	5.06	5.17	5.8
REV3L	7.6	7.46	7.25	7.33	7.99	6.84	7.56	7.02	7.37	7.66	7.7	7.05	7.4	6.97	6.85	7.6	7.44	7.15	7.39	7.13	7.25	7.01	7.55	7.26	6.89	6.93	7.44	8.3	6.74	7.28	7.82	7.38	6.88	7.71	6.89	7.23	6.85	6.92	7.64	7.2	7.11	7.36	7.47	7.07	7.04	7.02	7.51	7.2	6.99
CNR1	5.27	5.35	4.87	5.53	4.98	4.29	4.51	4.18	4.79	5.07	6.75	4.18	6.1	4.18	3.96	5.13	5.73	4.82	5.5	4.31	5.17	4.1	5.23	4.86	4.95	4.19	4.84	5.35	4.84	4.22	6.16	5.85	3.93	5.95	4.24	3.92	4.25	4.2	4.62	6.8	3.82	5.36	6.5	4.28	4.1	4.56	5.47	5.22	4.48
MARCKS	8.05	8.65	8.16	8	7.88	9.5	8.56	8.05	7.65	8.36	9	9.28	8.26	9.32	9.48	8.23	8.05	9.21	8.91	9.1	8.47	9.49	8.77	9.08	9.39	9.01	8.3	7.53	9.32	8.9	9.19	8.9	10.11	7.84	9.52	9.17	9.5	9.63	7.58	7.75	9.45	7.45	8.12	9.06	9.52	9.13	8.83	8.9	9.47
IRF4	4.45	4.54	3.83	3.73	3.92	4.63	4.69	4.22	3.89	4.08	4.5	4.54	3.98	4.55	4.66	3.91	3.77	4.42	4.08	4.37	4.11	4.34	5.4	4.13	4.4	4.05	4.18	3.91	4.32	4.44	5	5.06	4.44	3.73	4.61	4.37	4.3	4.41	3.96	3.66	4.35	4.22	3.9	4.61	4.85	4.33	4.74	4.67	4.53
ZNF323	5.21	4.97	4.69	5.36	4.87	4.33	4.32	4.79	5.44	4.99	4.78	4.25	4.4	4.3	4.4	4.92	4.68	4.77	4.55	4.22	4.8	4.42	4.47	4.04	4.33	4.45	4.92	4.58	4.47	4.35	4.57	4.87	4.59	4.91	4.29	4.45	4.36	4.2	4.51	5.86	4.41	4.7	5	4.36	4.58	4.79	5.24	4.55	4.29
AIF1	8.93	9.86	9.44	9.54	8.79	10.74	9.84	8.53	8.46	9.33	9.74	10.69	9.16	10.35	10.47	8.56	8.77	9.79	9.66	10.34	9.06	10.49	9.84	9.03	10.48	9.71	8.25	8.09	10.27	9.74	10.01	10	11	8.5	10.65	10.21	10.49	10.5	8.38	8.38	10.47	8.41	8.34	10.02	10.72	9.91	9.77	9.09	10.46
CEP70	5.51	5.57	6.08	5.89	5.55	4.67	5.4	5.83	5.84	5.35	5.28	4.82	5.64	5.07	4.93	5.53	5.4	5.17	5.22	5.07	5.4	4.83	5.29	4.9	4.98	5.3	5.79	5.61	4.99	5.24	5.11	5.27	4.35	5.63	5.19	5.13	5.01	4.75	5.8	5.87	4.92	5.87	5.43	5.12	4.84	5.19	5.43	5.22	5.03
HIVEP2	7.87	7.67	8.12	7.73	7.74	6.99	7.81	7.38	7.57	7.67	7.43	7.05	7.59	7.26	7.15	8.12	7.73	7.34	7.3	7.36	7.96	7.32	7.49	7.39	7.19	7.01	8.04	7.94	7.4	7.68	7.46	7.41	6.62	7.49	7.21	7.15	7.11	7.17	8.27	7.52	7.44	7.33	7.52	7.34	5.96	7.47	7.58	7.44	7.21
JARID2	6.34	6.24	6	6.04	6.19	6.82	7.09	6.27	5.98	6.26	6.58	6.81	6.27	6.78	6.63	6.34	6.17	6.37	6.56	6.7	6.11	6.77	6.41	7.62	6.72	6.34	6.38	5.92	6.45	6.51	6.31	6.73	7.08	5.83	6.86	6.67	6.86	6.64	6.61	5.93	6.82	5.87	5.92	6.7	6.8	6.48	6.26	6.54	6.8
PERP	7.59	6.93	7.37	7.21	7.57	6	7.26	7.6	7.63	7.45	6.81	6.3	7.26	6.59	6.35	7.23	7.69	6.78	7.4	6.59	7.59	6.7	7.05	6.82	6.26	6.94	7.42	7.51	6.88	6.91	6.49	7.11	6.04	7.25	6.44	6.12	6.35	6.27	7.56	8.24	6.17	8.41	7.71	6.82	5.87	7	7.27	6.81	6.8
KIAA0408	5.09	5.21	4.55	6.22	4.73	4.79	4.68	4.82	5.29	4.97	5.45	4.41	4.3	4.54	4.49	4.7	4.17	5.36	4.81	4.57	4.99	4.54	5.24	4.69	4.45	5.02	5.03	4.81	4.83	4.97	5.26	5.32	4.38	4.85	4.32	5.21	4.32	4.62	5.62	5.66	5.08	5.2	5.68	4.34	4.42	4.71	5.36	5.49	4.27
WDR91	6.81	7.14	5.76	6.75	7.05	7.95	7.5	6.77	6.59	6.75	7.13	7.54	7.06	7.31	7.02	6.49	6.22	7.06	6.94	7.37	6.78	7.68	6.54	6.71	7.47	7.02	6.76	6.71	7.51	7.19	7.05	7.07	7.92	6.61	7.66	6.79	7.63	7.64	7.09	6.05	7.51	5.68	6.61	7.38	7.51	7.03	7.08	6.97	7.56
ICA1	6.19	6.48	5.26	5.81	6.36	7.02	6.21	5.13	4.75	6.06	6.82	6.76	5.98	6.44	6.52	5.75	5.57	6.17	6.18	6.42	6.38	6.19	6.45	7.14	6.6	6.45	5.83	6.18	6.58	6.57	6.66	6.59	6.37	5.06	6.32	6.78	6.46	6.36	5.93	5	6.48	6.63	5.84	6.11	6.57	6.4	6.53	6.7	6.03
LIMK1	5.72	6.23	5.23	4.77	5.55	7.89	5.94	5.42	5.6	5.98	6.08	7.45	6.29	7.09	7.04	5.53	6.33	6.41	6.02	6.71	5.85	7.07	6.12	6.35	6.53	6.84	5.61	5.38	7.02	5.93	6.46	6.19	6.97	5.87	6.96	6.45	7.05	6.85	5.32	4.98	6.65	4.77	5.41	7.14	6.81	6.43	6.17	5.95	6.96
OSBPL3	5.94	6.75	5.73	5.43	6.07	7.89	7.06	4.94	4.84	5.77	6.93	7.59	6.82	7.37	7.77	6.1	5.49	6.91	6.58	7.37	6.61	7.5	6.99	7.59	7.54	7.51	5.83	5.7	7.51	7.25	6.83	6.73	7.68	5	7.63	7.52	7.72	7.8	5.44	4.63	3.38	4.99	5.96	7.49	6.45	7.08	6.62	7	7.48
FAM49A	6.29	6.38	6.19	5.69	5.82	7.54	7.88	6.36	5.42	6.03	6.82	7.1	6.57	6.92	7.09	6.27	5.64	6.33	6.62	6.92	5.66	7.05	6.23	6.8	7.05	6.26	6.81	5.98	6.81	6.74	6.51	6.97	7.62	6.04	7.1	6.79	7.18	6.93	6.66	5.4	7.28	6.35	6.19	7.01	7.19	6.34	6.42	6.25	7.08
SLA	6.99	8.09	7.84	7.49	7.18	9.54	8.94	5.93	7.02	7.54	8.33	9.17	8.65	9.03	9.08	7.08	7.87	8.32	8.36	8.94	7.09	8.97	8.14	8.51	9.25	7.83	6.3	6.43	8.72	8.28	8.21	8.51	9.61	7.37	9.02	8.18	8.92	9.18	6.54	6.35	9.51	6.21	6.96	8.65	9.33	8	7.75	7.68	9.05
PALM2	4.52	4.48	5.33	4.67	4.59	3.92	4.58	4.8	4.84	4.48	4.24	4.17	4.94	4.18	4.11	5.19	4.84	4.42	4.55	3.95	4.39	4.13	4.45	4.67	4.38	4.83	4.82	5.05	4.22	4.4	4.49	4.06	4.11	4.67	4.37	4.35	4.4	3.85	4.58	4.64	4.26	4.4	4.54	4.33	3.99	4.54	4.05	4.33	4.06
SUSD1	6.18	6.68	6.43	5.3	5.69	8.09	6.29	6.15	5.3	6.3	6.5	7.23	6.69	7.24	7.41	6.2	6.36	6.62	6.83	6.95	5.78	7.59	6.44	5.36	7.02	6.47	5.92	5.62	7.37	6.3	6.78	6.94	7.64	5.72	7.8	6.94	7.51	7.33	5.56	5.68	7.07	5.6	5.73	7.06	7.81	6.81	6.46	6.23	7.54
NEK6	6.49	6.75	7.22	6.15	6.98	7.69	6.94	6.19	6.56	7.24	7.08	7.54	6.58	7.38	7.47	6.86	7.23	6.89	6.9	7.26	6.46	7.4	7.33	7.33	7.49	7.23	6.31	7.2	7.25	6.99	7.43	6.92	7.9	7.37	7.62	7.27	7.36	7.6	6.25	6.39	7.29	5.82	6.93	7.38	7.43	7.04	6.65	7.08	7.34
SLC31A2	6.83	7.25	6.22	6.52	6.51	9.05	7.94	6.08	6.04	6.44	7.21	8.22	7.97	8.63	8.49	6.19	6.55	7.06	7.97	7.67	7.16	8.37	7.07	6.42	7.89	7.48	6.06	5.87	8.93	6.92	6.89	8.3	9.15	6.25	8.66	6.97	8.82	7.96	6.02	6.91	8.75	6.86	6.54	8.68	8.26	7.58	7.68	6.62	8.51
VSIG4	8.6	9.38	8.56	8.9	7.92	10.52	9.04	7.02	7.81	8.67	9.35	9.92	9.52	9.76	9.98	7.63	9.03	9.72	10.46	9.9	8.77	9.8	9.36	8.12	10.41	9.04	7.32	6.94	9.88	9.44	9.97	9.68	10.3	8.25	10.01	9.14	9.89	9.79	7.52	7.56	10.15	8.22	8.2	9.46	10.1	9.72	9.58	8.11	9.89
PRKX	5.36	5.44	4.79	4.54	5.21	6.34	5.49	4.8	4.94	5.34	5.59	5.97	5.96	6.36	6.11	5.16	5.11	5.68	5.54	5.83	5.24	6.3	5.76	5.25	5.77	5.48	5.14	5.18	6.12	5.44	5.7	5.72	6.02	5.07	6.03	5.5	6.51	6.08	5.08	4.58	6.42	5.32	5.09	5.86	6.18	5.67	5.78	5.4	6.32
KLRC4	4.47	4.7	4.52	4.99	4.5	5.14	5.6	4.73	4.54	4.93	5.23	5.09	5.41	5.12	5.82	4.04	4.34	4.82	5.67	5.31	4.59	5.22	5.29	4.22	5.14	4.8	4.53	4.35	5.31	5.43	5.26	4.51	4.4	4.05	5.86	5.14	5.06	5.12	5.02	4.25	5.48	5.02	4.35	5.33	5.43	4.96	4.82	5.37	5.02
B9D2	6.45	6.58	6.26	5.83	6.15	7.09	6.53	6.21	5.8	6.31	6.8	7.04	6.31	6.74	6.62	6.25	6.18	6.34	6.12	6.85	6.39	6.82	6.6	6.99	6.86	6.8	6.14	6.17	6.81	6.76	6.55	6.77	6.75	6.18	6.77	6.95	6.91	6.37	6.07	6.13	6.86	6.21	6.05	6.75	6.82	6.74	6.78	6.5	6.75
GLB1L	5.25	5.39	5.06	4.75	4.85	6.49	5.22	4.84	4.82	5.39	5.31	5.73	5.11	5.64	5.97	4.78	4.67	4.91	5.76	5.17	4.9	5.37	5.05	4.77	6.08	5.52	4.79	4.99	5.87	4.95	5.52	5.41	6.55	5.05	5.51	5.53	5.65	5.02	4.73	4.74	5.17	5.01	5.11	5.71	6.02	5.15	5.3	4.95	5.74
CPT1B	4.67	4.79	4.06	4.44	4.65	5.9	4.88	4.37	4.17	4.65	5.24	5.63	4.91	5.63	5.48	4.56	4.23	5.57	4.89	5.27	5.05	5.61	4.83	5.07	5.63	5.17	4.56	4.47	5.42	4.87	5.12	5.49	5.36	4.13	5.5	5.09	5.35	5.04	4.48	4.14	5.44	4.23	4.57	5.62	5.33	5.28	4.85	5.11	5.33
POLQ	3.98	4.8	4.29	3.95	4.09	4.63	4.14	3.99	3.96	4.24	4.08	4.44	4.21	4.19	4.47	3.9	4.09	4.24	4.27	4.51	4.33	4.66	4.03	4.73	4.4	4.1	3.98	4.09	4.66	4.31	4.31	4.46	4.79	4.02	4.28	4.55	4.88	4.36	4.26	3.93	4.62	4.09	4.18	4.67	4.41	4.13	4.43	4.29	4.61
ABI3BP	7.14	6.62	6.46	6.83	6.65	5.87	6.7	6.45	6.16	6.48	6.41	6.33	6.69	6.09	5.47	6.77	5.93	5.84	6.38	6.13	7.12	6.26	6.52	5.98	5.66	6.17	7.08	7.16	6.66	6.06	6.73	7.18	5.99	7.02	5.82	5.58	6	6.25	6.57	6.51	6.58	7.58	7	6.04	6.35	5.91	6.72	6.76	5.92
GPSM3	6.19	6.5	6.07	6.57	5.93	8.7	6.84	6.55	5.64	6.25	6.65	8.04	6.77	7.25	7.48	6.19	6.1	6.89	6.83	7.2	5.99	7.59	6.64	7.32	7.64	7.07	5.6	5.91	7.1	6.99	6.66	6.68	7.55	5.77	7.2	6.48	7.2	7.41	6.03	5.9	7.35	6.14	5.92	7.27	7.39	6.92	6.78	6.76	7.41
EIF4EBP1	6.89	7.3	7.26	6.7	7.01	8.99	7.8	6.86	7.17	8.28	7.1	8.44	7.65	7.84	7.96	7.21	7.76	7.46	7.19	7.71	6.95	8.06	7.48	8.95	8.07	7.98	6.86	7.25	7.86	7.53	7.65	7.54	8.17	7.52	7.95	8.3	8.22	7.9	6.88	7.93	7.97	7.56	8.08	7.99	7.92	7.62	7.54	7.52	8.11
RP2	6.64	6.71	7.07	6.61	6.46	7.34	6.68	6.45	6.68	6.5	6.78	6.98	7.06	7.21	7.11	6.53	6.69	6.75	6.7	6.95	6.54	7.41	6.54	6.58	6.6	6.5	6.44	6.3	7.14	6.58	6.41	7.15	7.7	6.55	7.25	6.85	7.29	7.14	6.33	6.78	7.14	7.07	6.18	7.18	7.09	6.7	6.75	6.4	7.21
CFP	7.13	6.75	6.15	6.35	5.89	7.3	8.15	5.3	6.21	6.81	7.54	8.63	5.78	7.29	7.14	6	6.62	6.48	6.92	7.77	6.37	6.79	7.35	6.84	7.87	7.26	5.26	5.1	6.5	7.54	6.27	8	6.79	5.93	6.25	7.65	6.72	7.06	6.11	5.17	7.15	6.17	6.26	7.07	7.35	7.4	7.01	7.41	6.5
CYSLTR1	5.21	5.19	5.22	5.04	4.96	5.57	5.33	4.74	4.47	4.94	5.5	5.67	4.88	5.37	5.41	5.19	4.72	5.22	5.34	5.65	5.24	5.25	5.65	5.09	5.16	5.03	4.59	4.73	5.13	5.52	5.28	5.54	6.01	4.43	5.16	5.01	5.23	5.3	4.86	4.43	5.5	4.95	4.51	5.23	5.59	5.33	5.14	5.63	5
GADD45A	8.97	8.38	9.91	9.25	8.71	8.11	9.3	9.15	9.02	8.86	8.53	7.82	9.42	8.18	8.46	10.27	9.22	9.12	8.92	8.67	8.21	8	8.44	8.4	8.53	8.89	9.97	8.99	8.41	9.41	8.37	8.02	6.88	8.92	8.23	8.52	8.32	8.01	10	9.85	8.56	9.31	9.37	8.56	8.24	8.82	8.54	8.46	8.21
RCSD1	5.63	6.19	5.48	6.53	5.45	7.57	6.84	5.49	5.24	5.85	6.45	6.75	6.29	6.78	6.88	5.28	5.46	6.64	6.69	6.68	5.55	6.89	6.34	6.12	6.75	6.3	5.63	4.77	6.77	6.64	6.49	6.47	7.56	5.21	6.76	6.49	6.93	6.77	5.69	6.22	6.93	5.98	6.27	6.41	6.85	6.4	6.16	6.31	6.9
SEMA4A	5.74	4.93	4.53	4.72	4.5	5.17	5.41	4.68	4.45	4.68	5.48	5.1	4.73	5.36	5.22	4.78	4.87	4.97	4.77	4.96	4.81	5.3	4.74	4.92	5.28	5.04	5.11	4.68	4.96	5.39	4.7	5.72	5.81	4.66	5.34	4.85	5.37	5.15	5.04	4.87	5.14	4.53	4.85	5.29	5.47	5.13	5.23	5.14	5.23
EFHD2	7.73	7.62	7.14	6.48	7.41	9.08	7.65	5.82	7.3	7.51	7.79	8.76	7.43	8.12	8.3	7.3	8	7.69	7.39	8.21	7.28	8.39	7.72	8.15	8.18	7.75	7.62	7.3	8.16	7.92	7.54	7.86	8.5	7.22	8.21	7.62	8.25	8.31	6.99	6.76	8.21	7.05	6.82	8.24	8.37	8	7.56	7.85	8.29
MCOLN2	4.65	4.98	4.28	5.03	4.44	6.3	5.95	4.66	3.85	5.26	5.26	5.72	4.95	5.93	6.41	4.55	4.49	4.94	5.28	5.62	4.64	5.99	4.86	4.47	4.66	4.69	4.89	4.3	5.87	5.39	4.89	4.7	5.22	4.14	5.59	4.8	5.67	5.71	4.64	4.17	5.51	4.58	4.71	5.85	6.01	4.97	5.22	5.13	5.75
MYOC	9.28	7.92	8.3	7.69	9.32	4.83	7.61	9.86	6.93	8.63	6.9	5.41	8.66	4.83	6.22	9.09	7.62	5.61	6.93	4.92	8.3	5.38	5.03	4.65	5.57	5.56	9.06	9.76	5.54	6.51	5.23	8.02	3.61	9.24	6.05	3.67	4.73	4.31	9.18	9.58	4.64	10.6	10.05	5.89	4.33	5.74	7	8.96	5.88
IFIT2	6.97	7.11	5.62	6.78	6.79	7.14	6.3	7.05	5.79	6.65	7.42	7.17	6.71	8.19	8.67	6.08	5.01	7.93	6.93	7.3	7.09	7.16	6.72	5.29	6.85	6.53	6.54	6.34	7.13	7.97	7.04	6.86	7.59	5.61	7.12	6.65	6.97	7.22	5.93	6.85	7.32	5.94	6.42	7.67	7.66	7.61	7.31	7.38	7.52
C3AR1	7.03	7.59	7.3	6.44	7.32	8.74	7.57	7.68	5.68	7.05	7.6	8.42	7.38	8.26	8.37	7.44	7.35	8.03	8.18	8.49	7.7	8.45	7.26	8.38	8.69	8.27	7.09	7.72	8.43	7.96	7.57	7.64	8.46	7.32	8.33	7.53	8.41	8.54	7.35	6.91	8.47	7.61	7.55	8.15	8.74	7.91	7.67	7.94	8.56
CCDC88B	5.09	5.22	4.84	4.8	5.02	5.93	5.52	4.89	4.52	4.96	5.46	5.9	5.51	5.98	5.98	4.82	4.93	5.67	5.33	5.75	5.18	6.09	5.76	6.15	6.04	5.69	4.58	4.41	6.17	6	5.39	5.78	6.45	4.36	5.98	5.43	6.26	5.99	4.71	4.43	5.96	4.54	4.63	6.1	5.99	5.27	5.57	5.49	6.02
LRRC4C	4.49	5.08	4.46	5.13	4.93	5.32	5.19	4.1	5.36	5.78	5.57	5.8	4.73	5.41	5.4	4.78	4.2	4.58	4.63	5.72	4.85	5.23	4.79	4.47	5.31	4.46	4.55	4.56	5.23	4.4	4.74	4.58	4.41	4.08	4.95	4.04	5.16	5.45	4.48	4.27	5.27	4.65	4.61	4.95	5.32	3.85	4.68	4.68	5.38
MMP8	3.85	3.59	3.69	3.61	3.77	4.18	3.77	3.7	3.62	3.85	3.83	3.97	4.19	4.42	4.53	3.74	3.79	4.09	3.61	3.98	4.09	3.64	3.81	3.76	4.18	3.76	3.76	3.8	4.31	3.47	3.53	3.85	3.95	3.77	4.06	3.73	4.86	4.18	3.56	3.66	4.46	3.69	3.85	4.51	4.16	3.72	3.72	3.67	4.05
SIAE	5.74	6	5.57	5.15	5.87	6.25	5.66	5.06	5.03	5.82	6.09	6.23	5.37	6.15	6.28	5.65	5.18	6.28	5.75	6.17	5.76	5.87	6.26	5.88	6.2	5.73	5.59	5.66	6.29	5.91	6.33	6.26	5.91	5.79	6.15	6.56	6.18	5.96	5.44	5.47	6.32	5.07	6.17	6.2	6.07	5.9	6.29	5.62	6.02
ABCC8	6.03	5.33	4.87	5.15	4.51	4.05	4.01	4.42	5.28	5.03	4.32	3.97	5.26	4	3.82	4.82	4.73	4.2	4.34	3.91	4.89	4.18	4.95	4.08	4.02	4.1	6.22	4.78	3.88	4.7	4.74	5.2	4.12	4.75	4.15	3.89	3.98	3.99	5.73	4.46	3.97	4.45	4.73	4.06	3.98	3.93	3.83	5.97	4.01
TNNI2	4.79	5.07	5.04	4.59	4.34	6.99	5.47	4.85	4.37	4.87	5.18	6.7	4.89	6.29	6.36	4.92	4.6	5.68	5.23	6.08	4.99	6.36	5.22	5.72	6.13	5.75	4.62	4.28	6.21	5.6	4.65	5.31	7.01	4.62	6.28	5.38	6.4	6.37	4.45	4.49	6	5.33	4.81	6.19	6.26	5.95	5.56	5.43	6.35
LIPT2	4.26	5.05	4.48	4.6	4.37	5.38	4.33	4.65	4.64	4.88	4.51	5.04	4.77	5.13	4.92	4.3	4.67	4.63	4.78	4.92	4.66	5.06	4.86	5.12	4.89	4.65	4.24	4.41	4.91	4.42	4.89	4.56	5.57	4.84	5.12	4.71	5.19	4.83	4.23	4.49	4.78	4.37	4.4	4.91	4.93	4.76	5.22	4.65	5.08
KCNE3	5.04	5.79	5.31	4.79	4.83	6.66	5.5	4.33	4.37	5	5.7	6.64	5.68	6.35	6.31	4.66	4.62	5.72	5.86	6.33	5.24	6.56	5.51	6	6.14	5.37	4.56	5.21	5.87	5.6	5.8	6.07	7.45	4.72	6.35	5.92	6.34	6.3	4.41	4.88	6.53	4.73	4.74	6.36	6.43	6.09	5.88	5.12	6.48
CLIP1	8.01	7.61	8.13	7.78	8.05	7.37	7.6	7.43	8.02	7.67	7.59	7.43	8.13	7.56	7.36	8.2	8.2	7.48	7.62	7.36	7.83	7.6	7.31	6.96	7.31	7.5	8.14	8.4	7.51	7.54	7.22	7.56	7.19	8.22	7.42	7.25	7.39	7.28	7.9	8.38	7.34	8.46	7.94	7.55	7.32	7.52	7.75	7.28	7.58
HSPBAP1	5.87	6.2	5.29	5.71	5.93	7.23	6.41	5.73	5.63	5.83	6.33	6.72	6.26	6.51	6.47	5.42	5.59	6.3	6.15	6.48	6.25	6.64	6.06	6.48	6.59	6.14	5.71	5.87	6.61	6.17	6.29	6.3	7.16	5.75	6.6	6.17	6.72	6.84	5.77	5.64	6.56	5.22	5.77	6.49	6.41	6.3	6.31	6.04	6.62
SGK223	6.29	7.23	6	6.25	6.51	7.84	6.37	5.19	6.16	6.81	7.33	7.98	7.02	7.97	7.8	6.07	6.1	7.51	7.1	7.69	7	7.86	7.26	7.69	7.65	7.32	6.06	6	7.66	7.26	7.53	7.02	7.9	5.81	7.74	7.85	7.72	7.9	5.48	5.38	7.81	5.46	6.04	7.68	7.94	7.5	7.12	6.92	7.81
LRRC8A	9.1	8.93	9.17	8.4	9.07	8.21	8.96	9.02	9.41	9.12	8.97	8.39	9.35	8.52	8.54	9.02	10.04	8.79	9.15	8.53	9.02	8.52	8.97	8.89	8.63	8.81	9.16	9.16	8.48	8.85	8.85	8.75	7.76	9.02	8.55	9.13	8.48	8.43	9.5	9.24	8.76	9.07	9.21	8.72	8.33	8.73	8.78	8.57	8.6
HIST1H1B	4.07	4.67	5.49	4.4	4.49	4.97	6.01	5.32	3.91	5.28	4.57	5.84	5.82	5.5	6.09	4.22	4.96	4.81	5.62	5.49	4.47	5.18	4.22	6.64	5.24	5.15	4.79	4.36	5.34	4.77	5.22	4.97	4.67	4.06	5.66	5.98	5.94	5.85	4.48	4.71	5.36	4.81	4.61	5.29	6.17	4.96	4.24	5.19	5.41
PARVG	5.22	6.04	5.1	4.72	5.09	7.91	6.52	4.7	4.73	5.47	6.03	7.12	6.23	6.8	6.93	5.19	5.44	6.27	6.38	6.64	5.31	7	6	5.52	6.97	6.28	4.83	4.74	7.11	6.34	6.03	6.46	7.46	4.93	7.04	6.15	7.22	7.01	5.12	4.52	6.96	4.78	4.9	6.92	6.93	6.25	5.88	5.65	7.17
ATP6AP1	8.45	8.73	8.05	8.06	8.6	10.19	8.9	8.15	8.34	8.56	8.67	9.55	8.7	9.34	9.59	8.25	8.49	8.91	8.86	9.2	8.63	9.44	8.87	8.35	9.32	9.36	8.46	8.1	9.51	8.84	8.82	8.88	9.51	8.33	9.62	9.02	9.74	9.35	8.63	8.17	9.4	7.78	8.7	9.48	9.21	9.13	9.09	8.65	9.56
PDK3	6.18	5.86	6.31	5.88	6.44	5.7	5.96	6.28	6.52	5.56	5.93	5.33	5.66	5.54	5.47	6.36	6.41	5.92	5.96	5.69	6.07	5.82	5.72	5.27	5.54	5.83	6.3	6.06	5.58	6.07	5.64	6.04	5.75	6.43	5.68	5.87	5.92	5.55	6.11	6.45	5.57	6.39	6.38	5.8	5.56	5.72	5.83	5.69	5.61
PSMB8	6.43	6.79	6.4	6.03	6.39	6.97	6.48	6.51	6.3	7.02	6.96	6.91	6.59	6.96	6.74	6.34	6.41	6.67	6.59	6.77	6.49	6.87	6.4	6.81	6.59	6.68	6.43	6.51	6.9	6.53	6.91	6.88	7.08	6.26	6.99	6.8	6.95	6.93	6.19	6.23	6.9	6.39	6.1	6.81	7.07	6.79	6.66	6.62	6.99
ST3GAL6	5.62	5.73	5.27	5.26	5.72	6.7	5.42	5.13	5.74	5.07	5.59	6.42	5.87	6.43	6.54	4.94	5.35	6.07	5.84	6.39	5.73	6.65	5.58	6.21	6.08	5.76	5.42	5.6	6.57	5.75	5.51	5.91	7.26	4.9	6.66	6.29	6.63	6.58	5.06	5.42	6.31	5.68	5.34	6.45	6.48	6.14	5.88	5.25	6.67
SYNDIG1	6.88	6.8	7.67	6.87	7.14	6.54	6.47	7.87	6.26	7.04	6.26	6.02	6.26	5.39	5.2	7.24	6.34	5.82	6.19	5.83	6.7	6	6.42	6.94	5.85	5.67	6.84	7.41	6.15	5.29	7.03	6.01	6.2	7.32	5.74	4.36	5.91	5.41	6.96	6.89	5.94	7.1	7.14	5.52	5.28	5.54	6.2	6.57	5.67
CDCA7	4.06	4.67	4.43	4.19	4.47	5.02	4.24	4.05	4.48	5.28	4.85	5.02	4.41	4.91	4.92	4.49	4.67	4.53	4.39	4.82	4.77	4.94	5.11	4.98	4.56	4.56	4.14	4.73	4.73	4.41	5.57	5.25	4.76	4.2	5.13	5.24	5.32	4.94	4.13	3.81	5.21	4.09	4.33	4.7	4.77	4.28	4.65	4.77	5.05
GPR84	4.75	4.87	5.22	4.31	5.04	6.64	5.55	4.31	4.72	5.3	5.05	6.62	4.86	6.02	5.96	5.25	5.41	5.37	4.83	6.07	4.43	5.69	5.42	6.56	5.9	4.82	4.61	4.61	6.03	5.3	5.46	5.25	6.03	4.61	5.68	4.56	5.85	6.14	4.35	4.37	6.09	4.52	4.5	5.88	6.09	5.09	4.91	4.52	6.15
COMT	7.29	7.34	7.52	7.02	7.23	8.29	7.6	7.64	7.44	7.67	7.45	7.77	7.38	7.95	7.73	7.32	7.3	7.57	7.4	7.65	7.25	7.91	7.55	7.09	7.74	7.74	7.5	7.3	8.1	7.26	7.31	7.58	7.67	7.05	7.85	7.56	8.02	7.82	7.5	7.28	7.86	7.14	6.95	7.96	7.84	7.82	7.48	7.1	8.04
NXT1	8.03	7.42	8.49	7.5	7.83	7.5	7.7	8.2	7.84	8.03	7.74	7.46	7.79	7.47	7.4	8.5	8.16	7.4	7.55	7.4	7.32	7.44	7.58	8.07	7.45	7.29	8.33	8.42	7.5	8.08	7.56	7.72	7.46	7.78	7.44	7.5	7.4	7.49	8.11	8.12	7.41	8.6	7.55	7.45	7.51	7.36	7.54	7.85	7.55
ARHGEF9	6.09	5.7	6.22	6.22	6.44	5.13	6	6.66	6.6	5.62	5.61	5.24	6.09	5.46	5.67	6.69	6.74	6.15	6.04	5.52	6.07	5.35	5.27	5.63	6.1	6.69	6.4	6.71	5.41	5.76	5.48	5.41	4.99	6.3	5.72	5.78	5.61	5.23	6.39	6.27	5.32	6.68	6.21	5.72	5.26	5.95	5.68	5.57	5.28
NPY5R	5.18	4.98	5.31	5.09	4.98	4.11	4.48	5.07	4.75	4.7	4.94	3.98	4.9	4.25	4.16	5.03	4.9	4.63	4.73	3.97	5.6	4.65	4.41	4.78	4.45	4.93	4.98	4.47	4.53	4.66	5.08	4.97	3.97	4.87	4.12	4.03	4.34	4.12	4.63	5.19	4.03	4.98	5.23	4.49	4.15	5.1	4.94	4.77	4.02
HRK	4.41	4.91	4.81	4.44	4.81	7.56	5.26	4.45	3.93	4.03	4.87	6.58	5.45	5.95	6.77	3.9	4.33	5.36	4.98	5.37	4.56	6.1	4.21	4.18	5.81	5.89	4.13	4.88	7.25	4.91	3.99	4.13	4.43	4.08	6.53	4.42	6.59	6.68	4.13	4.57	6.27	4.69	4.55	6.84	5.93	5.59	5.58	4.82	6.6
PPARG	5.53	5.62	5.15	4.85	4.73	7.22	5.34	4.53	5.37	5.31	6.27	5.95	5.87	6.17	6.4	5.35	4.85	6.08	6.28	5.82	5.13	6.58	5.8	6.03	5.57	5.43	4.44	4.72	6.31	4.98	6.23	5.9	6.72	4.71	6.73	5.17	6.75	6.37	4.76	4.91	5.93	5.41	5.28	6.26	6.09	5.79	5.1	5.75	6.55
TMEM176A	6.75	7.21	6.37	5.67	5.88	9.46	7.35	4.94	5.6	7.4	7.26	8.23	7.04	7.27	7	6.78	6.03	6.4	7.61	6.88	6.55	8.1	7.37	4.96	7.47	7.31	5.63	5.7	7.48	6.91	7.35	7.05	7.24	5.52	7.63	7.39	7.93	7.53	6.33	5.76	8.07	6.46	5.93	7.58	7.88	7.08	6.81	6.45	7.85
RIPK2	6.59	6.69	6.85	6.26	6.45	8.19	7.4	6.92	6.66	6.69	7.01	7.26	6.9	7.17	7.23	6.98	6.66	6.6	6.79	7.07	6.61	7.41	6.52	7.46	7.02	6.76	7.41	6.7	7.22	6.94	6.57	7.28	7.27	6.55	7.21	6.85	7.44	7.32	6.88	6.43	7.24	7.44	6.6	7.33	7.34	6.81	6.82	6.79	7.23
EAF2	5.07	5.3	5.8	5.39	4.81	5.95	5.47	5.32	5.18	5.03	5.37	5.91	5.71	5.87	5.88	5.02	5.31	5.55	5.56	5.65	5.03	5.67	6.02	5.31	5.59	5.27	5.19	4.54	5.68	5.42	5.56	5.61	6.79	4.95	5.67	5.31	5.93	5.8	4.96	5.25	5.67	5.92	5.11	5.65	5.92	5.24	5.25	5.05	5.84
CSDA	9.18	8.67	9.03	8.66	9.17	8.59	9.66	9.21	9.14	9.2	9.43	8.86	9.06	8.02	8.51	9.78	8.91	8.71	8.74	8.69	9.24	8.29	9.35	9.8	9.18	9.2	9.3	9.87	8.45	9.84	9.24	8.99	8.09	9.85	8.45	8.93	8.43	8.64	9.49	8.88	8.67	9.15	9.35	8.51	8.72	8.76	8.4	9.47	8.31
RNF135	7.24	7.95	6.65	7.06	7.09	8.75	7.35	6.71	7.17	7.57	7.76	8.51	7.32	8.19	8.15	6.96	7.31	8.02	7.91	8.33	7.74	8.43	7.74	7.46	8.34	7.88	6.91	6.98	8.23	7.54	7.99	7.9	8.78	7.49	8.46	7.87	8.25	8.53	6.76	7.18	8.2	6.61	7.46	8.25	8.44	8.06	8.08	7.4	8.45
ID1	8.98	8.85	8.81	9.39	9.56	7.4	8.58	8.78	9.27	9.63	8.96	8.17	9.52	7.91	8.08	9.27	9.21	8.47	9.63	7.54	8.61	7.84	9.26	8.66	8.23	8.64	8.35	9.33	8.97	7.76	9.01	8.37	6.66	8.9	7.79	8.54	7.96	8	9.33	9.58	8.26	11	8.92	8.44	7.92	8.67	8.76	8.81	7.77
SPEF2	4.53	4.79	4.88	4.73	4.24	4.23	4.65	5.46	5.27	4.55	4.06	3.85	3.94	3.63	3.44	4.74	4.71	4.4	4.7	4.07	4.23	4.19	4.67	4.07	4.13	4.31	4.58	4.49	3.8	4.26	4.44	4.29	3.69	5.29	4.06	4.1	3.93	4.17	5.14	4.95	3.83	5.68	4.77	4.22	3.82	4.36	4	4.06	4.18
RAB7B	6.73	6.5	5.41	6.41	5.84	7.46	6.4	6.36	5.49	5.78	6.48	7.24	5.58	7.25	6.98	6.18	5.1	6.57	5.98	6.98	6.12	7.37	6.38	5.17	7.24	7.43	6.53	4.97	7.24	6.38	6.24	6.91	6.74	4.93	7.18	6.8	7.36	7.38	6.16	5.51	6.97	5.22	5.79	7.46	7.07	7.13	6.81	6.66	7.08
GPR171	5.06	5.27	4.74	5.01	5.09	6.78	6.85	4.55	4.48	5.17	6.06	5.85	6.14	5.9	5.89	5.2	4.16	5.9	5.78	5.61	5.39	6.12	6.43	4.72	5.9	5	4.48	4.49	5.65	6.72	6.03	6.25	4.83	4.55	6.15	5.78	5.31	6.25	5.18	4.7	6.57	5.23	5.16	5.71	6.27	5.14	5.43	6.27	5.93
PNOC	3.83	4.65	4.07	3.93	4.06	5.22	4.88	4.21	3.86	4.11	5.16	4.94	3.91	5	4.71	3.82	4.01	5.47	4.41	4.49	4.46	4.81	6.4	4.11	4.82	4.96	3.99	4.01	4.53	5.33	5.59	4.35	4.81	3.94	5.41	4.69	4.56	4.6	3.93	3.91	5.24	4.32	4.09	5.35	5.63	4.34	5.48	7.09	4.7
AADAT	5	5.15	4.67	5.18	5.19	4.43	4.76	5	5.68	5.18	4.76	4.8	4.68	4.21	4.28	5.01	5.13	4.98	4.91	4.32	5.14	4.53	4.78	4.48	4.48	4.7	5	5.11	4.6	4.7	5.16	4.73	4.4	5.13	4.62	4.89	4.45	4.3	5.03	4.91	4.56	4.81	4.94	4.7	4.12	4.77	5.56	4.94	4.44
CENPE	4.4	4.53	4.58	4.36	4.25	5.37	4.27	4.17	4.59	4.56	4.53	5.04	4.89	5.04	5.01	4.21	4.5	4.64	4.54	4.92	4.36	5.17	4.27	5.36	4.58	4.52	4.24	4.21	5.07	4.45	4.82	4.96	5.35	4.63	4.96	5.47	5.48	4.98	4.14	4.42	5.14	4.51	4.32	5.02	4.91	4.68	4.83	4.48	5.1
NPR3	5.82	4.99	5.81	5.91	5.72	4.41	5.69	6.18	6.37	5.28	5.54	4.38	5.52	4.93	4.64	5.56	6.1	5.12	5.9	4.93	5.83	5.05	4.36	5.12	4.51	5.48	5.85	5.56	5.12	4.73	5.47	4.58	4.18	5.73	4.8	4.5	4.87	4.44	6.05	5.59	4.56	5.65	5.66	4.97	4.41	5.45	4.62	4.39	4.61
DOPEY2	4.41	4.75	4.28	4.05	4.32	5.65	4.56	4.35	4.48	4.54	4.83	5.44	4.93	5.35	4.95	4.38	5.01	4.74	4.59	5.09	4.44	5.66	4.72	4.24	5.02	4.82	4.55	4.22	5.62	4.55	4.41	4.88	5.74	4.44	5.62	4.69	5.9	5.3	4.18	4.3	4.99	4.26	4.2	5.47	5.16	4.95	4.93	4.56	5.59
GPR64	4.8	4.52	4.72	5.27	4.72	4.23	5.39	4.45	6.55	5.88	4.25	4	5.76	4.23	4.06	4.64	5.39	4.35	5.5	3.88	4.69	4.15	4.39	3.93	4.1	4.52	4.47	4.73	4.54	4.05	4.67	5.01	3.95	5.25	4.05	3.76	4.23	4.13	5.15	4.98	4.33	5.26	5.76	4.26	4.13	4.33	5.23	4.35	4.19
FAM54A	4.06	4.26	4.22	3.99	4.1	4.73	4.27	4.28	4.08	4.25	4.28	4.67	4.45	4.78	4.62	3.93	4.26	4.21	3.94	4.6	4.03	4.79	3.9	4.79	4.34	4.26	3.73	3.8	4.6	4.18	4.4	4.42	5.28	4.01	4.77	4.6	4.92	4.66	3.97	4.07	4.79	4.59	3.96	4.7	4.53	4.4	4.51	4.07	4.89
CAMP	4.29	4.05	4.21	4.1	4.09	6.63	5.55	4.02	4.31	4.51	5.15	5.23	7.73	5.05	4.59	4.09	3.97	4.97	6.27	4.72	3.89	5.04	4.22	5.21	6.11	4.33	4.28	3.99	5.51	5.01	4.13	5.11	7.51	4	6.34	4.55	5.93	5.41	4.46	4.36	6.18	5.1	4.29	5.16	4.97	5.04	4.33	6	5.88
STBD1	5.96	5.57	6.77	5.64	5.88	5.37	5.44	5.96	5.74	5.67	5.61	4.86	5.67	5.18	4.92	6.24	6.03	5.39	5.57	4.83	5.45	5.14	5.31	4.98	4.92	5.53	6.07	5.98	5.22	5.25	5.42	5.4	4.84	6.02	4.99	5.28	5.33	4.99	5.83	6.06	4.89	5.88	5.84	5.38	4.95	5.39	5.38	5.38	5.04
SGSH	7.73	7.98	7.32	7.5	7.86	8.99	8.37	7.14	8.01	8.24	7.85	8.38	7.87	8.31	8.2	7.53	7.87	7.85	7.93	7.81	7.84	8.24	7.76	7.77	8.13	8.07	7.69	7.69	8.4	7.79	7.89	8.08	8.46	7.96	8.44	8.19	8.6	8.42	8	7.07	8.23	6.55	7.63	8.24	8.27	7.99	7.95	7.83	8.39
MLF1IP	4.75	4.42	5.29	4.74	4.6	6.03	4.35	4.74	4.56	5.11	4.99	5.86	4.78	5.23	5.53	4.48	5.25	5.04	4.86	5.52	4.82	5.78	4.25	5.97	5.16	5.24	4.37	4.51	5.58	4.87	5.13	5.36	5.98	4.81	5.44	5.8	5.38	5.75	4.42	4.57	5.73	4.96	4.55	5.62	5.23	5.15	4.83	4.91	5.61
HCG4	4.19	4.26	4.19	4.17	4.33	4.95	4.39	4.34	4.24	4.63	4.3	4.67	4.47	5.02	4.56	4.3	3.84	4.23	4.22	4.47	3.95	4.56	3.9	4.31	4.29	4.53	4.49	4.39	4.59	4.2	4.43	4.12	4.27	4.29	4.85	4.03	4.61	4.69	4.49	3.97	4.28	4.36	4.2	4.78	4.39	4.2	5.17	4.24	4.82
LHFPL2	7.35	8.05	7.42	7.18	7.43	9.31	8.19	7.19	7.09	7.47	8.15	9.25	8.03	9.04	8.91	7.62	7.79	7.98	7.89	8.65	8.02	8.93	7.66	7.75	8.81	8.32	7.72	7.31	9.16	7.64	7.63	8.39	9.63	7.51	8.73	8.48	9.04	9.07	7.55	7.37	8.9	7.3	7.75	9.16	9.2	8.68	8.21	7.48	8.78
GAB3	5.06	5.65	4.63	5.31	5.02	6.43	5.58	4.9	5.05	5.36	5.5	6.03	5.5	6.09	6.09	4.72	4.9	5.53	5.49	5.94	5.2	6.04	5.57	5.25	5.94	5.39	5	4.68	6.02	5.63	5.71	5.74	6.77	4.75	6.26	5.61	6.11	6.18	4.89	5.12	6.24	4.85	5.39	5.89	6.06	5.8	5.84	5.52	6.17
DCAF12	5.36	5.36	5.5	5.12	5.25	6.02	5.66	5.14	5.33	5.39	6.06	6.23	5.63	5.43	5.92	5.26	5.37	5.54	5.49	5.64	5.86	5.6	5.45	6.13	5.97	5.96	4.99	5.08	5.82	5.94	5.67	5.7	6.42	5.37	5.58	5.77	5.83	5.8	4.99	5.36	5.87	5.97	5.3	5.66	5.84	5.88	5.46	6.03	5.66
CCDC109B	6.44	6.32	6.65	6.01	6.04	7.34	6.77	5.62	6.23	6.51	6.64	7.02	6.93	7.1	6.97	6.06	6.49	6.25	6.71	6.85	5.95	7.04	6.81	6.8	6.67	6.1	5.93	6.29	6.97	6.2	6.48	6.95	7.72	6.96	7.04	6.37	7.17	6.98	5.75	5.84	6.91	7.07	6.07	6.9	7.16	6.52	6.49	6.3	7.18
DAPP1	4.91	5.3	4.74	4.45	4.54	6.21	5.86	4.75	4.23	4.49	5.65	6.27	5.17	6.22	6.38	4.54	4.41	5.56	5.08	6.05	4.72	6.32	5.38	4.93	6.09	5.04	4.03	4.35	5.93	5.78	5.23	5.83	6.94	4.39	6.31	5.4	6.09	6.15	4.43	4.54	6.22	4.57	4.43	5.9	6.41	5.64	5.53	5.51	6.02
TNFRSF10A	5.65	5.27	5.19	4.65	5.06	6.17	5.32	4.58	4.51	5.3	5.5	5.83	5.46	5.39	5.73	5.25	4.91	4.83	4.94	5.6	4.9	5.73	5.26	5.85	5.6	5.46	5.56	5.35	5.54	5.04	5.18	5.29	5.58	4.9	5.88	5.48	5.87	5.53	5.2	4.51	5.56	5.72	4.86	5.92	5.6	5.77	5.23	5.56	5.74
BORA	4.41	4.85	4.45	4.64	4.47	5.28	4.93	4.68	4.84	4.91	4.68	5.3	4.85	5.36	5.43	4.31	4.94	4.88	4.8	5.2	4.64	5.31	5.02	5.22	5.27	5.02	4.1	4.6	5.23	4.64	5.04	4.77	6.12	4.89	5.57	5.38	5.49	5.43	4.26	4.28	5.45	4.55	4.53	5.22	5.09	5.05	5.06	4.76	5.19
STX4	8.46	8.06	7.67	7.57	7.99	8.88	8.47	7.92	7.85	7.95	8.41	8.45	8.15	8.45	8.55	8.37	8.02	8.06	7.95	8.29	7.9	8.51	8.03	8.44	8.45	8.48	8.35	8.11	8.39	8.41	8.2	8.44	8.59	7.78	8.53	8.4	8.54	8.56	8.31	7.69	8.38	7.3	7.71	8.41	8.6	8.17	8.32	8.12	8.52
APEX2	6.14	6.41	6.1	6.06	6.14	7.45	6.38	5.62	6.24	6.7	6.15	7	6.47	6.67	6.63	6.15	6.5	6.41	6.35	6.63	6.02	6.74	6.48	6.76	6.66	6.51	6.15	6.19	6.62	6.03	6.43	6.59	7.23	6.23	6.89	6.74	6.88	6.72	6.03	6.18	6.6	5.74	6.38	6.67	6.74	6.55	6.46	6.39	6.75
TNFRSF10C	6.25	5.68	5.52	5.02	4.9	6.62	5.95	5.12	4.98	6.02	7.29	7.47	5.68	6.42	6.47	5.41	5	6.61	5.63	6.19	5.76	6.08	5.72	7.91	6.72	6.45	5.74	5.24	6.17	7.04	5	6.92	7.62	4.8	5.95	6.54	6.16	6.16	5.35	4.53	6.74	5.38	5.13	6.39	6.51	5.93	5.96	6.51	6.14
CR1	4.24	4.3	4.54	4.51	3.99	5.95	5.13	4.28	4.16	4.67	4.98	5.38	5.13	5.19	5.54	3.95	4.14	4.39	5.35	5.19	4.28	5.41	4.77	5.04	5.3	4.49	3.76	3.89	4.87	4.71	5.51	4.92	5.9	4.2	5.67	4.65	5.69	5.24	3.98	4.06	5.13	4.24	4.29	4.73	5.62	4.28	4.13	4.39	5.64
CLMN	5.73	5.78	5.31	4.8	5.3	7.04	5.73	4.66	5.04	5.4	5.97	6.5	4	6.38	6.41	5.64	6.35	5.8	5.98	5.98	5.13	6.39	5.65	5.15	6.37	5.45	5.57	5.13	6.16	5.47	5.74	6.18	6.93	5.31	6.52	5.37	6.45	6.11	5.05	5.75	6.52	6	5.7	6.38	6.38	5.8	5.97	5.38	6.63
FBP1	5.3	6.47	5.4	5.11	5.96	9.24	7.36	5.28	5.38	5.93	6.37	8.12	7.92	8.05	8.67	4.86	6.21	7.66	7.32	8.07	6.03	8.63	6.33	5.93	8.11	7.74	4.95	4.84	8.02	6.56	5.69	7.27	7.99	5.06	8.54	7.55	8.75	8.08	5.1	5.07	8.35	5.13	5.13	8.69	8.5	7.58	7.62	6.12	8.63
GRK6	6	6.06	5.74	5.66	5.98	7.22	6.26	5.83	6.41	6.28	6.25	6.68	6.44	6.62	6.44	5.73	6.43	6.2	6.12	6.26	5.96	6.62	6.11	6.57	6.47	6.39	5.87	5.98	6.56	6.39	5.83	6.36	6.48	6.37	6.51	6.23	6.64	6.44	6.06	6.07	6.37	6.02	5.78	6.74	6.54	6.42	6.35	6.17	6.55
GFI1	3.59	4.32	3.95	4.16	4.12	4.97	4.61	4.01	3.91	4.14	4.29	4.45	4.69	4.7	4.26	3.89	3.9	4.29	4.4	4.46	4.21	4.92	4.68	3.97	4.22	4.05	3.98	4.01	4.34	4.36	4.56	4.13	3.85	4.02	4.97	4.48	4.5	4.66	4.15	3.88	4.39	3.87	3.79	4.25	4.36	4.08	4.21	4.26	4.7
BOC	5.85	5.16	5.04	4.42	5.1	4.2	4.53	4.53	4.87	5.2	5.19	4.45	4.82	4.08	4.21	5.39	5.09	4.41	4.89	4.34	5.38	4.23	4.85	4.73	4.55	4.25	5.2	5.61	4.22	4.46	5.28	5.53	4.09	5.21	3.89	4.03	4.19	4.3	4.94	4.94	4.54	4.61	4.61	4.25	4.35	4.26	4.71	5.5	3.85
CD180	3.77	4.57	4.11	3.83	4	5.75	4.53	4.13	3.88	4.19	4.29	5.23	4.5	5.64	5.47	3.82	3.98	4.32	4.45	5.02	3.96	5.48	4.72	4.12	4.62	4.41	3.87	3.76	5.29	4.38	4.27	4.85	6.64	4.03	5.78	4.99	5.82	5.24	3.99	4.07	5.06	4.17	3.83	5.35	5.14	5.42	4.71	4.26	5.71
PACSIN1	4.62	5.05	4.47	4.41	5.02	5.26	5.58	4.55	4.27	4.48	5.2	5.51	4.91	5.78	5.45	4.08	4.02	5.35	4.71	6.01	5.04	5.81	5.64	4.38	5.2	4.95	4.3	4.49	5.37	5.25	4.9	5.15	4.97	4.24	5.33	5.62	4.98	5.74	4.63	4.33	5.33	4.66	5.44	6.59	5.32	5.23	5.83	5.32	5
MXRA5	6.61	7.23	5.91	5.56	6.79	8.08	6.44	6.4	5.27	6.58	7.65	8.43	5.82	7.75	7.96	7.08	5.15	6.72	5.89	7.88	7.12	7.29	7.4	5.85	7.59	7.9	6.96	6.02	7.98	7.22	7.46	7.15	7.83	6.2	7.4	7.22	7.19	8.22	5.64	4.04	8.37	6.1	5.8	7	7.85	6.72	7.79	7.06	7.43
AKR1B1	7.1	7.72	7.1	6.99	6.96	9	7.94	6.91	7.06	7.24	7.34	7.9	8.6	8.1	8.2	6.91	6.97	7.71	8.06	7.72	7.06	8.26	7.38	6.69	7.88	7.35	6.9	6.72	8.43	7.38	7.46	7.55	8.57	7.1	8.75	7.51	8.61	8.23	7.01	6.94	8.1	7.14	6.89	7.99	8.15	7.66	7.53	7.01	8.51
AIFM3	3.95	4.49	4.24	4.07	4.23	4.84	4.31	4	3.8	4.22	4.16	4.65	3.81	4.5	4.52	4.18	3.92	4.31	4.36	4.43	4.2	4.87	4.43	4.11	4.68	4.02	3.93	4.11	4.78	4.38	4.32	4.57	4.96	3.77	4.79	4.55	4.56	4.71	4.13	4.18	4.56	4.14	4	4.57	4.38	4.46	4.3	4.06	4.65
MANBA	6.38	6.68	6.27	6.46	6.05	7.05	6.92	6.36	6.1	6.27	6.72	6.71	6.45	7.15	6.9	6.01	5.81	6.6	6.5	6.88	6.12	7.24	6.53	5.61	7.02	6.22	6.3	5.7	7.1	6.58	6.62	6.87	7.65	5.77	7.17	6.54	7.35	6.92	6.41	6.16	7.06	5.96	6.23	6.85	7.16	6.47	6.83	6.16	7.28
WDHD1	4.69	4.73	4.88	4.8	4.52	5.38	4.58	4.53	4.88	4.76	4.87	5.32	4.64	5.07	5.27	4.3	4.8	4.76	4.69	5.09	4.55	5.3	4.77	5.75	4.75	4.84	4.47	4.61	5.06	4.69	4.92	5.12	5.41	4.97	5.2	5.45	5.34	5.21	4.48	4.6	5.22	4.68	4.61	5.04	5.16	4.91	4.9	4.83	5.19
MYOM2	5.92	4.94	6.23	4.54	6.18	4.34	4.48	4.62	4.92	5	4.76	4.29	4.72	4.96	3.98	5.61	4.53	4.88	4.38	4.77	4.57	4.75	4.68	5.25	4.39	4.95	5.21	6.41	4.62	5.11	5.49	5.04	4.9	5.71	4.02	4.81	4.73	4.4	4.32	5.93	4.28	4.94	5.16	4.03	4.18	4.44	5.05	5.18	4.65
ZBP1	4.36	4.71	3.93	3.9	4.03	5.38	5.1	4.39	3.98	4.2	5.34	5.28	4.3	5.07	5.15	4.02	4	5.05	4.57	4.84	4.54	5.3	5.36	4.33	4.88	4.07	3.99	3.92	4.88	5.15	4.97	4.81	4.95	3.96	5.24	4.7	4.88	5.18	4.28	4.21	5.24	4.15	4.15	5.05	5.4	4.5	4.51	4.96	5.02
TXNDC3	4.77	4.99	4.42	4.34	4.71	6.2	5	4.8	3.91	4.58	5.69	5.68	5.15	5.81	6.02	4.4	3.93	5.51	5.08	5.35	4.71	5.62	5.35	4.45	5.71	5.04	4.31	4.14	5.44	5.33	5.52	5.42	6.73	4.03	5.48	5.03	5.49	5.99	4.22	4.61	5.94	4.65	4.63	5.47	5.96	4.7	5.68	4.8	5.85
LAT2	7.47	8.38	7.36	6.97	7.42	9.19	8.25	6.22	6.99	7.83	8.39	9.48	8.13	9.05	9.2	7.33	7.57	8.67	8.22	9.24	7.49	8.88	8.6	9.07	9.21	8.48	6.76	6.58	9.15	8.66	8.17	8.56	9.75	6.74	9.11	8.37	8.97	9.32	6.72	6.45	9.08	6.55	7.12	8.75	9.25	8.52	8.34	8.21	9.17
GALC	6.49	7.13	6.57	6.37	6.43	8.13	7.32	5.9	6.22	6.42	7.28	7.86	7.18	7.88	7.99	6.29	6.37	7.29	7.03	7.61	7.07	8.27	7.14	6.56	7.52	7.04	6.72	6.17	7.02	6.96	7.2	7.48	8.49	6.51	8	7.14	7.9	7.62	6.7	6.74	7.83	7.05	7.04	7.37	7.8	7.05	6.96	6.78	8.01
LGMN	6.74	7.25	6.67	6.14	6.03	8.27	7.57	6.12	6.19	6.8	7.12	7.8	7.15	8.35	8.39	6.04	6.27	7.13	6.94	7.5	6.79	8.35	6.79	6.09	7.48	7.37	6.35	5.87	7.85	6.85	6.91	8.25	9.13	6.24	8.69	7.09	8.63	7.87	6.55	5.88	7.94	5.81	6.16	8.29	8.17	7.98	7.28	6.58	8.38
C15orf48	5.4	5.81	5.18	4.23	5.8	8.34	8.09	7.34	4.4	5.93	6.26	8.43	6.84	8.33	8.32	5.71	4.63	6.97	5.93	7.91	5.37	8.49	5.51	8.84	7.84	6.71	5.94	4.45	7.97	6.52	4.88	7.22	7.67	4.52	8.21	6.58	8.35	8.3	5.54	4.41	8.82	5.04	4.75	8.47	8.43	6.93	6.86	6.23	8.4
SDS	5.6	5.41	5.28	4.14	5.21	9.28	8.51	6.02	4.15	5.3	6.2	7.64	7.26	7.57	7.95	5.17	4.6	5.66	6.47	6.61	4.79	8.2	5.3	5.83	6.75	6.32	5.98	5.02	7.43	6.68	4.3	7.72	9.17	4.4	8.45	6.28	7.57	7.67	6.73	4.17	7.15	5.17	4.48	7.36	7.66	6.56	4.97	6.11	7.98
C16orf59	4.24	4.33	4.17	4.21	4.27	4.63	4.38	4.29	4.27	4.49	4.4	5.01	4.41	4.6	4.75	4.03	4.37	4.58	4.31	4.49	4.3	4.74	3.88	5.58	4.67	4.81	4.26	3.85	4.62	4.54	4.93	4.73	4.56	4.3	4.9	5.64	4.94	4.76	4.28	4.38	4.76	4.09	4.22	4.7	4.5	4.6	4.74	4.34	4.83
NLRC5	4.63	4.86	4.39	4.18	4.71	4.8	4.67	4.2	4.4	5.01	5.1	4.94	4.99	5.2	5	4.28	4.56	5.12	4.81	4.8	4.89	5	5.25	5.08	4.88	4.82	4.63	4.47	4.93	5.13	5.06	4.97	5.1	4.37	5.07	5.31	4.88	5.18	4.37	4.23	4.96	4.22	4.34	4.82	5.16	4.98	4.83	4.9	4.92
PYCARD	7.24	8.12	7.42	7.25	6.85	9.68	7.94	6.29	6.65	7.63	7.94	9.09	7.76	8.86	8.97	7.09	7.08	8.23	8.22	8.75	7.23	8.68	8.15	7.63	8.91	8.47	6.58	6.31	8.79	8.07	8.1	8.33	9.33	6.77	8.96	8.11	9.07	8.95	6.51	6.85	8.8	6.98	6.69	8.77	8.89	8.31	8.11	7.91	9.01
CD300C	4.53	5.26	4.92	3.99	4.34	5.67	5.51	4.6	4.32	4.86	5.03	5.8	4.86	6.34	5.62	4.56	4.48	5.06	4.9	5.7	4.56	6.17	5.24	4.97	5.63	5.33	3.97	4.4	5.96	4.93	4.91	5.72	6.5	4.48	6.07	5.42	6.22	5.9	4.57	4.38	5.8	4.42	4.34	5.96	6.03	5.5	5.27	4.74	6.19
NAGLU	7.5	7.45	7	7.08	7.43	8.72	7.78	7.29	7.76	7.64	7.32	8.05	7.4	7.87	7.97	7.49	7.49	7.73	7.79	7.6	7.59	8.06	7.42	7.17	7.89	7.33	7.44	7.18	7.97	7.44	7.58	7.51	8.03	7.58	7.93	7.64	8	7.85	7.78	6.93	6.45	7.02	7.23	8.02	7.49	7.76	7.6	7.15	7.95
VAT1	8.78	8.8	8.4	8.44	8.54	9.78	8.71	8.26	8.26	8.29	8.62	9.1	8.6	8.91	9.02	8.64	8.12	8.82	8.5	8.82	8.64	9.03	8.65	8.36	8.9	9.02	8.67	8.3	9.08	8.62	8.55	8.75	9.13	8.28	9.25	8.63	9.4	9.09	8.77	8.68	8.56	8.69	8.4	9.2	8.81	8.99	8.77	8.73	9.04
GNGT2	4.15	4.57	4.44	3.95	3.92	6.19	4.98	4.55	4	4.53	4.54	5.46	5.2	5.17	5.5	4.37	4.45	4.68	4.72	5.08	4.17	5.38	4.81	4.59	5.2	4.68	4.25	4.39	5.15	4.52	4.84	4.7	6.48	4.18	5.44	5.09	5.59	5.29	4.21	4.25	5.1	4.5	4.17	5.26	5.24	5	5	4.7	5.34
LPAR6	6.34	7.32	6.68	7.01	6.72	6.64	6.89	6.64	6.09	6.77	6.91	7.39	7	7.64	7.47	6.23	6.05	7.38	6.98	7.64	6.99	7.24	7.49	6.95	7.42	6.61	6.22	6.37	7.19	6.9	7.46	6.7	7.38	6.13	7.11	7.32	7.22	7.52	6.71	5.98	7.33	7.05	6.28	7.15	7.65	7.06	7.32	6.6	7.55
COLEC12	7.01	7.37	7.47	6.86	6.44	7.73	7.4	5.6	6.07	7.2	7.17	7.91	7.15	8.09	7.61	6.6	6.4	6.32	7.65	7.97	6.7	7.88	7.31	6.22	7.81	6.69	6.56	6.65	7.92	7.03	7.31	7.34	6.86	6.02	7.39	6.46	7.85	7.96	6.87	5.83	7.41	6.7	6.66	7.89	8.45	7.37	7.03	6.81	7.93
EMILIN2	8.06	8.58	7.83	7.77	7.41	9.81	8.98	6.67	7.36	8.36	8.54	9.68	8.69	9.59	9.67	7.48	7.65	8.87	8.67	9.42	7.99	9.84	8.59	7.75	9.64	8.85	7.69	6.65	9.68	8.59	8.6	8.97	9.61	7.35	9.69	8.91	9.63	9.6	8.08	6.72	9.67	7.18	7.61	9.51	9.64	9.04	8.68	7.85	9.71
PLD3	7.41	7.86	6.9	6.99	7.2	9.62	8.38	6.72	7.3	7.55	7.28	8.66	8.02	8.95	8.95	6.97	6.92	7.84	7.99	8.24	7.38	9.14	7.62	6.36	8.71	8.58	7.08	6.79	8.92	7.58	7.53	7.86	8.57	7.08	9.12	7.67	9.34	8.76	7.59	6.68	8.82	6.41	7.09	8.86	8.76	8.15	7.96	7.51	9.24
MCOLN1	5.22	5.61	5.1	4.51	4.85	6.92	5.71	4.73	5.04	5.31	5.42	5.91	5.41	6.29	6.17	4.81	5.2	5.41	5.71	6.02	5.19	6.28	5.28	5.25	5.83	5.44	4.75	5	6.18	5.15	5.2	5.89	6.68	5.19	6.46	5.55	6.45	6.19	4.78	5.16	5.95	4.83	4.93	6.08	6.1	5.66	5.52	5.03	6.47
IL27RA	5.33	5.71	5.23	6.71	5.47	6.58	5.78	5.4	4.99	5.72	6.06	6.6	6.14	6.55	6.57	6.35	5.37	5.8	6.05	6.34	5.84	6.2	6.32	6.71	6.6	6.31	5.33	5.41	6.6	5.94	5.86	5.99	6.58	4.91	6.15	6.33	6.34	6.66	4.86	4.56	6.6	5.48	5.33	6.52	6.87	5.7	5.91	6.14	6.29
SEPW1	10.59	10.28	10.55	10.56	10.75	9.9	10.14	10.72	10.45	10.4	10.42	9.89	9.64	9.35	9.24	10.63	10.37	10.34	10.14	10.04	10.69	10	10.26	9.73	9.97	10.38	10.6	10.7	9.87	10.42	10.08	10.46	9.75	10.49	10.22	10.46	9.94	9.69	10.33	10.38	9.65	10.68	10.52	10.06	9.81	10.47	10.55	10.6	9.78
IL18RAP	5.18	5.11	4.56	4.91	4.84	6.19	6.25	4.88	4.68	5.66	6.33	5.95	5.77	6.06	5.92	4.59	4.57	5.86	5.61	5.45	4.97	5.68	5.22	8.49	6.31	4.57	4.98	4.11	5.62	6.44	5.62	5.5	6.11	4.14	5.73	5.35	5.23	5.88	5.31	4.24	6.02	4.62	4.71	5.37	5.65	4.9	5.24	5.57	5.84
VAMP8	8.58	9.55	9.08	8.86	8.34	11.21	9.74	7.64	8.31	9.11	9.66	10.88	9.82	10.67	10.7	8.28	8.81	9.73	9.84	10.45	8.88	10.8	9.63	8.81	10.53	10.22	7.77	7.68	10.54	9.67	9.92	10.02	11.29	8.62	10.9	10.12	10.77	10.78	7.91	8.02	10.57	8.3	8.2	10.56	10.91	10.3	9.88	9.46	10.67
GCA	7.43	7.82	7.64	7.96	7.82	8	7.79	7.18	7.38	7.83	8.39	8.54	7.96	8.24	8.51	7.39	7.54	8.2	8.07	8.16	7.71	8.14	7.94	8.49	8.42	7.84	7.16	7.54	7.95	8.12	8.14	8.18	8.89	7.38	8.17	8	8.17	8.21	7.39	7.43	8.43	7.7	7.69	8.09	8.44	7.84	7.6	7.93	8.18
MGAT4A	5.83	6.42	6.26	5.87	5.94	7.85	7.02	5.96	6.1	6.16	6.67	7.26	6.81	7.26	7.45	6.19	6.27	6.52	7.17	7.07	6.18	7.5	6.44	7.1	7.06	6.52	6.14	5.81	7.22	6.61	6.31	6.84	8.39	5.99	7.55	7	7.41	7.32	5.9	5.7	7.1	6.66	5.93	7.17	7.39	7.08	6.52	6.2	7.4
FASTKD1	5.96	6.15	5.91	6.24	5.71	6.71	6.23	5.57	5.99	5.81	6.09	6.7	6.45	6.52	6.58	5.97	5.8	6.2	6.17	6.6	6.38	6.53	6.34	6.91	6.33	6.23	5.54	5.75	6.59	5.94	6.42	6.02	7.21	5.64	6.55	6.66	6.67	6.62	5.63	5.6	6.55	5.74	5.79	6.58	6.66	6.13	6.21	5.99	6.58
PCNA	6.65	7.12	6.94	6.78	6.54	7.4	6.62	6.6	6.69	7.23	6.96	7.38	6.85	7.27	7.26	6.82	6.72	6.98	6.64	7.03	6.48	7.18	7.05	7.75	6.97	7.03	6.52	6.48	7.37	6.79	7.1	7.29	7.21	6.66	7.43	7.38	7.44	7.4	6.32	6.46	7.27	6.41	6.71	7.2	7.39	7.16	7.05	6.9	7.37
SAMSN1	5.93	6.1	6.22	5.32	5.22	7.24	7.26	6	4.81	5.52	6.26	6.83	6.47	6.77	6.55	5.43	5.33	5.85	6.09	6.52	5.25	6.54	6.28	7.38	6.67	5.73	5.66	4.77	6.34	7.11	5.97	7.1	7.74	5.12	6.72	6.33	6.75	6.77	5.92	4.63	6.83	6.17	4.9	6.26	7.06	6.37	5.85	5.96	6.4
MTFP1	4.94	5.28	5.91	4.41	5.3	6.6	6.3	5.49	5.42	5.57	5.52	6.19	5.58	6.08	6.08	5.46	6.64	5.43	5.29	6.06	4.85	6.22	5.72	6.86	5.98	5.99	5.33	5.51	6.16	5.67	5.62	5.73	6.54	5.71	6.23	6.05	6.35	6	5.3	4.93	6.03	5.55	5.41	6.08	5.99	5.75	5.56	5.57	6.32
TST	7.66	7.79	7.47	7.63	7.01	8.34	7.41	7.39	7.42	7.39	7.73	8.26	8.05	8.03	8.12	7.17	7.56	7.81	8.09	8.11	7.5	8.1	7.77	7.95	8.28	7.8	6.75	6.5	8.07	7.54	7.97	7.93	8.6	7.33	8.17	8.31	8.16	8.08	6.93	7.73	8.2	7.89	7.42	7.98	8.27	7.82	7.99	7.81	8.21
NPTXR	4.81	4.86	4.54	4.84	4.93	4.23	4.83	4.41	5.16	4.87	4.53	4.06	4.66	4.1	3.91	4.63	4.7	4.57	4.4	4.19	4.84	4.25	4.34	4.21	4.29	4.53	5.06	4.46	4.2	4.44	4.31	4.56	3.88	4.68	4.16	4.08	4.23	4.22	5.22	5.2	4.18	4.18	4.83	4.55	4.31	4.71	4.71	4.63	4.08
GYG1	6.75	6.51	6.93	7.02	7.1	5.62	6.95	7.15	7.08	6.95	6.69	6.07	6.55	6.5	6.48	7.34	6.51	6.46	6.73	6.77	6.59	6.38	6.83	6.74	6.59	6.67	7.21	7.26	6.42	6.96	6.39	6.45	5.88	7.15	6.78	6.39	6.47	6.55	7.43	6.62	6.34	7.08	7.1	6.5	6.55	6.31	6.31	6.28	6.52
RPL39L	6.01	5.96	6.23	6.24	5.96	6.01	5.55	7.27	6.51	6.16	5.67	5.68	6.48	5.95	5.66	5.95	6.25	6.17	5.93	5.91	6.05	5.94	5.6	6.74	5.6	6.07	6.22	6.17	5.82	5.89	5.71	5.64	5.44	6.1	5.85	5.88	5.4	5.77	5.89	6.38	5.54	6.3	5.91	6.04	5.71	6.14	5.92	5.75	6.01
AP1G2	5.32	5.51	4.8	5.11	5.1	6.51	5.83	4.98	5.01	5.46	5.79	6.15	5.91	6.12	6.15	5.23	5.15	5.68	5.53	5.91	5.33	5.96	5.7	5.58	6.24	5.55	5.23	4.99	6.14	5.73	5.74	6	6.1	4.93	6.18	5.77	6.18	6.13	5.34	4.67	6.16	4.75	5.02	5.94	6.06	5.69	5.76	5.54	6.15
LAMP3	4.16	4.7	4.19	3.93	3.97	5.16	5.84	4.06	3.87	4.18	5.02	6.82	4.14	6.17	5.57	4.1	3.51	4.48	4.42	5.54	4.51	5.63	5.14	4.23	5.97	4.51	4.17	3.99	5.15	4.77	4.94	5.36	5.48	4.24	5.24	6.23	5.35	5.24	4.13	4.2	5.85	4.35	4.06	5.34	5.81	4.85	5.25	4.66	5.48
SNCA	5.73	6.08	5.68	5.55	5.03	7.35	6.36	5.23	5.76	5.87	7.14	6.8	6.91	6.17	6.87	5.66	5.57	6.48	6.21	6.42	6.45	6.58	5.96	5.92	6.64	5.7	5.35	5	7.08	6.21	6.26	6.68	7.6	5.07	7.09	6	7.23	6.48	5.43	5.31	6.39	6.93	5.39	6.59	6.55	6.66	6.2	6.79	6.84
NEFH	4.95	5.51	5.47	5.09	4.83	5.83	5.35	4.68	4.95	5.35	4.82	6.43	5.55	5.78	5.88	4.83	5.07	5.47	5.58	5.83	4.91	6.57	5.43	5.62	6.42	5.85	4.98	4.76	5.94	5.65	5.51	5.65	6.24	5.2	6.16	5.57	6.4	6.43	5.15	4.8	5.69	5.05	4.97	6.07	6.13	6.27	5.37	5.16	6.86
DDX60L	6.14	6.09	4.99	5.85	5.54	7.19	6.11	5.21	5.2	5.57	6.62	7.15	5.98	7.24	7.47	5.2	5.17	6.49	5.74	6.92	5.74	6.63	6.21	6.88	6.68	6.05	5.23	4.91	6.73	6.6	6.07	6.46	7.04	4.93	6.83	6.38	7.34	7.17	5.24	5.13	7.03	5.13	5.53	7.13	7.19	6.88	6.61	6.53	7.14
MIPOL1	5.17	5.16	5.32	5.74	5.35	4.25	5.01	5.42	5.3	4.86	5.31	4.24	5.01	4.22	4.33	5.48	5.03	5.05	5.14	4.77	5.27	4.5	5.23	5.4	4.87	5.01	5.49	5.47	4.48	5.33	5.31	4.96	3.99	5.4	4.74	4.89	4.56	4.48	5.27	5.43	4.55	5.51	5.67	4.63	4.29	4.94	4.94	4.88	4.5
RNASE6	6.25	6.87	6.19	5.57	5.55	8.04	7.59	5.42	4.93	6.05	7.11	8.12	7.19	7.46	7.62	5.59	5.81	7.11	7.24	7.98	6.18	7.7	6.88	6.23	7.78	6.94	5.37	4.78	7.44	7.04	7.18	7.23	8.04	5.23	7.59	6.73	7.75	7.44	5.64	5.79	7.84	6.03	6.26	7.68	7.72	7.34	7.2	6.67	7.55
ERG	5.05	5.01	5.6	5.25	5.36	4.4	5.21	5.62	5.25	5.72	5.36	4.82	5.53	4.87	5.16	5.78	5.37	5.1	5.01	5.35	5.36	4.84	5.25	5.95	5.08	5.5	5.55	5.58	4.84	5.25	5.12	4.91	3.93	5.7	4.92	5.5	4.94	4.81	5.41	4.93	5	5.42	5.08	5.16	4.86	5.12	4.5	5.14	4.73
STON1	6.94	6.98	7.45	6.62	6.52	6.04	6.49	6.61	6.68	6.2	7.09	5.97	6.59	6.3	6.05	6.36	6.3	6.67	6.92	6.27	6.93	6.11	6.41	6.37	6.38	6.46	6.82	7.02	6.32	6.64	6.9	6.54	4.9	6.69	5.82	6.03	5.78	6.04	6.84	6.82	6.57	6.67	7.05	6.26	6.14	6.35	6.84	6.71	6.03
ZNF853	4.88	4.42	5.02	4.71	4.83	3.95	4.74	5.19	5.59	4.98	4.67	4.27	4.97	4.26	4.33	5.01	4.75	4.39	4.75	4.42	4.62	4.33	4.45	4.35	4.1	4.78	4.9	4.71	4.19	4.48	4.37	4.5	3.79	4.87	4.39	4.15	4.19	4.2	5.12	4.91	4.44	4.55	4.42	4.43	4.12	4.35	4.41	4.56	4.34
SRD5A1	4.24	4.32	4.71	4.28	4.31	5.11	4.45	4.62	4.39	4.52	4.57	5.09	4.53	5.08	5.29	4.3	4.49	4.7	4.72	4.85	4.43	5.3	4.61	4.53	4.82	4.56	4.32	4.29	5.15	4.36	4.22	4.78	5.46	4.38	5.1	5.05	5.18	4.65	4.19	4.42	4.74	4.44	4.23	5.04	4.89	4.77	4.86	4.42	5.02
RGS18	5.65	6.02	6.03	5.72	4.82	7.07	6.12	4.79	4.79	5.28	6.73	6.83	6.16	6.38	6.55	4.8	5.17	6.38	6.18	6.49	5.48	6.46	6.25	6.02	6.84	5.98	4.62	4.24	5.87	6.81	6.33	7.35	8.58	4.83	6.67	6.29	6.4	6.34	4.79	5.7	6.68	5.31	5.12	6.34	6.81	6.33	6.2	6.48	6.51
RAPGEF1	6.03	5.82	5.76	5.14	5.95	5.96	6.11	5.3	5.69	5.51	5.95	5.71	5.89	6.53	6.2	5.84	5.94	5.84	5.76	6.07	5.72	6.32	5.85	5.9	5.98	5.64	5.88	5.63	6.29	5.89	5.69	6.27	6.23	5.69	6.34	6.12	6.77	6.33	5.71	5.37	6.36	4.67	5.44	6.44	6.29	6.02	5.98	5.61	6.42
CLEC5A	3.98	4.83	4.41	4.16	5.05	5.92	5.1	4.13	4.36	4.28	4.59	5.83	4.13	5.92	5.59	4.37	4.86	5.05	4.13	6.38	4.07	5.93	5.07	5.15	5.55	4.49	4.04	4.25	5.88	4.44	4.06	4.83	5.75	4.35	5.45	4.9	6.51	5.92	4.2	4.12	6.19	4.38	4.26	5.74	5.79	4.71	4.52	4.34	5.78
CRTAM	4.19	4.36	4.13	3.8	4.15	5.74	4.35	4.19	3.85	4.32	4.75	5.1	5.1	5.33	5.38	4.08	3.84	4.8	4.56	4.78	4.05	5.73	4.68	4.07	4.59	4.47	3.75	3.78	5.34	4.58	4.75	4.64	5.86	3.83	5.39	4.12	5.13	4.87	3.83	4.23	5.12	3.95	3.92	5.44	5.35	5.09	4.92	4.7	5.55
LCP2	6.4	6.92	5.92	5.52	5.77	8.61	6.95	5.13	5.29	6.23	7.18	7.94	6.87	7.59	7.73	5.96	6.12	7.04	6.92	7.44	6.26	7.78	6.66	8.59	7.52	6.54	5.45	5.27	7.6	7.54	7.1	7.14	7.97	5.23	7.74	6.97	7.6	7.72	5.65	6.33	7.83	5.65	5.56	7.48	7.87	7.05	6.74	6.6	7.83
ABHD3	5.03	5.38	5.05	5.07	4.82	5.99	5.37	5.09	4.75	4.98	5.57	6.06	5.72	5.82	5.97	5.07	5.01	5.33	5.49	5.62	5.19	5.74	5.35	5.02	5.7	5.33	4.93	4.71	5.89	5.48	5.39	5.68	6.76	4.9	5.86	5.52	6.07	5.63	4.87	4.84	5.62	4.97	5.2	5.85	5.97	5.51	5.3	5.06	5.72
NFKBIE	7.25	7.22	6.97	5.91	6.67	8.2	7.75	6.96	6.49	7.16	7.61	8.25	6.83	8.16	8.15	7.61	6.75	7.61	7.07	8.1	6.71	8.38	7.58	7.97	8.26	7.56	7.78	6.81	7.97	7.9	7.47	7.75	8.49	6.21	8.25	7.71	8.16	8.34	6.92	5.99	8.1	6.61	6.34	8.08	8.54	7.6	7.6	7.96	8.02
TNFRSF21	6.76	6.88	6.34	6.13	6.15	8.8	7.93	5.75	5.58	7.3	7.19	8.13	6.79	8.35	8.14	5.66	5.92	6.85	7.29	7.8	6.69	8.04	6.98	6.81	7.71	7.05	5.96	5.47	8.22	7.35	7.06	7.58	8.69	5.22	8.3	8.25	8.59	8.14	6.77	5.06	8.58	6.93	5.77	7.98	8.09	7.54	7.21	7.11	8.09
RGL4	4.85	4.4	4.38	4.21	4.21	5.09	4.95	4.35	3.98	4.85	5.73	5.57	4.81	5.48	5.01	3.84	3.84	5.17	4.56	5.08	4.55	5.45	5.23	5.74	5.93	4.33	3.95	4.03	4.97	5.83	5.11	5.79	6.53	3.9	5.53	5.08	4.72	5.23	3.96	4.01	5.31	4.13	4.01	5	5.49	4.42	4.38	5.43	5.14
HLA-DOB	4.77	5.01	4.33	4.54	4.41	5.59	4.99	4.59	4.16	5	5.45	5.53	4.49	5.4	5.22	4.24	5.07	4.87	4.74	5.03	5	5.16	5.18	4.67	5.02	4.64	4.63	4.8	5.11	4.98	5.36	4.89	4.78	4.26	5.37	4.33	4.91	5.24	4.78	4.31	5	4.33	4.4	5.25	5.32	4.43	4.96	5.45	5.36
PHYHD1	5.47	5.33	5.32	5.58	5.25	4.52	5.1	4.37	6.17	5.5	5.26	4.74	5.52	4.87	5.12	5.17	5.21	4.84	5.42	4.78	4.97	4.78	5.29	4.46	4.73	4.91	5.44	5.26	4.89	4.89	5.27	5.17	3.95	5.96	4.69	4.49	4.87	4.53	5.61	5.86	4.96	4.89	5.56	4.97	4.54	4.88	5.34	5.25	4.97
CDH23	4.19	4.41	4.02	4.43	4.05	5.8	4.33	3.89	4.04	3.89	4.27	4.64	4.17	5.38	4.96	4.06	3.64	4.43	4.35	4.41	4.27	5.49	4.2	3.98	4.53	4.8	4.17	3.93	5.23	4.31	4.41	4.52	4.23	4.33	5.57	3.99	6.05	5	3.95	4.19	4.59	4.21	4.27	5.39	4.66	4.53	4.41	4.17	5.62
HLA-DPA1	9.66	10.62	8.75	8.57	9.32	11.45	10.69	9.67	8.4	9.49	10.53	10.91	9.95	11.14	10.94	9.2	8.55	10.33	10.08	10.97	9.89	11.16	10.01	7.95	10.77	9.91	9.81	8.56	10.98	10.27	10.58	10.69	11.17	7.84	11.17	10.39	10.95	11.27	9.7	8.16	10.62	9.37	8.95	10.58	11.17	10.5	10.3	9.66	11.22
HENMT1	5.96	6.36	5.98	6.42	5.92	6.96	6.06	5.74	5.98	6.32	6.42	7.07	6.49	6.73	6.87	5.66	5.89	6.54	6.26	6.78	6.18	6.9	6.57	6.18	6.67	6.62	5.59	5.56	6.58	6.43	6.64	6.45	7.5	5.8	6.79	6.44	6.61	6.87	5.66	5.69	6.89	5.83	5.91	6.67	6.9	6.52	6.34	6.51	6.86
CCDC28A	7.29	7.48	6.6	7.41	7.24	7.97	7.48	6.86	6.44	7.02	7.63	7.79	7.3	7.81	7.84	6.66	6.32	7.54	7.39	7.66	7.6	7.91	7.31	6.88	7.63	7.42	7.08	6.82	7.78	7.4	7.45	7.68	7.99	6.85	7.84	7.2	7.78	7.72	6.94	7.45	7.78	7.21	7.6	7.58	7.97	7.57	7.63	7.58	7.85
ZNF281	6.02	5.74	5.99	5.53	5.57	6.57	5.76	5.29	6	6.05	6.17	6.24	6.21	6.27	6.27	5.79	6.13	5.99	5.92	6.05	5.67	6.23	6.01	6.01	6.15	5.62	5.67	5.77	6.13	6.07	5.83	6.18	6.77	5.71	6.08	6.25	6.23	6.24	5.61	5.42	6.27	6.18	5.33	6.18	6.41	5.95	6.01	5.99	6.27
ACOT13	7.17	7.52	7.88	7.28	7.07	8.21	7.37	7.44	6.81	6.85	7.57	8.02	7.7	8.15	7.99	6.99	6.75	7.36	7.43	7.81	7.39	8.02	7.16	7.42	7.95	7.39	7.08	7.04	8.06	7.3	7.68	7.91	8.98	6.78	8.29	7.86	7.95	8.18	6.72	7.17	7.86	7.3	7.03	8.03	8.21	7.68	7.48	7.05	8.02
TPD52L1	8.42	8.38	8.48	7.87	8.69	6.58	7.35	8.52	7.7	8.15	8.32	6.73	8.18	7.79	7.22	8.31	7.71	7.65	7.82	7.61	8.45	7.44	8.15	7.07	7.57	7.57	8.39	8.69	7.64	7.89	7.56	8.24	6.47	8.08	7.81	7.11	7.55	7.39	7.75	7.94	7.09	8.3	8.17	7.45	7.58	7.64	8.03	8.07	7.54
CD6	4.6	5.49	4.08	4.2	4.74	7.06	6.47	4.66	3.98	5.15	6	6.11	5.66	6.75	6.48	4.24	4.24	6.03	5.93	5.87	5.16	6.52	6.27	4.96	5.94	5.8	4.87	4.15	6.35	6.65	5.75	5.56	4.97	3.9	6.51	5.48	5.99	6.8	5.15	4.31	6.31	4.25	4.47	6.14	6.37	5.57	4.99	6.05	6.36
PILRA	6.73	6.89	5.47	6.81	6.36	7.83	6.86	5.79	5.91	6.75	6.76	7.15	6.67	7.43	7.41	6.14	5.87	6.91	6.82	7.15	6.79	7.52	6.61	6.13	7.41	6.9	6.08	5.99	7.38	6.6	6.79	6.91	7.3	5.69	7.24	6.55	7.4	7.25	5.99	5.68	7.24	5.19	6.59	7.25	7.52	6.99	6.99	6.26	7.47
GAL3ST4	4.62	4.79	4.73	4.42	4.31	5.78	4.5	4.55	4.36	4.4	4.74	5.27	4.43	5.39	5.54	4.3	4.54	5.12	4.78	4.9	4.67	5.31	4.67	4.77	5.15	5.46	4.34	4.4	5.31	4.94	4.8	5.49	7.17	4.43	5.97	5.01	5.71	5.51	4.38	4.49	5.28	4.45	4.43	5.2	5.26	5.35	4.65	4.38	5.4
AMPH	5.13	4.56	5.1	5.44	5.02	3.93	5.02	4.97	6.05	5.47	4.8	4.21	5.45	4.23	4.07	4.96	4.94	4.23	4.87	3.94	4.25	4.19	4.82	4.33	3.95	4.51	5.25	4.67	4.04	3.98	4.64	4.68	3.97	4.74	3.87	3.95	4.13	3.97	5.41	5.49	4.26	5.02	4.89	4.36	3.81	4.29	4.9	4.19	4
FAM78A	5.17	6.03	4.78	4.74	4.97	7.34	5.64	4.63	4.81	5.31	6.07	7.07	5.98	6.79	6.81	4.5	5.08	6.38	6.34	6.68	5.73	7.03	6.23	5.74	6.83	6.29	4.31	4.47	6.79	5.95	6.52	6.05	7.96	4.7	6.95	6.37	6.77	7.1	4.65	4.52	6.9	4.6	4.65	6.91	6.94	6.55	6.24	5.77	6.94
MAPKAPK3	6.55	6.93	6.8	6.24	6.64	8.65	6.65	6.11	6.68	7.24	6.9	8.24	7.04	7.92	7.95	6.48	7.09	7.18	7.23	7.84	6.36	7.93	7.42	6.91	7.54	7.54	6.24	6.49	8	7.03	6.91	7.48	8	7.03	8.05	7.31	8.17	8.05	6.16	6.36	7.72	6.02	6.41	8.01	7.93	7.46	7.17	7.02	8.06
PRKAG2	7.61	7.15	7.46	7.68	7.6	6.8	7.74	7.31	7.5	7.01	7	7.14	7.61	7.21	7.37	8.05	7.49	7.15	7.28	7.32	7.77	7.25	6.87	7.62	7.15	7.81	7.45	7.41	7.17	7.47	6.96	6.96	7	7.42	7.06	7.21	7.47	7.2	7.56	7.68	7.14	7.62	7.59	7.35	7.22	7.28	6.5	7.26	6.81
TMEM56	5.23	4.98	5.43	5.48	5.52	4.04	4.78	5.57	5.61	4.97	4.72	3.92	4.78	4.15	4.11	5.7	5.25	4.49	5.08	4.46	5.5	4.64	4.52	4.59	4.34	4.68	5.51	5.32	4.26	4.81	4.43	4.74	3.93	5.32	4.68	4.07	4.28	4.26	5.56	5.53	4.28	5.44	5.08	4.76	4.03	4.79	4.46	4.75	4.52
KIAA0930	6.45	6.58	6.45	6.23	6.1	7.05	6.61	5.96	6.12	6.59	6.48	6.73	6.53	7.13	7.06	6.37	6.34	6.48	6.56	6.86	6.26	7.27	6.59	5.9	6.72	6.91	6.11	5.92	7.29	6.31	6.39	6.7	6.95	6.44	7.37	6.64	7.63	7.13	6.11	6.35	6.83	5.82	5.91	7.43	7.1	6.88	6.61	6.19	7.31
C7orf29	4.89	5.03	4.47	5.26	4.55	5.44	4.88	4.38	5.24	5.25	5	5.38	4.84	5.83	5.2	4.71	4.61	4.91	4.84	4.98	5.29	5.68	5.06	4.29	4.84	4.29	4.8	4.48	5.21	5.1	5.03	5.03	5.74	4.65	5.89	4.69	5.31	4.97	5.03	4.94	5.24	4.45	4.26	5.61	5.6	4.72	5.15	5.29	5.86
TSPAN4	8.2	8.33	7.42	7.85	7.65	9.68	8.27	7.18	7.29	8.11	8.35	8.64	7.75	8.54	8.57	7.75	7.55	8.04	8.34	8.37	8.31	8.68	8.24	8.15	8.72	8.61	7.48	7.75	8.58	8	8.45	8.37	8.8	7.7	8.61	8.32	8.98	8.61	7.86	7.39	8.61	7.42	7.85	8.61	8.34	8.23	8.25	8.01	8.69
GRINA	6.67	6.88	6.4	6.36	6.48	8.16	7.37	6.26	6.52	7.09	6.71	7.09	6.94	7.32	7.26	6.33	6.65	6.79	7.07	7.02	6.4	7.35	6.8	6.73	7.15	6.79	6.55	6.39	7.33	6.62	6.96	7.06	7.61	6.56	7.44	6.9	7.69	7.16	6.75	6.28	7.25	5.86	6.59	7.22	7.28	6.8	6.69	6.67	7.53
BLK	3.85	3.84	3.61	3.63	3.64	4.12	4.45	3.77	4.06	3.95	4.43	4.23	3.89	4.34	4.71	3.61	3.78	4.45	3.75	4.07	4.07	4.28	4.83	3.74	4.08	4.01	3.77	3.95	4.19	4.62	3.9	4.25	4.35	3.74	4.29	4.92	3.9	4.22	3.81	3.84	4.15	3.96	3.95	4.95	4.3	3.96	4.29	5.29	4.39
KCNK13	3.83	4.18	4.03	3.68	3.95	4.95	4.19	4.16	3.68	3.82	4.04	4.67	4.02	4.88	4.51	3.9	4.09	4.25	4.22	4.63	3.76	4.87	4.22	3.9	4.4	4.05	3.92	3.5	4.75	3.82	4.08	4.58	5.51	4.05	4.8	4.43	5.22	4.57	3.97	3.81	4.47	4.13	3.83	4.73	4.71	4.36	4.05	4.22	4.76
ZAK	8.31	8.17	8.75	8.23	8.07	6.78	7.71	8.28	8.16	7.99	7.94	6.95	7.62	7.1	6.93	8.31	7.96	7.97	7.72	7.43	8.32	7.34	8.02	6.93	7.09	7.26	8.46	8.31	6.96	7.9	7.88	7.89	6.51	8.39	7.15	6.69	7.09	6.81	8.08	9.04	7.26	8.91	8.4	7.2	6.78	7.55	8.1	8.27	7.11
ATP6V1B2	7.37	7.73	7.69	6.75	7.25	9.08	7.6	6.74	7.23	7.5	7.83	8.23	7.59	8.34	8.36	7.41	7.6	7.71	7.45	8.17	6.89	8.38	7.56	7.48	7.92	7.38	7.13	7.27	8.42	7.56	7.4	7.9	8.74	7.28	8.48	7.58	8.61	8.4	7	7.08	8.29	7.15	7.13	8.35	8.44	7.99	7.63	7.43	8.63
RAB11FIP1	6.7	6.27	5.59	5.36	6.79	7.45	6.86	5.73	5.9	6.22	6.91	7.16	6.59	7.24	7.27	6.45	5.97	6.8	6.61	7.18	6.54	7.28	6.37	6.17	6.51	6.79	6.52	5.83	7.41	7.21	6.01	7.02	7.37	5.97	7.23	6.49	7.38	6.99	6.22	6.21	6.99	6.17	6.22	7.43	7.06	6.88	6.33	6.33	7.19
RIMS3	6.88	6.95	6.36	7.35	6.96	5.92	6.3	7.06	7.37	6.84	6.71	6.17	6.77	6.36	6.49	6.88	6.15	6.62	6.62	6.24	7	6.53	6.09	7.77	6.37	6.56	6.97	7.24	6.26	6.65	5.76	6.43	6.91	7.58	6.72	4.98	6.65	6.06	7.66	7.46	6.21	7.06	6.51	6.64	5.99	6.65	6.8	7.04	6.65
EYA2	5.25	5.75	4.83	4.79	4.8	7.26	5.69	4.85	4.96	5.21	5.41	6.22	5.92	6.1	6.5	4.77	5.25	5.83	5.94	5.68	4.73	6.24	5.19	5.3	5.91	5.35	4.63	4.37	6.48	5.49	5.86	5.15	6.03	4.72	6.01	3.99	5.97	6.16	5.43	5.6	5.84	5.72	5.52	5.69	6.25	5.53	5.47	5.27	6.29
SLC46A2	3.83	4.2	4.04	3.93	4.03	4.46	4.12	3.96	3.7	3.95	4.43	4.52	3.81	4.2	3.73	3.98	3.87	4.27	4.17	4.69	3.99	4.79	3.93	4.05	4.3	3.75	4	3.92	4.43	4.03	4.11	4.36	4.52	4.05	4.33	4.11	4.8	4.54	3.55	4.13	4.37	3.58	3.97	4.29	4.38	4.24	4.47	3.99	4.46
KIAA1324L	6.05	5.89	5.88	5.42	5.98	4.8	5.7	5.35	5.97	5.43	5.97	5.15	5.22	4.94	4.99	5.73	5.63	4.77	5.56	5.21	5.58	5.04	5.98	5.17	5.14	5.18	5.36	6.03	4.65	5.58	6.03	5.98	5.11	5.26	5.11	4.81	4.85	4.89	5.38	5.73	5.27	5.91	5.92	4.69	4.78	4.78	5.54	6.05	4.7
SLC28A3	3.59	3.72	3.69	3.75	3.88	4.77	3.78	3.85	3.65	3.69	3.95	4.23	3.94	5.3	5.08	3.68	3.67	3.85	3.86	4.45	3.8	4.97	3.66	3.7	4.6	3.96	3.55	3.75	4.31	3.78	3.4	3.74	3.71	3.84	4.8	4.04	5.98	4.44	3.43	3.74	4.76	3.71	3.57	4.91	4.95	3.98	4.27	3.66	5.24
ME2	6.29	6.66	6.67	6.01	6.27	7.86	6.35	6.02	6.47	6.33	6.48	7.52	6.76	7.6	7.23	6.23	6.62	6.6	6.32	7.07	6.25	7.22	6.43	6.53	6.99	6.4	6.03	6.19	6.99	6.51	6.43	6.94	8.96	6.63	7.47	6.64	7.67	7.16	5.89	6.42	6.95	6.42	6.04	7.22	7.37	6.94	6.47	6.31	7.3
PDZD8	6.77	6.4	6.85	6.77	6.83	5.34	6.77	6.91	6.58	6.37	6.63	6.01	6.75	6.26	6.23	6.96	6.73	6.3	6.79	6.48	6.83	5.95	6.48	6.98	6.38	6.73	6.74	6.86	6.31	6.57	6.29	6.3	6.13	6.81	6.35	6.68	6.5	6.37	6.77	6.58	6.36	6.98	6.62	6.3	6.47	6.19	5.69	6.47	6.15
LHX2	4.2	4.24	4.38	4.23	3.87	5.44	4.25	4.17	4.04	4.15	4.16	4.6	5.02	5.27	5.77	4.17	3.88	4.13	4.12	5.3	4.01	4.85	3.78	4.14	4.31	4.39	3.79	4.19	5.6	4.58	4.01	4.04	4.63	4.21	4.29	4.56	4.47	4.55	4.02	4.36	4.2	4.34	4.12	5.56	5.6	4.86	4.02	4.14	4.28
BCL2A1	6.93	6.68	7.23	6.74	6.61	7.88	7.18	6.91	6.15	6.9	7.28	7.99	7.37	7.74	7.86	6.83	6.45	7.18	6.9	7.46	6.57	7.78	6.57	9.28	7.74	6.63	6.55	6.43	7.57	7.49	7.05	7.43	8.48	6.06	7.83	7.12	7.8	7.68	6.29	6.98	7.99	6.58	6.7	7.95	7.92	6.96	7.02	7.01	7.92
DEF6	5.39	5.6	4.92	5.54	5.17	6.86	5.87	5	5.19	5.69	5.71	6.53	5.69	6.64	6.61	5.13	5.18	6.2	5.81	6.44	5.09	6.62	6.35	5.73	6.31	6.14	4.83	4.56	6.41	6.26	5.87	6.2	6.88	5.38	6.61	5.95	6.6	6.72	4.95	4.46	6.48	4.72	5.08	6.32	6.61	5.87	5.68	5.92	6.68
PLA2G2A	8.86	6.77	10.09	6.76	6.63	4.32	9.4	5.18	9.28	9.73	9.27	4.93	8.93	4.04	3.97	9.54	8.83	4.26	9.44	3.92	7.31	3.69	8.59	5.15	4.22	4.49	7.73	7.65	4.88	4.1	8.39	9.16	4	9.78	4.07	4.08	3.86	4.01	6.41	9.43	4.44	9.43	8.77	4.07	4.33	4.56	6.75	8.27	3.87
SFT2D1	7.1	7.22	7.53	6.85	6.82	8.04	7.14	7.14	7.15	7.08	7.19	7.53	7.37	7.68	7.54	6.99	7.37	7.06	7.35	7.44	6.85	7.61	7.21	7.39	7.35	6.81	6.88	6.99	7.5	7.04	7.18	7.59	8.41	6.8	7.84	7.4	7.89	7.49	6.79	6.98	7.48	6.9	6.79	7.51	7.74	7.42	7.17	6.94	7.69
CLECL1	3.98	4.55	4.94	4.47	4.02	6.11	5.2	4.58	4.21	4.55	4.36	4.71	5.16	5.8	5.53	4.07	4.64	5.09	5.16	5.6	4.01	5.43	4.81	4.26	4.37	5.05	3.67	4.15	4.44	4.46	5.12	5.14	4.31	4.16	4.42	4.5	4.76	5.35	4.09	4.54	4.86	4.43	4.11	5.53	4.74	5	5.07	5.01	5.93
SQRDL	8.89	9.13	8.81	9	9.04	9.51	9.31	9.5	9.04	9.04	9.19	9.64	9.2	9.68	9.82	9.04	8.98	9.33	9.15	9.5	9.2	9.62	8.95	9.25	9.56	9.2	8.94	9.29	9.81	9.19	8.77	9.07	9.72	9.14	9.62	8.87	9.76	9.67	8.96	9.23	9.45	8.85	9.3	9.85	9.7	9.56	9.14	8.95	9.62
NFIL3	9.59	7.54	9.55	8.17	8.24	8.11	8.68	8.14	8.49	8.41	9.1	7.4	8.42	7.15	7.02	9.7	8.23	7.35	7.95	7.56	6.87	7.08	7.58	8.59	7.88	6.33	9.36	9.06	6.83	9.09	8.17	9.43	7.93	8.98	7.31	7.04	7.39	7.26	9.22	9.61	7.91	9.93	9.36	7.01	7.35	6.4	7.43	8.36	7.24
FAM177A1	8.43	8.1	8.46	8.14	8.06	7.58	8.55	8.58	8.25	8.14	8.17	8.14	8.46	8.06	8.27	8.91	8.24	8.26	8.2	8.32	8.53	7.82	7.93	8.54	8.1	8.74	8.43	8.54	8.26	8.58	8	7.79	7.89	8.45	8.02	8.3	7.97	8.15	8.46	8.19	8.12	8.81	8.57	8.36	8.09	8.37	7.65	8.42	7.84
PPP1CA	6.78	7.04	6.75	6.32	6.67	7.27	6.96	6.51	6.85	7.25	7.13	7.27	6.93	7.64	7.34	6.71	7.2	7.09	6.9	7.38	6.83	7.43	7.29	7.55	7.37	7.28	6.4	6.68	7.47	7.07	7.3	7.43	7.56	7.1	7.57	7.38	7.69	7.57	6.23	6.51	7.34	5.95	6.48	7.48	7.44	7.25	6.95	6.9	7.61
ISG20	8.25	7.75	7.87	6.62	7.46	7.95	8.73	7.25	6.61	7.7	8.51	8.15	8.54	8.78	8.41	7.5	7.05	8.33	7.74	8.12	7.58	7.95	8.81	9.32	8.36	7.48	8.06	7.65	7.71	9	8.19	8.27	7.81	6.85	8.07	8.46	7.64	8.29	7.87	7.53	8.68	8.01	7.98	7.92	8.66	7.95	7.87	8.54	7.86
ALK	3.66	3.78	3.73	3.65	3.57	5.69	4.13	3.78	3.75	3.88	4.14	4.67	4.4	4.59	4.82	3.34	3.84	3.81	4.08	4.31	4	3.76	3.79	3.87	4.2	4.11	3.56	3.74	4.7	3.85	3.88	3.96	5.17	3.74	5.77	3.81	5.57	5.13	3.57	3.62	5	3.6	3.55	3.99	4.81	4.87	3.82	4.25	4.35
KIAA1199	4.97	6.52	5.05	3.82	6.8	7.06	5.25	5.02	3.84	5.28	5.98	7.61	5.14	7.47	6.56	5.16	4.72	5.41	4.49	7.77	5.06	6.38	5.72	7.15	6.73	5.94	5.02	5.52	7.01	5.27	5.38	5.64	7.32	4.6	6.7	4.47	6.3	7.47	4.17	4.39	6.58	4.46	4.84	5.98	7.61	4.84	5.89	4.94	6.82
STAB1	7.49	8.45	6.32	7.31	6.72	8.51	7.74	5.13	6.53	7.56	8.04	8.88	7.56	8.65	8.15	6.6	7.23	7.65	8.05	8.4	7.82	8.25	8.28	7.64	9.2	8.32	6.31	6.52	8.21	8.21	8.63	8.46	9.05	6.64	7.94	8.65	8.31	8.57	6.92	5.31	8.54	5.56	6.79	8.22	8.69	8.3	8.18	7.22	8.07
ANKRD35	8.29	8.5	8.49	8.8	8.06	7.2	8.23	9.12	8.66	8.66	8.16	7.87	8.45	7.86	7.83	8.35	7.76	7.8	8.66	8.6	8.43	7.98	8.27	8.03	8.37	8.21	8.1	8.19	7.66	8.39	8.44	8.03	6.39	8.55	7.95	7.51	7.14	7.97	8.51	8.54	8.37	7.88	8.58	8.17	7.83	8.15	8.29	8.72	7.99
MNAT1	6.53	6.26	6.83	6.67	6.49	5.9	6.41	7.22	6.75	6.42	6.25	6	6.12	5.77	5.73	6.49	6.82	6.32	6.48	5.94	6.34	6.13	6.12	6.48	5.9	6.24	6.74	6.78	6.2	6.31	6.08	6.33	6.01	6.75	6.14	6.11	6.09	5.99	6.48	6.8	6.08	6.83	6.65	6.14	6.06	6.17	6.32	6.27	6.05
MYRIP	6.59	6.52	5.69	5.49	6.42	4.42	5.12	5.22	5.38	5.39	6.87	4.66	5.21	4.34	4.02	6.4	5.94	5.8	5.76	4.61	6.85	4.52	6.27	4.79	5.48	5.47	6.25	6.31	4.86	5.6	6.07	6.34	3.71	5.99	4.27	5.13	4.81	4.6	5.13	6.91	4.38	7.17	6.91	4.74	4.5	5.57	6	6.53	4.49
CCDC151	5.08	5.35	5.04	5.25	5.47	6.13	6.09	5.34	4.6	5.84	5.33	5.98	5.72	5.75	6.27	5.59	4.55	5.44	5.71	6.05	5.3	6.36	4.99	5.55	5.66	5.44	5.19	5.49	6.26	5.44	5.18	5.09	5.17	4.95	6.01	5.25	5.82	5.67	5.51	4.92	5.96	5.21	5.46	6.34	5.83	5.61	5.52	5.42	6.04
ESPL1	4.48	4.85	5.03	4.26	4.52	5.56	4.83	5.05	4.73	5.23	4.48	5.61	5.09	5.28	5.17	4.67	5.3	5.14	5.05	5.45	4.85	5.31	4.74	5.8	5.08	5.47	4.96	4.72	5.34	4.79	4.91	5.01	4.9	4.62	5.25	5.56	5.37	5.41	4.8	4.73	5.36	4.74	4.99	5.31	5.21	5.4	5.18	5.11	5.31
RNF213	4.78	5.05	4.21	4.57	4.85	5.76	4.55	4.46	4.53	4.73	5.21	5.72	5.01	5.51	5.49	4.45	4.78	5.3	4.67	5.04	4.83	5.29	4.4	4.6	5.21	5.08	4.46	4.48	5.04	5.29	4.79	4.88	5.45	4.94	5.43	5.07	5.29	5.23	4.66	4.65	4.91	4.49	4.67	5.07	5.3	5.09	5.08	5.02	5.15
DMXL2	4.36	4.61	4.38	4.18	4.3	5.37	4.89	4.17	4.09	4.42	4.75	5.28	4.91	5.45	5.09	4	4	4.35	4.44	4.95	4.28	5.42	4.4	4.57	5.27	4.35	4.45	4.13	5.21	4.62	4.5	4.99	5.31	4.22	5.21	4.62	5.29	5.25	4.35	3.94	5.14	4.18	4.25	5.21	4.97	4.52	4.84	4.17	5.01
HPS1	6.35	6.34	5.78	6.23	6.59	7.01	6.31	6.05	6.19	6.29	6.54	7	6.76	6.68	6.82	6.22	6.33	6.53	6.33	7.02	6.46	6.97	6.46	6.61	6.99	7.13	6.08	6.24	6.93	6.38	6.49	6.35	7.13	6.21	6.97	6.55	6.82	6.98	6.23	5.91	6.77	5.77	5.87	6.94	7.02	6.68	6.15	6.53	6.86
SLC24A6	6.44	6.98	5.78	6.23	6.64	7.5	6.83	6.15	6.48	6.92	6.73	7.31	6.94	7.41	7.24	6.1	6.36	6.62	6.71	7.09	6.88	7.41	6.68	6.22	7.33	7.18	6.4	6.36	7.28	6.8	6.73	7.04	7.53	6.54	7.36	6.87	7.51	7.43	6.42	5.89	7.18	5.21	6.38	7.46	7.5	6.86	7.16	6.4	7.33
NEURL3	4.14	4.28	3.95	3.89	4.06	5.24	4.75	4.1	3.81	4.35	4.49	5.3	4.56	5.85	5.88	3.83	4.06	4.67	4.43	5.14	4.15	5.78	4.11	4.25	4.94	4.76	4.48	3.93	5.7	4.69	3.94	3.96	4.63	3.77	5.68	4.05	5.68	5.61	4.37	3.77	4.76	4.18	3.72	5.51	5.4	4.92	4.94	5.03	5.75
KCNJ2	5.79	5.7	5.07	4.98	5.37	6.17	5.07	4.53	4.59	5.24	6.16	6.8	5.34	6.45	6.21	5.23	4.67	6	5.5	6.28	5.62	6.24	5.68	7.38	6.51	5.62	5.25	5.92	5.97	6.37	5.89	6.67	6.87	4.38	6.26	7.17	6.21	6.23	4.97	5.21	6.8	6.63	4.76	5.98	6.46	6.55	5.83	6.09	6.12
RHBDF2	6.79	7.79	6.25	6.31	6.88	8.87	8.37	6.18	6.29	7.36	8.01	8.84	7.66	8.39	8.48	6.52	7.43	7.98	7.96	8.37	6.86	8.56	8.07	8.2	8.8	7.5	6.87	6.07	8.54	7.66	8.16	7.34	8.57	6.32	8.4	7.58	9.01	8.32	7.02	5.8	8.62	5.29	7.25	8.58	8.47	7.98	7.23	6.98	8.82
TMEM136	7.03	6.94	7.85	7.64	6.8	6.07	7.08	8	6.97	6.82	6.7	6.41	7.41	6.48	6.3	7.4	6.94	6.86	7.25	6.6	7.22	6.6	6.77	6.47	6.72	6.78	7.33	7	6.5	6.74	7.04	6.84	6.03	6.53	6.28	6.87	6.34	6.33	7.48	7.61	6.62	7.79	7.42	6.6	6.39	6.76	7.16	6.82	6.5
CD33	5.95	7	6.02	5.58	5.42	8.24	6.66	5.31	5.8	6.3	6.7	7.92	6.73	7.69	7.47	5.23	6.1	6.95	6.94	7.19	6.31	7.69	6.85	5.46	7.71	6.74	5.18	5	7.41	6.69	7.14	7.13	8.31	5.77	7.72	6.98	7.82	7.68	5.17	5.01	7.46	5.34	5.42	7.38	7.79	7.05	7.14	6.06	7.69
TTYH3	6.17	6.27	5.82	5.79	5.82	7.89	6.55	5.89	5.73	6.3	6.35	7.19	6.84	7.39	7.35	5.8	6.19	6.36	6.81	7.08	6.24	7.39	6.37	6.49	7.15	6.67	5.93	5.54	7.19	6.43	6.45	6.68	7.72	5.64	7.35	6.93	7.62	7.07	6.3	5.07	7.09	5.2	5.61	7.44	7.28	6.83	6.37	6.03	7.55
CD109	7.38	7.7	7.14	6.61	7.47	7.93	6.88	7.14	6.46	6.72	7.61	7.82	6.55	8.21	7.97	6.85	6.93	7.94	6.98	7.96	7.81	8.33	7.16	7.25	7.55	8	8	7.14	8.33	7.34	6.85	7.47	7.16	6.95	7.87	7.77	8.46	8.16	7.17	6.55	7.85	7.41	7.11	8.17	7.84	7.81	7.83	7.56	8.39
SH3D19	8.74	8.5	8.53	8.75	8.69	6.52	7.88	8.11	8.32	7.91	8.53	7.18	8.13	7.76	7.5	8.34	8.3	7.93	8.16	7.95	8.67	7.58	8.28	7.19	7.32	7.69	8.51	8.34	7.93	7.96	8.28	8.42	6.71	8.51	7.44	7.78	7.56	7.41	8.27	9.14	7.59	8.89	8.65	7.72	7.57	7.96	8.18	8.03	7.54
PAPLN	6.03	5.87	4.59	5.93	5.94	6.66	6.08	5.08	4.95	5.4	6.46	6.77	5.53	6.31	6.48	5	4.9	5.97	5.9	6.07	5.9	6.72	6.06	4.73	6.67	6.32	5.48	5.09	6.63	5.52	6.65	6.33	5.19	4.75	6.53	5.04	6.67	6.29	5.72	5.35	6.76	5.9	5.53	6.66	6.23	5.68	5.84	6.26	6.46
TTLL11	5.56	5.22	5.58	6.05	5.99	4.6	5.37	5.99	6.06	5.46	5.26	4.42	5.38	4.76	4.78	5.56	5.48	4.84	5.3	4.79	5.52	4.83	5.14	4.75	4.82	5.21	5.73	5.67	4.78	5.13	5.05	4.88	4.52	5.58	4.98	5.21	4.95	4.69	5.79	5.61	4.62	5.29	5.53	4.86	4.61	5.06	4.99	4.62	4.78
IGF2R	6.69	6.62	6.32	5.85	6.31	7.62	6.48	6.02	6.19	6.43	6.89	7.17	6.75	7.22	7.26	6.29	6.5	6.85	6.47	6.74	6.6	7.49	6.29	6.57	6.98	6.7	6.49	6.3	7.3	6.69	6.74	6.94	7.51	6.01	7.27	6.77	7.33	7.23	6.26	6.28	7.28	5.58	6.22	7.36	7.3	6.91	6.74	6.56	7.35
LY75	5.49	5.53	5.1	5.15	4.87	6.45	5.5	5.57	5.51	5.72	5.84	6.15	5.65	6.47	6.25	5.07	5.4	5.66	5.93	6.09	5.35	6.52	5.8	5.01	5.65	5.24	5.79	4.45	6.01	5.57	5.63	5.85	6.33	5.02	6.42	4.99	6.17	6.05	5.62	5.52	6.18	5.48	5.44	6.02	6.42	5.76	6.08	5.51	6.56
BMP2K	4.79	5.33	4.9	4.55	4.91	6.62	5.44	4.83	4.9	5.43	5.34	5.9	5.25	5.95	6.05	4.95	5.05	5.29	5.54	5.63	4.74	6.01	5.06	5.27	5.81	5.23	4.64	4.84	5.93	5.19	5.02	5.69	6.8	4.73	6.04	5.36	6.17	5.96	4.6	4.5	5.77	4.51	4.63	5.61	6.09	5.41	5.22	5.04	6.02
GUSB	8.49	8.81	7.92	8.33	8.53	9.43	8.89	8.02	7.9	8.21	8.8	9.16	8.55	9.35	9.21	7.97	8.09	8.82	8.95	9.44	8.82	9.59	8.77	8.44	9.24	8.96	8.21	8.14	9.44	8.69	8.76	8.92	9.27	7.74	9.68	8.97	9.68	9.39	8.3	7.87	9.33	8.09	8.42	9.68	9.48	9.05	8.88	8.62	9.6
TMEM102	4.41	4.61	4.52	4.05	4.52	5.64	4.56	4.76	4.49	4.53	4.63	5.35	4.7	5.19	5.12	4.45	4.81	4.91	4.51	4.89	4.41	5.16	4.89	4.88	5.14	5.15	4.45	4.44	5.22	4.72	4.38	4.67	5.28	4.26	5.37	4.84	5.24	5.01	4.34	4.52	4.99	4.38	4.25	5.17	4.89	4.96	4.98	4.53	5.26
GAB1	5.47	5.07	5.4	5.48	5.72	4.39	5.47	5.59	5.82	5.48	5.18	4.68	5.03	4.93	5.08	5.91	5.03	5.11	5.46	5.17	5.59	4.92	5.22	4.87	5.23	5.62	5.74	5.72	4.94	5.77	5.06	5.2	4.43	5.73	5.06	4.91	5.06	4.89	5.62	5.4	4.72	5.15	5.55	4.96	4.8	5.34	5.1	5.3	4.78
ZCCHC24	7.13	7.25	7.09	6.82	6.8	6.35	6.52	6.43	7.24	7.06	7.09	6.43	7.21	6.46	6.27	6.69	6.99	6.33	7.14	6.29	6.73	6.33	7.05	5.8	6.52	6.6	6.85	6.94	6.73	6.68	7.35	6.91	5.51	7.47	6.28	6.45	6.37	6.44	7.28	6.97	6.53	6.67	6.39	6.49	6.32	6.49	6.86	6.99	6.55
CD163	8.33	9.85	8.75	9.16	7.87	10.63	9.67	6.21	8.7	8.98	9.7	10.44	10.08	10.52	10.16	7.42	9.53	9.8	10.75	10.42	8.71	10.12	9.47	8.81	10.87	9.14	6.68	7.08	10.01	9.24	10.13	10.2	10.87	9.25	10.1	9.96	10.29	10.31	7.72	7.98	10.6	8.74	8.75	10.21	10.47	9.81	9.69	8.41	10.18
TMEM180	5.55	5.87	5.23	5.35	5.25	7.37	6.25	5.21	5	5.85	5.73	7.25	6.14	7.11	6.8	5.19	4.99	6.01	5.95	6.55	5.67	6.94	6.19	5.95	7.05	6.45	5.16	5.05	6.82	6.03	5.77	6.58	8.26	4.76	6.71	6.4	7.13	7.26	5.37	4.74	6.7	4.68	5.17	6.94	6.66	6.65	6.27	5.82	7.03
SSBP2	7.26	7.02	7.27	7.6	7.29	6.3	7.13	8.31	6.91	7	7.51	6.48	6.88	6.6	6.55	7.54	6.7	7.22	7.17	6.82	7.48	6.46	7.17	6.67	7.09	7.33	7.46	7.53	6.69	7.47	7.35	7.04	5.89	7.34	6.46	6.4	6.46	6.58	7.6	7.35	6.63	7.72	7.95	6.6	6.46	6.93	7.06	7.62	6.56
MAGED2	8.07	7.72	8.11	8.55	8.08	6.98	7.83	8.17	8.4	8.17	8.01	6.95	7.54	7.31	7.3	8.01	8.02	7.93	7.68	7.45	8.04	7.43	7.55	7.36	7.33	7.89	8.43	7.95	7.79	7.67	7.75	8.08	7.12	8.13	7.51	8.3	7.86	7.27	8.28	7.98	7.53	7.39	8.76	7.73	7.42	7.62	7.63	7.69	7.67
ARRDC4	6.57	6.74	7.23	6.09	6.68	7.05	6.5	6.73	5.94	6.35	6.61	7.51	5.86	7.38	7.01	6.58	6.63	6.8	6.41	7.46	6.59	7.42	6.81	6.22	7.23	6.89	6.36	6.6	7.12	6.68	6.8	6.72	7.58	6.7	7.1	6.69	6.8	7.57	5.84	6.24	7.07	6.64	6.19	7.26	7.46	7.04	6.66	6.92	7.17
NLRC3	4.98	5.54	4.27	4.24	5.02	6.46	5.75	4.65	4.44	5.35	5.91	6.04	5.82	6.44	6.36	4.15	4.35	6.2	6.01	5.95	5.56	6.69	6.41	5.26	6.12	5.4	4.48	4.34	6.34	6.51	6.31	5.75	5.18	3.82	6.47	6.11	5.77	6.8	4.64	4.24	6.52	4.57	4.5	6.12	6.24	5.54	5.69	6.1	6.21
CYBASC3	6.3	6.47	6.2	5.84	6.17	6.76	6.53	5.96	6.31	6.5	6.51	6.47	6.69	7.05	6.98	6.03	6.05	6.46	6.38	6.73	5.74	7.17	6.51	6.1	6.65	6.47	6.13	5.74	7.13	6.21	6.6	6.68	6.73	5.91	7.26	6.63	7.35	7.09	6.19	6.13	6.77	5.83	6.19	7.21	7.08	6.68	6.66	6.06	7.22
QPRT	5.28	5.58	5.62	4.93	4.68	6.27	5.44	4.96	4.6	5.15	5.58	5.61	5.41	5.46	5.45	5.15	4.77	5.34	5.61	5.44	5.37	5.2	5.62	4.8	5.65	5.68	4.99	4.58	5.75	5.09	6.21	5.66	7.15	4.69	6.06	5.84	5.98	5.78	5.18	4.68	5.27	5.03	4.79	5.37	5.72	5.68	5.28	5.66	5.63
CCR7	5.66	5.67	4.64	5.35	5.62	6.48	8.12	5.07	4.64	5.52	6.83	6.68	5.8	6.9	6.73	5.13	4.57	6.47	6.09	6.65	6.04	6.84	6.82	5.56	6.88	5.94	5.88	4.8	6.48	8.1	6	7.17	6.29	4.98	6.63	7.33	6.51	6.66	5.09	4.43	7.32	5.39	4.97	7.11	7.09	6	5.79	7.42	6.85
VCAM1	5.89	6.82	6.52	4.9	6.27	6.79	6.86	6.4	5.03	6.91	6.66	6.93	5.38	7.27	7.21	5.89	5.57	6.88	5.79	7.49	6.3	7.04	6.55	5.06	6.71	6.43	6.48	6.16	7.33	6.97	5.99	6.77	6.05	5.46	7.12	6.49	6.84	7.28	6.84	4.97	6.62	6.38	5.66	7.17	7.56	7.03	6.7	6.94	6.97
NCSTN	7.85	7.99	7.55	7.43	7.68	9.09	7.88	7.11	7.57	7.7	8.07	8.69	7.77	8.4	8.63	7.66	7.66	8.05	7.94	8.17	8.08	8.59	7.93	7.61	8.4	8.15	7.73	7.55	8.47	8.1	8.23	8.11	8.67	7.55	8.4	8.22	8.45	8.36	7.9	7.53	8.37	7.38	7.85	8.39	8.41	8.43	8.3	8.03	8.41
HDGFRP3	7.04	7.08	7.7	7.15	7.01	5.99	6.77	7.33	7.38	7.14	6.9	6.5	7.26	6.58	6.67	7.1	7.23	6.66	6.98	6.72	6.91	6.51	6.8	6.91	6.47	6.69	7.21	7.19	6.92	6.75	6.77	6.82	5.78	7.29	6.4	6.73	6.41	6.39	7.07	7.3	6.43	8.19	6.77	6.58	6.31	6.67	6.78	6.73	6.57
IL17D	6.99	6.21	6.56	6.82	6.69	5.33	6.66	6.89	6.41	6.52	5.92	4.74	6.85	4.97	5.3	6.63	6.58	5.34	6.47	4.78	6.39	5.6	5.62	5.1	4.99	5.56	6.52	7.24	5.92	5	5.91	6.42	4.24	6.61	5.15	5.32	5.44	4.84	7.26	6.32	5.05	8.05	6.32	5.38	4.78	5.26	5.3	6.07	5.36
TMC8	5.35	6.33	4.44	5.2	5.61	7.28	6.41	4.92	5.01	6.05	6.58	7.22	6.25	7.26	7.11	4.95	5.16	6.79	6.65	6.83	5.81	7.2	6.95	5.92	7.15	6.49	5.08	4.72	6.84	6.95	6.75	6.35	7.7	4.48	7.03	6.53	6.92	7.29	5.34	4.17	6.9	4.35	5.18	6.59	7.1	6.09	6.03	6.7	7.25
PAK3	4.21	3.75	4.55	4.45	4.45	3.79	4.2	4.48	4.97	4.42	4.18	4.08	4.58	4.06	4.19	4.56	4.55	4.69	4.14	3.95	4.38	3.93	4.2	4.17	3.88	4.22	4.58	4.56	3.94	4	4.14	4.45	3.79	4.66	4.08	3.57	3.92	3.87	4.28	4.76	4.13	4.45	4.44	3.99	3.9	3.94	4.1	4.15	3.91
CTSK	9.59	10.6	9.34	9.3	9.22	10.61	9.61	8.82	8.71	9.21	10.37	11.04	9.79	10.09	10.18	9.21	8.89	9.77	9.59	10.23	9.23	10.04	9.99	7.56	10.43	10.72	9.26	8.86	11.12	10.22	9.98	10.03	8.67	8.78	9.64	9.16	9.91	10.18	9.26	9.2	10.1	10.1	8.54	10.71	9.82	9.71	10.6	10.63	9.91
MTSS1	6.13	6.54	5.58	6.05	5.76	7.45	6.07	5.01	5.12	5.83	6.36	6.83	6.08	6.45	6.66	5.83	5.8	6.36	6.54	6.81	6.21	7.04	5.68	5.47	6.85	6.43	5.47	5.55	6.88	6.13	6.53	6.56	7.11	5.49	6.89	6.06	7.02	6.84	5.41	6.03	6.95	5.96	5.73	6.51	6.89	6.39	6.37	6.19	7
KIF2C	5.03	5.17	5.03	4.68	5.06	5.69	4.89	4.7	4.45	5.56	5.26	5.91	5.51	5.64	5.8	5.31	5.36	5.37	5.03	5.64	4.68	5.82	4.39	6.83	5.44	5.38	4.91	4.99	5.62	4.96	5.54	5.36	5.17	4.64	5.74	6.08	5.71	5.73	4.86	4.75	5.71	4.95	4.82	5.68	5.49	5.4	5.76	5.24	5.59
SAC3D1	6.36	6.82	6.41	6.23	6.35	7.04	6.25	6.64	6.28	6.65	6.38	7.32	6.47	6.94	6.98	6.79	6.72	6.88	6.35	6.89	6.56	6.92	6.86	7.3	6.98	7.46	6.31	5.98	7.02	6.59	6.86	6.65	6.59	6.54	7.05	7.02	7.02	6.94	6.08	6.59	6.91	5.81	6.34	7.04	6.86	6.95	6.78	6.79	6.92
FCHO2	6.87	6.95	6.97	6.88	6.72	8.11	7.03	6.75	6.81	6.49	7.04	7.42	7.46	7.31	7.65	6.43	6.59	7.13	7.18	7.13	6.58	7.82	6.75	6.51	7.11	6.65	6.6	6.74	7.61	6.92	6.94	7.33	7.95	6.77	7.91	6.92	7.89	7.53	6.56	7.19	7.72	6.82	6.6	7.36	7.64	7.06	7.07	6.72	7.98
FBXO41	5.52	6.1	4.69	5.15	5.45	7.13	5.92	5.15	5.46	5.7	5.85	6.92	6.16	6.94	7.01	4.83	5.89	6.41	6.38	6.78	5.77	7.3	6.24	5.37	6.83	6.35	4.61	4.93	6.89	6.27	6.35	6.18	7.12	4.98	6.99	6.23	7.06	7.22	5.34	4.46	6.84	4.57	4.88	6.94	6.92	6.32	6.24	5.96	7.14
GUCY1A2	5.11	4.49	4.88	4.58	4.11	3.92	4.84	4.45	4.48	4.65	4.85	4.24	4.81	4.24	3.91	5.33	4.44	3.99	4.48	3.9	4.9	3.98	4.56	4.25	4.54	4.87	5.34	4.52	4.26	4.73	5.29	5.01	3.58	4.7	3.85	4.59	4.31	4.26	5.14	4.37	4.25	4.93	4.4	4.12	4.07	3.96	4.21	4.69	4.35
ARHGAP30	5.52	6.4	5.18	4.99	5.18	7.68	6.2	4.79	5.2	5.92	6.36	7.26	6.12	7.07	6.95	5.26	5.41	6.56	6.23	6.98	5.64	7.35	6.51	5.87	7.07	6.42	4.64	4.61	7.22	6.57	6.31	6.75	7.38	5.04	7.2	6.38	7.26	7.3	5.11	4.67	7.09	4.75	4.98	7.12	7.26	6.54	6.32	6.14	7.4
SNX7	7.75	7.53	8.12	7.53	7.66	7.03	7.13	7.86	7.67	6.72	7.39	7.13	7.69	7.38	7.15	7.7	7.83	7.59	7.57	7.3	7.59	7.17	7.38	6.84	7.02	7.28	7.67	7.57	7.54	7.35	7.34	7.42	6.79	7.94	7.14	7.55	7.13	7.14	7.24	8.13	6.08	8.12	7.55	7.31	7.07	7.34	7.58	7.4	7.39
TAF13	6.94	6.54	7.87	7.14	6.81	5.63	7.06	7.16	6.94	6.87	6.9	6.22	7.05	6.7	6.79	7.28	7.29	6.41	7.23	6.78	6.63	6.49	6.83	7.58	7.06	7.18	7.02	7.09	6.69	7.12	6.6	6.68	6.5	7.14	6.77	7.41	6.83	6.69	6.86	6.91	6.67	7.67	6.95	6.84	6.99	6.74	5.95	6.7	6.36
RGS12	5.37	5.67	4.9	5.13	5.31	6.02	5.42	4.99	5.13	5.45	5.21	5.54	5.49	5.73	5.94	5.38	5.08	5.5	5.34	5.59	5.72	6.05	5.4	5.69	5.72	5.96	5.16	5.36	5.92	5.51	5.31	5.49	6.14	5.07	6.07	5.7	6.09	5.96	5.42	5.39	5.92	4.94	5.54	5.82	5.71	5.51	5.45	5.59	6.09
CACNA2D4	4.94	5.64	4.92	4.88	5.22	6.62	5.6	4.78	4.67	5.5	5.38	6.8	5.79	6.73	6.72	5.14	5.04	5.8	5.54	6.74	5.35	6.84	5.64	5	6.61	5.69	4.59	4.54	6.69	5.48	5.63	5.6	6.51	4.87	6.39	5.45	6.41	6.72	4.72	4.67	6.39	4.63	5.16	6.42	6.9	5.47	5.79	5.37	6.89
C2CD2L	7.1	7.31	6.32	6.5	6.93	7.51	6.97	6.25	6.58	6.73	7.14	7.58	6.92	7.54	7.59	6.66	7.15	7.42	6.9	7.65	7.19	7.75	7.39	7.23	7.71	7.4	6.83	6.46	7.67	7.28	7.2	7.39	7.74	6.72	7.68	7.62	7.71	7.81	6.63	6.55	7.43	5.33	6.87	7.6	7.67	7.45	7.41	7.35	7.56
LITAF	7.59	7.36	7.12	7.02	7.28	8.79	7.82	7.22	6.96	7.41	7.45	8.25	7.71	7.88	8.21	7.45	7.14	7.57	7.17	7.82	7.1	8.04	7.1	7.19	7.69	7.18	7.37	7.21	7.93	7.83	7.19	7.61	8.36	6.92	8.2	7.2	8.09	7.96	7.89	6.97	7.98	6.76	6.98	8.03	8.23	7.6	6.99	7.32	8.15
RMI2	5.05	5.36	5.11	5.24	4.7	5.58	5.11	4.77	4.99	5.27	5.34	5.88	5.38	5.61	5.67	4.6	5.05	5.29	5.2	5.65	5.15	5.98	5.35	5.95	5.43	5.06	4.9	4.23	5.78	4.96	5.13	5.65	5.25	4.96	5.54	6.03	5.54	5.81	4.84	4.48	5.62	5.36	5.04	5.37	5.31	5.72	5.49	5.59	5.64
DOCK8	4.4	4.74	4.27	4.29	4.47	5.4	5.04	4.71	3.91	4.32	5.06	5.48	4.84	5.56	5.84	4.37	4.19	4.93	4.8	5.47	4.69	5.73	5.05	4.95	5.46	4.86	4.23	4.29	5.28	5.28	5.02	5.07	6.27	4.3	5.55	5.26	5.74	5.68	4.32	4.26	5.5	4.22	4.26	5.45	5.75	5.24	4.61	4.97	5.54
ITK	4.28	4.37	4.36	4.27	4.27	5.57	5.48	4.37	3.95	4.62	5.18	4.72	4.65	5.36	4.81	4.11	4.09	4.74	4.72	4.85	4.18	5.12	5.06	4.16	4.81	4.49	4.25	4.23	4.9	5.36	4.73	5.29	4.15	3.95	5.27	4.71	4.75	5.08	4.41	4.17	5.3	4.34	4.32	4.71	5.08	4.58	4.42	4.93	5
WDR81	7.29	7.79	6.74	6.66	7.27	8.68	7.3	6.12	6.67	7.36	7.87	8.33	7.55	8.02	8.17	6.96	7.33	7.68	7.73	7.85	7.33	8.1	7.79	7.51	8.26	7.99	6.87	7.05	8.05	7.42	8.05	7.77	8.57	7.49	8.21	7.87	8.22	8.22	6.6	7.27	8.13	6.6	7.39	8.01	8.15	7.7	7.74	7.74	8.07
NAV2	4.99	4.31	4.81	4.7	5.22	4.23	4.79	4.77	5.34	4.9	4.3	3.96	4.37	4.01	4.13	4.77	5.38	4.69	4.87	4.62	4.49	4.5	4.67	4.76	4.47	4.62	5.15	5.12	4.56	4.5	4.63	4.51	3.96	5.04	4.68	4.27	4.57	4.52	5.22	4.79	4.43	4.38	4.63	4.53	4.1	4.58	4.5	4.35	4.57
STK32A	4.41	4.28	4.59	5.22	4.37	4.13	4.36	4.69	4.94	4.93	3.94	3.78	4.02	4.11	4.31	4.32	4.43	4.08	4.3	4.06	4.56	3.93	4.1	4.16	4.01	4.05	4.59	4.63	3.79	4.24	4.06	4.09	3.65	4.57	4.33	3.63	4	3.76	4.38	4.15	3.82	4.35	5.35	4.24	3.94	4.12	4.06	4.24	4.2
KCNIP3	6.41	5.89	6.15	6.55	6.13	5	5.95	5.81	6.62	6.39	5.83	5.05	6.18	4.87	4.8	6.53	6.56	5.46	6.46	5.05	6.3	5.29	5.82	5.55	5.3	5.7	6.08	6.11	4.8	5.78	6.11	6.21	3.71	6.65	4.91	4.79	4.84	4.83	6.56	6.64	3.59	6.27	6.36	5.07	4.62	5.41	5.93	6.24	5.08
PPPDE2	5.26	5.37	5.66	4.58	4.87	6.92	5.57	5.19	5.4	5.7	5.17	6.06	5.48	5.81	5.87	5.48	5.82	5.27	5.54	5.62	5	5.91	5.48	5.93	5.75	5.45	5.12	5.42	5.89	5.11	5.22	5.55	6.04	5.4	5.85	5.96	5.96	5.73	5.1	5.27	5.77	5.22	5.18	5.87	5.85	5.67	5.43	5.24	5.78
BAG2	7.94	7.32	8.58	8.03	7.76	6.56	7.38	7.33	8.06	7.33	7.67	6.15	7.97	6.5	6.45	7.71	8.06	7.21	7.67	6.37	7.1	6.66	6.78	6.56	6.46	6.92	7.85	8.34	6.78	6.87	6.94	7.3	6.07	7.29	6.4	6.94	6.56	6.25	7.68	7.99	6.42	8.14	7.68	6.76	6.26	6.96	7.4	6.78	6.44
ANLN	4.02	4.3	4.63	4.28	4.19	4.73	4.19	4.12	4.1	4.48	4.11	4.71	4.52	4.65	4.6	4.32	4.72	4.09	4.19	4.54	3.98	4.6	3.92	5.42	4.24	4.28	4.11	4.01	4.59	4.18	4.53	4.71	4.44	4.14	4.7	4.81	4.93	4.71	4.14	4.26	4.36	4.31	4.09	4.76	4.23	4.21	4.18	4.31	4.66
MBNL1	9.81	9.53	9.72	10.26	9.99	8.67	9.73	9.85	9.96	9.28	9.62	9.2	9.89	9.28	9.7	10.19	9.75	9.71	9.4	9.34	10.35	9.2	9.31	9.28	9.46	10.1	9.82	10.08	9.18	10.03	9.33	9.35	9.12	9.98	9.4	9.71	9.21	9.39	9.89	9.51	9.26	10.11	9.88	9.45	9.27	9.87	9.48	9.85	9.05
RGPD6	6.36	5.68	6.14	5.94	6.26	4.98	6.12	6.19	5.98	5.95	6.2	5.18	5.94	5.78	5.73	6.58	6.06	5.46	5.94	5.93	5.96	5.38	5.96	6.21	5.92	5.88	6.6	6.43	5.58	6.56	5.79	6.06	5.72	6.1	5.73	5.74	5.65	5.86	6.59	5.85	5.67	6.55	6.37	5.65	5.63	5.84	5.28	5.57	5.59
AKAP2	5.75	5.5	6.39	5.35	5.68	5.13	5.66	5.42	6.09	5.79	5.52	4.89	5.77	5.32	4.84	6.06	6.18	5.23	5.06	5.03	5.34	4.96	5.14	5.53	4.94	4.81	6.2	5.84	5.14	5.5	5.38	5.36	4.62	6.14	4.99	5.44	5.08	4.93	5.67	5.87	5.13	5.56	5.46	5.25	5.06	5.62	5.38	5.31	5.08
CASP4	8.42	8.61	8.82	8.37	7.56	8.74	8.75	7.99	8.18	8.75	8.88	8.87	8.64	8.65	8.31	8.42	8.16	8.38	8.75	8.75	8.06	8.77	8.85	8.96	8.71	8.24	8.09	8.8	8.63	8.8	9.08	9.03	9.13	8.33	8.93	8.7	8.68	8.82	8.24	7.78	8.88	8.58	8.1	8.68	9	8.48	8.34	8.46	8.75
ATM	5.59	5.69	4.97	5.17	5.47	5.87	5.37	5.07	4.83	4.94	5.96	6.01	5.21	5.86	6.02	5.52	4.78	5.76	5.33	5.91	5.7	5.54	5.89	5.31	6.08	5.44	5.47	5.33	5.99	5.87	6	5.92	5.94	5.14	6.09	5.41	6.07	6.07	5.36	4.98	5.45	5.29	5.38	5.88	6.17	5.37	5.93	5.42	6.05
ELOVL7	5.55	4.8	4.76	4.63	4.78	4.12	5.08	4.23	4.95	5.75	5.68	4.08	4.89	4.08	4.22	5.01	5.04	4.22	4.98	4.07	4.88	3.71	4.82	5.28	4.22	4.19	5.1	5.2	4.23	4.08	4.21	5.82	4.42	4.94	3.98	3.86	3.78	3.99	4.82	4.86	4.03	5.14	4.73	3.91	4.33	4.18	4.54	5.1	4.1
PCDHGB4	5.46	5.26	5.28	5.71	6.09	4.39	5.51	5.44	5.28	5.64	5.53	5.09	5.49	5.15	5.2	5.42	5.33	5.6	5.24	5.49	5.8	4.96	5.8	5.55	5.71	5.77	5.86	5.9	5.35	5.63	5.79	5.31	4.16	5.64	5.25	5.73	5.24	5.12	5.72	4.97	5.48	5.06	5.95	5.42	5.37	5.45	5.24	5.45	4.64
SLC37A4	5.98	6.07	5.56	5.7	5.77	7.28	6.02	6.06	5.76	5.81	5.92	6.65	6.08	6.29	6.4	5.89	5.95	6.28	6.2	6.26	5.8	6.55	5.94	6.23	6.49	6.34	5.83	5.97	6.48	5.95	6.24	6.11	6.53	5.81	6.46	6.15	6.58	6.49	5.97	5.79	6.5	5.81	5.8	6.39	6.53	6.23	6.17	6.18	6.64
MYO1B	6.6	6.47	7.04	6.53	6.54	5.64	6.38	6.76	6.83	6.34	6.54	6.25	6.16	6.07	5.96	6.67	7.2	6.85	6.41	6.36	6.65	6.34	6.79	7.31	6.05	6.45	6.66	6.93	6.23	6.64	6.89	6.54	5.48	6.85	5.88	6.56	5.92	6.08	6.47	6.91	6.5	7.12	6.65	6.17	5.84	6.71	6.62	6.44	5.89
TMEM154	4.71	4.26	4.31	4.26	4.2	4.75	4.82	4.13	4.3	4.85	5.6	5.37	4.47	4.64	4.79	4.24	4.01	4.54	4.47	4.8	4.31	4.83	4.56	5.42	4.91	4.5	4.06	4.37	4.87	5.28	4.46	5.39	6.61	4.32	4.94	4.87	4.66	4.92	4.18	4.36	5.42	4.25	4.12	4.66	5.06	4.54	4.52	4.98	4.8
RIMKLB	5.76	5.18	5.81	5.7	5.62	4.94	5.3	5.38	5.81	5.32	5.33	4.75	5.44	5.05	5.08	5.84	5.38	5.41	5.4	5.05	5.15	5.05	4.89	5.27	4.74	5.28	6.07	5.67	4.89	5.5	5.18	5.44	4.61	5.4	4.86	4.98	5	4.85	5.84	5.65	4.89	5.74	5.43	5.06	4.89	5.51	5.21	5.34	5.03
CD84	4.57	5.82	4.98	4.5	4.97	7.61	5.86	4.74	4.41	4.93	5.61	6.95	5.1	6.33	6.37	4.95	4.7	5.78	6.12	6.69	5.52	7.3	5.49	4.82	6.42	6.49	4.19	4.58	7.14	5.81	5.31	6.14	7.35	4.37	7.02	6.24	7.24	6.93	4.45	4.18	6.64	4.6	4.36	6.9	7.1	6.09	5.88	5.61	7.07
MYD88	6.46	6.76	6.31	5.76	6.24	7.79	6.57	5.71	6.45	6.94	6.8	7.37	6.81	7.53	7.51	6.17	6.44	6.8	6.55	7.13	6.26	7.35	6.92	6.86	7.07	6.61	5.86	6.22	7.38	6.86	6.89	7.05	7.36	6.49	7.37	6.96	7.49	7.29	5.92	5.65	7.26	5.75	5.74	7.44	7.45	7.06	6.93	6.52	7.52
HIST1H2AL	3.73	4.01	4.35	4.08	4.29	4.21	5.26	4.29	3.82	4.65	3.96	4.53	4.54	4.51	4.47	4.05	4.12	4.13	4.26	4.43	3.94	4.21	3.93	4.76	4.14	4.04	4.49	4.22	4.56	4.06	4.27	4.21	4.35	3.88	4.3	4.87	4.99	4.5	3.93	4.17	4.44	4.24	4.2	4.41	4.56	4.08	3.73	4.21	4.36
ANGEL1	4.99	5.23	4.68	4.69	4.93	6.07	5.14	4.65	4.77	4.81	5.09	5.64	5.13	5.56	5.51	4.83	4.67	4.81	5.02	5.21	5.14	5.62	5.16	5.34	5.37	4.95	5.01	5.01	5.57	4.99	5.3	5.46	5.85	4.56	5.75	5.61	5.86	5.41	4.78	4.98	5.32	4.86	4.82	5.41	5.52	5.48	5.35	5	5.58
HSPA4L	4.72	4.61	5.57	4.82	4.91	4.39	4.7	4.86	4.97	4.97	4.46	4.22	4.68	4.44	4.26	5.14	4.76	4.6	4.53	4.39	4.82	4.43	4.3	4.37	4.21	4.41	4.91	4.87	4.53	4.37	4.33	4.81	4	4.77	4.35	4.26	4.35	4.14	5.07	4.94	4.3	4.85	5.3	4.38	4.27	4.62	4.68	4.22	4.51
CYP27B1	4.24	4.09	3.83	3.76	4.19	5.86	4.46	3.64	3.91	4.14	4.37	4.99	3.97	5.64	5.55	4.03	4.36	4.12	4.02	5.03	4.21	5.9	3.74	4.25	5.01	4.21	4.17	3.99	5.03	3.96	4.13	4.69	4.67	3.96	5.98	4.98	5.87	5.16	3.98	3.87	5.19	3.72	3.91	5.52	5.46	4.32	4.49	4.04	5.46
MIS18BP1	5.42	5.58	5.36	5.53	5.25	6.63	5.8	5.1	5.35	5.22	5.76	5.98	5.94	5.85	6.13	5.15	5.55	5.66	5.74	5.94	5.28	6.16	5.47	5.78	5.73	5.51	5.15	5.14	6.01	5.58	5.55	5.96	6.44	5.3	6.12	5.68	5.95	5.96	5.03	5.18	5.89	5.74	5.47	5.78	6.08	5.81	5.63	5.76	6.13
TSPAN8	5.69	4.66	5.43	6.34	6.71	4.62	5.81	5.29	5.05	5.44	5.43	4.23	4.62	3.76	4.02	6.15	4.87	5.63	5.84	4.36	5.49	5.76	6.21	4.58	4.41	4.57	5.93	5.76	5.06	5.09	5.41	5.75	3.78	5.19	4.34	3.93	4.45	4.7	5.74	7.77	4.28	8.4	7.42	5.04	4.15	5.18	5.4	5.39	4.36
ITGA5	8.14	7.41	8.88	6.56	8.65	7.28	7.7	8.78	7.29	7.29	8	7.12	7.84	6.86	7.1	8.3	9.74	7.79	7.35	6.81	7.49	6.78	7.5	9.28	7.84	7.63	8.69	9.71	7.12	7.8	7.48	7.88	6.86	9.45	6.77	8.25	7.29	6.94	7.61	8.25	7.15	8.7	8.85	7.18	6.76	7.23	7.24	7.53	6.89
FAM195A	6.99	7.29	7.32	7.26	7.36	8.71	7.56	7.25	7.12	7.28	7.26	8.21	7.61	7.96	8.08	7.27	7.2	7.49	7.48	7.85	7.14	8.01	7.4	7.85	8.09	8.1	7.01	7.25	7.98	7.21	7.41	7.41	8.27	7.42	8.3	7.73	8.26	8.22	6.95	7.05	7.71	6.81	6.97	8.21	8.05	7.63	7.54	7.41	8.13
PODN	6.1	5.52	5.51	5.35	5.18	4.62	5.32	4.87	5.02	5.45	5.7	4.35	5.4	4.8	4.41	6.33	5.34	4.43	5.75	4.53	5.55	4.56	5.59	4.48	4.92	5.11	5.52	5.39	4.33	4.64	5.82	5.92	3.99	5.27	4.43	4.07	3.97	4.65	6.14	5.29	4.24	4.95	5.69	4.27	4.62	4.5	4.59	5.27	4.33
GPRC5A	5.83	4.4	6.12	5.05	4.53	4.22	5.32	4.85	5.62	5.09	5.44	4.17	5.43	4.23	4.31	6.83	5.09	3.85	4.66	4.17	4.59	4.1	4.06	4.4	3.99	4.35	6.7	4.9	4.19	5.7	4.05	5.58	3.93	5.16	4.16	4.19	4.1	3.79	6	5.28	3.87	5.47	4.88	4.41	4.04	4.25	4.38	4.89	4.23
GIMAP2	5.13	6.29	5.78	5.44	5.46	6.5	5.99	4.83	4.58	5.78	6.55	6.54	6.34	6.53	6.62	5.16	5.12	6.3	6.24	6.44	5.98	6.61	6.33	6.09	6.41	6.02	4.74	5.03	6.4	5.94	6.6	6.19	7.17	4.69	6.4	6.23	6.62	6.63	5.01	5.7	6.58	6.05	5.36	6.29	6.87	6.5	6.08	6.14	6.58
ABCC9	4.74	4.46	4.69	4.44	4.58	3.93	4.68	4.06	4.49	4.97	5.33	4.09	4.99	4.01	4.02	4.64	4.21	4.28	4.77	4.24	4.96	3.99	5.29	4.3	4.38	4.08	4.77	4.19	3.86	4.61	5.76	4.97	3.63	4.41	4.03	3.57	3.7	4	4.65	4.43	4.33	4.75	4.81	4.01	3.94	3.93	4.46	4.42	3.91
LILRB3	5.69	6.58	5.92	5.18	5.33	7.37	7.11	4.68	5.35	6.3	6.34	7.41	6.21	7.4	7.43	5.35	5.87	6.27	6.33	7.17	5.85	7.64	6.32	6.09	7.35	6.53	4.96	4.87	7.43	6.55	6.06	7	7.21	5.23	7.78	6.85	7.75	7.4	5.43	4.84	7.38	4.89	5.24	7.4	7.81	6.84	6.45	6.03	7.84
HDAC10	4.59	5.05	4.44	4.74	4.71	5.2	4.79	4.39	4.56	4.71	4.8	5.09	4.6	5.09	5.52	4.3	4.31	5.09	4.79	5.08	5.15	5.42	5.18	4.87	5.2	4.82	4.09	4.22	5.1	4.73	5.38	5.02	5.32	4.19	5.34	5.28	5.57	5.23	4.41	4.41	5.34	4.56	4.53	5.29	5.2	4.81	4.96	4.6	5.31
FASLG	4	4.58	4.09	3.81	4.08	4.98	4.48	4.15	4.04	4.57	4.77	4.84	4.33	5.71	5.21	3.81	3.8	4.83	4.49	4.86	4.61	5.53	5.06	4.14	4.55	4.33	3.94	3.99	5.19	4.86	5.08	4.38	4.39	4	5.5	4.62	5.08	5.31	4.19	3.99	4.85	4.07	3.94	4.97	5.42	4.64	4.62	4.5	5.36
MTRF1	5.29	5.76	5.2	5.43	5.56	6.42	5.1	5.24	5.21	5.19	5.68	5.9	5.09	5.45	5.4	5.23	5.28	5.6	5.22	5.95	5.47	5.95	5.59	5.46	5.73	5.53	4.98	5.08	5.8	5.63	5.69	5.8	6.34	5.12	5.87	5.84	5.91	5.78	4.91	5.43	5.97	5.02	5.28	5.83	5.92	5.74	5.86	5.53	5.85
TRAF3	4.78	4.9	4.85	4.62	4.89	5.42	5.19	4.97	5.15	5.22	5.05	5.46	5.04	5.73	5.56	5.15	5.18	5.05	5.1	5.53	4.83	5.51	5.33	5.49	5.47	5.25	4.99	5.05	5.41	5.25	5.05	4.9	5.66	4.99	5.56	5.34	5.61	5.7	4.99	4.44	5.53	4.53	4.57	5.54	5.73	5.27	4.81	5.08	5.53
BATF2	5.29	5.6	5.12	5.13	5.21	6.03	5.13	5.27	5.05	6.07	5.68	6.03	5.91	6.52	6.46	5.05	5.11	5.84	5.42	6.11	5.61	5.82	5.59	5.17	5.92	5.62	5.19	5.13	6.15	6.3	5.59	5.13	6.06	4.6	6.04	6.1	5.82	5.83	5.6	5.01	5.92	4.85	4.73	6.24	6.34	6.21	5.73	5.96	5.96
NTSR1	3.89	4.01	3.89	3.81	3.94	4.35	4.23	3.73	4.1	3.95	3.8	4.5	4.06	4.21	4.6	3.78	4.2	3.87	4.06	4.22	3.82	4.25	4.17	4.22	4.31	4.11	3.72	3.9	4.66	3.9	4.07	4.12	4.02	3.74	4.36	3.98	5.08	4.22	4.14	4.13	4.44	4	3.86	4.19	4.28	4.04	4.17	3.69	4.6
KLF12	5.81	5.76	5.4	6.28	6.31	5.32	5.97	5.85	6.17	5.73	5.69	5.66	5.88	5.46	5.67	5.86	5.67	6.01	5.82	5.47	5.84	5.51	5.98	5.51	5.7	5.99	6.13	6.05	5.54	6.01	5.61	5.74	4.63	6.09	5.56	5.72	5.11	5.47	6.33	5.91	5.64	5.72	6.51	5.36	5.45	5.69	6.02	6.13	5.42
ICOS	4.38	4.54	4.41	4.3	4.27	6.05	5.16	4.62	3.88	4.3	5.46	5	4.61	5.36	5.21	4.33	4.06	4.71	4.72	4.55	4.55	5.37	4.94	4.51	4.7	4.44	4.58	4.27	5.04	6	4.54	5.81	4.33	3.89	5.23	4.91	4.82	5.11	4.45	3.95	5.02	4.45	4.2	4.69	5.32	4.71	4.47	5.81	4.97
CMIP	5.6	5.97	5.31	4.98	5.54	7.31	6.14	4.7	5.3	6.38	6.16	7.02	6.1	6.17	6.5	5.53	5.52	5.77	5.51	5.98	5.84	6.19	5.74	6.7	6.48	5.85	5.73	5.89	6.08	6.02	6.17	6.12	6.79	4.9	5.89	6.44	6.1	6.17	5.69	4.88	6.31	5.54	5.01	6.02	6.17	6.14	6.06	6.08	6.06
KIAA0247	8.38	8.47	8.15	7.39	8.54	9.1	8.53	7.95	7.84	8.66	8.77	8.79	8.64	8.78	8.96	8.58	8.34	8.41	8.17	8.77	8.2	8.74	8.53	8.39	8.56	8.06	8.54	8.55	8.91	8.52	8.46	8.55	8.84	8.19	8.62	8.44	8.73	8.64	8.38	7.65	8.93	7.33	8.04	8.79	8.84	8.48	8.5	8.27	8.83
CDYL2	4.21	4.63	4.51	4.07	4.62	4.96	4.65	4.27	4.37	4.38	4.77	4.94	4.47	5.01	5.03	4.25	4.45	4.35	4.45	4.8	4.35	4.76	4.67	5.36	5.09	4.87	4.33	4.36	4.7	4.61	4.7	4.66	4.83	4.43	5.17	5.31	5	4.8	4.17	3.97	4.78	4.11	4.54	4.68	4.97	4.51	4.42	4.28	4.96
RGMA	6.26	6.24	5.66	5.78	5.46	5.28	5.8	5.13	6.33	6.26	6.03	5.46	5.7	4.46	4.37	5.79	5.48	5.26	5.38	5.47	6.1	5.21	6.01	4.65	5.17	5.03	5.8	5.91	4.9	5.96	6.14	6.1	3.85	6.4	5.05	4.34	4.64	4.97	6.33	5.62	5.21	5.33	5.67	4.99	4.78	5.27	5.93	6.42	4.97
S100A13	9.63	9.41	9.87	10.04	9.71	8.82	9.31	10.07	9.31	9.22	9.42	9.3	9.56	8.99	9.1	9.68	9.39	9.48	9.69	9.29	9.61	9.04	9.51	9.73	9.3	10.15	9.56	9.71	9.13	9.37	9.39	9.22	8.4	9.75	9.04	9.71	9.02	9.11	9.46	9.97	9.19	10.47	9.56	9.19	8.9	9.21	9.31	9.74	8.9
CIDEB	5.04	5.39	4.9	4.97	4.95	6.56	5.16	4.56	5.19	5.35	5.11	5.95	5.43	5.94	5.68	4.71	5.09	5.1	5.35	5.64	4.6	5.85	5.4	4.91	5.8	4.9	4.42	4.45	5.87	5.29	5.67	5.4	5.53	4.8	5.68	4.77	6.01	5.81	4.74	5.02	5.64	4.95	4.75	5.51	5.94	4.95	5.22	4.99	6.13
LACC1	4.6	5	4.92	4.77	3.32	4.81	4.8	4.1	4.48	4.66	4.95	5.11	4.39	4.68	4.7	4.63	4.46	4.72	4.96	5.08	4.89	5.38	5.37	4.87	5.67	4.88	4.41	4.42	5.35	5.13	5.04	4.91	6.36	4.85	5.67	5.42	5.52	5.65	4.31	4.63	4.95	4.47	4.59	5.02	5.11	5.41	4.62	4.58	5.22
PWWP2B	5.9	6.26	5.6	5.37	5.57	7.3	6.35	5.61	5.52	5.87	6.12	6.71	5.98	6.36	6.4	6.04	5.83	6.03	5.99	6.12	5.78	6.55	6.07	6.17	6.5	6.45	5.84	5.34	6.39	5.8	6	6.18	6.4	5.73	6.51	6.34	6.58	6.54	5.82	5.78	6.33	6.14	6.14	6.4	6.33	6.15	6.3	6.15	6.41
B2M	10.96	11.02	10.69	10.1	10.55	11.36	10.96	10.73	10.15	10.79	11.31	11.13	11.12	11.7	11.49	10.26	10.32	10.93	10.9	11.3	10.87	11.6	10.98	10.7	11.07	10.57	10.9	10.49	11.58	10.95	11.05	11.26	11.91	10.01	11.63	11.13	11.68	11.44	10.55	10.48	11.24	11.13	10.5	11.48	11.6	11.51	11.2	10.87	11.47
SH3KBP1	6.79	7.22	6.53	6.18	6.54	8.04	7.13	5.95	6.38	6.96	7.53	7.84	6.97	7.66	7.68	6.38	6.58	7.44	7.1	7.57	6.71	7.7	7.29	6.99	7.57	6.84	6.58	6.36	7.82	7.23	7.58	7.52	8.26	6.22	7.57	7.3	7.65	7.75	6.26	6.14	7.79	6.08	6.47	7.48	7.76	7.21	7.21	7.2	7.74
CDCA8	4.86	5.21	5.01	4.77	4.91	5.96	4.69	4.51	4.57	5.6	5.11	6.05	5.39	5.7	5.74	4.61	5.49	5.52	5.18	5.99	4.94	5.99	5.04	6.89	5.47	5.29	4.62	4.61	5.78	5	5.51	5.55	5.7	4.53	6.02	6.19	6.13	5.92	4.57	4.89	5.96	4.89	4.9	5.84	5.9	5.56	5.24	5.31	5.8
STXBP4	5.72	5.61	6.28	6.42	5.86	4.95	5.96	6.27	5.56	5.63	6.18	5.39	5.28	4.83	5.15	6.21	5.54	5.95	5.84	5.72	6.22	5.39	6.12	6.08	6.09	6.03	5.8	5.96	5.53	5.99	6.1	5.62	5.01	5.94	5.54	6.12	5.6	5.71	5.71	6.35	5.78	6.16	6.51	5.68	5.63	5.95	5.66	5.96	5.37
COL19A1	4.07	4.3	3.93	3.89	4.99	3.61	3.95	3.97	3.9	3.82	4.85	3.78	3.75	3.53	3.6	4.69	4.35	4.03	3.85	3.87	4.66	3.88	4.2	3.87	3.67	4.31	4.5	5.14	3.83	4.11	4.32	4.03	3.96	4.82	3.72	4.1	3.83	4	3.84	4.43	4.17	4.26	4.7	3.81	3.97	3.77	3.94	3.99	3.99
IKZF3	3.69	3.74	3.52	3.76	3.6	3.93	4.34	3.71	3.85	3.89	4.22	3.85	3.96	4.63	4.36	3.93	3.77	4.04	4.26	4.31	3.99	4.39	4.77	3.89	4.35	4.15	3.7	3.63	4.21	4.31	4.29	3.73	3.69	3.74	4.45	4.16	4.15	4.56	3.96	3.7	4.22	3.71	3.75	4.27	4.55	3.96	3.74	4.15	4.37
TNF	6.27	5.56	4.49	4.25	4.49	6.14	5.87	4.73	4.35	4.98	6.04	6.49	4.56	6.91	6.71	4.43	4.56	6.89	5.21	6.56	5.74	6.6	6	5.23	6.57	5.92	5.7	4.1	6.8	6.22	5.83	6.04	6.18	4.11	6.63	5.71	6.16	6.93	4.47	4.18	6.04	4.62	4.47	6.74	6.81	6.59	5.76	6.2	6.52
TNFRSF17	3.76	4.18	3.54	3.81	3.76	4.15	4.3	3.82	3.82	3.77	4.27	4.28	3.98	4.21	4.19	3.78	3.66	4.28	4.16	3.91	4.01	4.17	5.79	3.53	4.16	3.98	3.66	3.87	4.31	4.19	5.17	3.91	3.96	3.43	5.15	4.06	4.29	4.1	3.56	3.75	4.73	3.74	3.73	4.61	4.77	4.1	3.96	4.72	3.96
FGF10	4.32	3.93	4	4	3.88	3.69	4.19	4.01	4.11	4.38	5.02	3.79	3.95	3.76	3.9	4.34	4.02	3.86	4.31	3.86	4.26	3.85	4.43	4.02	3.94	4.02	3.99	3.93	3.85	3.95	4.79	4.58	3.87	4.07	3.73	3.86	3.65	3.84	4.44	3.92	3.66	4.04	4.32	3.74	3.71	3.96	3.96	4.03	3.71
TMEM64	5.49	5.48	5.85	5.58	5.26	4.96	5.07	5.57	6.16	5.43	5.55	4.79	4.84	4.56	4.4	5.53	5.75	4.99	5.13	4.7	5.52	5.19	5.38	5.1	4.63	4.89	5.56	5.39	4.88	5.17	5.32	5.71	4.94	5.83	4.97	5.07	4.96	4.66	5.21	5.98	5.01	6.02	5.37	4.97	4.9	5.34	5.39	5.43	4.95
OIP5	4.24	4.43	4.49	4.41	4.19	4.8	4.19	4.36	4.25	4.69	4.33	4.99	4.79	4.85	4.71	4.16	4.6	4.56	4.38	4.94	4.24	5.02	4.13	4.91	4.46	4.59	4.03	4.27	4.91	4.32	4.5	4.73	4.8	4.09	4.88	5.11	5.15	4.79	4.27	4.49	4.91	4.63	4.29	4.83	4.8	4.68	4.83	4.34	4.91
SLC38A10	4.41	4.63	4.95	4.16	4.39	5.97	4.92	4.31	4.6	5.01	4.74	5.03	4.79	4.96	5.15	4.88	4.99	4.42	4.89	5.21	4.23	5.05	5.16	5.17	5.1	4.92	4.49	4.75	5.1	4.69	4.89	5.14	5.57	4.8	5.31	5.2	5.25	4.75	4.43	4.55	5.01	4.67	4.41	5.17	5.12	4.89	5.02	4.76	5.14
CPNE2	6.07	6.36	6.21	5.23	6.19	7.38	6.1	6.17	5.63	6.22	6.38	6.82	6.3	6.57	6.46	6.19	6.33	6.55	6.48	6.17	6.25	6.54	6.47	6.81	6.7	6.2	6.08	6	6.83	6.3	6.45	6.45	6.5	5.59	6.5	6.61	6.68	6.62	5.77	6.1	6.59	5.91	5.62	6.48	6.69	6.56	6.45	6.44	6.73
NAGPA	6.8	7.19	6.58	6.61	6.71	8.49	7.18	5.72	6.54	6.98	7.09	8.03	7.42	7.76	8.14	6.61	6.76	7.47	7.19	7.75	6.94	7.95	7.33	7.28	7.91	7.45	6.45	6.2	7.95	7.32	7.55	7.56	8.43	6.68	7.74	7.61	7.96	7.75	6.32	6.33	7.83	6.11	6.75	7.89	7.87	7.68	7.53	7.14	7.65
FDXR	7.51	8.05	7.63	8.32	7.43	7.89	7.37	7.37	7.16	7.97	7.95	7.99	7.51	8.09	8.23	7.84	6.97	8.25	7.65	7.95	7.63	7.97	8	7.64	8.34	8.81	7.48	7.47	8.12	7.94	8.3	7.79	7.52	6.97	7.92	8.63	8.16	8.08	6.95	6.82	8.11	6.89	8.01	7.87	8.38	8.34	8.17	7.94	7.93
BCL9	5.15	5.31	5.59	5.58	5.44	4.48	5.04	5.35	5.18	5.08	5.02	4.66	4.83	4.2	4.51	5.29	5.17	5.14	5.01	4.81	5.29	4.6	5.44	5.4	5.25	5.4	5.37	5.33	4.37	5.55	5.49	5.25	4.19	5.21	4.86	5.07	4.52	4.82	5.5	5.78	4.74	5.12	5.43	4.81	4.43	5.28	4.81	5.43	4.86
ZSWIM5	4.72	4.95	4.46	5.32	5	4.16	4.54	4.83	4.95	4.77	4.8	4.42	4.38	4.4	4.33	4.81	4.6	4.62	4.47	4.31	4.86	4.28	4.73	4.43	4.41	4.53	4.84	4.71	4.36	4.57	4.91	4.73	3.69	4.59	4.36	3.97	4.16	4.5	4.78	4.99	4.42	4.41	5	4.32	4.27	4.44	5.07	4.9	4.35
HIC2	6.67	6.42	5.19	5.94	6.08	6.68	5.84	5.45	6.42	6.16	6.49	6.74	6.34	6.5	6.42	6.18	6.2	6.44	6.01	6.42	6.43	6.57	6.25	5.91	6.52	6.14	6.16	5.63	6.33	6.9	6.49	6.54	6.93	5.85	6.41	6.28	6.37	6.44	6.15	5.98	6.34	5.54	5.81	6.5	6.4	6.33	6.65	6.82	6.56
NFKBID	6.22	5.03	4.04	4.48	4.56	6.62	5.66	4.3	4.45	4.62	5.87	5.59	4.5	5.38	5.61	4.76	4.36	5.1	4.44	5.14	4.43	5.72	4.95	4.59	5.65	4.8	5.24	4.4	5.22	6.17	4.71	6.49	5.52	4.45	5.17	5.08	5.72	5.34	4.86	4.24	4.99	4.53	4.41	5.28	5.51	5.08	5.4	5.81	5.48
CNIH3	3.89	4.78	4.43	4.69	4.38	6.59	4.77	4.66	4.2	4.25	4.66	5.79	4.87	5.98	5.8	4.67	3.93	5.05	4.39	5.29	4.37	5.85	4.6	4.25	5.31	5.23	4.5	4.31	6.4	4.27	4.8	4.57	5.22	4.3	6.17	4.15	6.42	5.93	4.52	4.62	5.74	4.52	4.41	6.2	5.57	4.78	4.91	4.77	6.22
SCAMP2	5.49	5.77	5.31	4.87	5.41	6.93	5.83	5.34	5.68	5.61	5.81	6.08	5.76	6.42	6.39	5.56	5.76	5.84	5.82	6.21	5.43	6.3	5.89	5.54	6.09	5.93	5.42	5.45	6.37	5.62	5.82	5.98	6.73	5.63	6.26	5.93	6.64	6.36	5.31	5.42	6.11	4.89	5.23	6.26	6.31	5.92	5.7	5.53	6.46
FAM110A	6.45	6.93	5.97	5.67	6.19	7.56	7.09	6.09	5.83	6.64	7.37	7.81	6.95	7.38	7.53	6.01	6.19	7.17	6.66	7.47	6.73	7.66	7.05	7.04	7.97	7.28	6.3	5.86	7.53	7.22	7.23	7.39	7.55	5.82	7.59	7.66	7.67	7.9	5.86	5.84	7.55	6	6.38	7.52	7.54	7.24	7.34	7.24	7.58
HDX	5.12	5.14	5.6	5.01	4.82	4.19	4.87	5.26	5.37	4.92	4.56	4.3	4.83	4.5	4.54	5.27	5.05	4.8	4.72	4.45	5.18	4.69	4.93	4.8	4.6	4.79	4.85	5.18	4.73	5.18	5.05	5.08	4.7	5.26	4.5	4.67	4.75	4.59	5.06	5.53	4.59	5.12	5.23	4.77	4.54	4.95	4.94	5.16	4.81
DIRAS1	6.09	5.83	7.05	5.42	5.13	7.42	5.23	4.54	4.11	4.79	5.12	6.72	5.71	5.89	6.61	5.15	5.04	5.02	5	5.85	5.11	6.13	5.52	4.66	6.27	6.71	6.03	5.47	6.55	5.16	4.91	5.16	6.25	5.23	6.38	6.65	6.41	6.54	4.73	4.4	5.93	4.55	4.84	6.03	6.13	5.6	6.2	5.65	6.49
CDH19	5.1	4.61	4.58	5.82	4.75	4.12	5.46	4.56	5.69	6.08	4.29	3.82	5.83	4.39	4.14	5.84	4.77	4.27	5.37	4.14	5.37	4.37	4.39	4.48	3.92	4.13	6.05	4.75	5.68	4.11	5.02	5.06	4.05	4.55	4.07	3.61	3.85	3.99	6.05	5.68	4.18	7.1	5.44	4.06	3.88	3.86	4.03	4.37	4.16
STARD8	6.05	6.46	5.73	5.89	5.86	6.94	6.1	4.99	4.97	6.13	6.58	6.6	6.34	6.14	6.4	5.73	5.71	6.02	6.41	6.32	6.1	6.13	6.3	6.59	6.32	6.14	5.72	6.15	6.27	6.18	6.44	6.75	6.3	5.24	6.28	6.2	6.26	6.06	6.04	5.09	6.59	6.42	5.67	6.3	6.41	5.88	5.97	6.06	6.3
SIGLEC7	3.64	4.84	4.8	4.31	4.29	6.48	5.18	4.59	4.07	4.8	4.41	5.83	5.21	5.91	5.84	3.92	4.43	5.04	5.01	5.61	4.43	5.96	4.52	4.73	5.52	4.84	4.14	4.22	5.81	4.54	4.48	4.95	6.65	4.47	6.08	5.1	6.06	5.59	4.12	3.96	5.36	4.26	4.34	5.61	5.79	5.28	4.83	4.54	6.05
FPR1	7.61	7.78	8.15	7.51	7.43	8.67	8.82	6.99	7.17	7.78	8.84	9.02	8.47	8.25	8.5	7.36	8.07	7.36	8.32	8.44	6.79	8.2	8.36	9.32	8.77	8.02	6.51	6.71	7.67	8.13	7.99	9.12	9.34	7.42	8.75	7.98	8.18	7.81	6.83	5.9	8.84	6.83	7.11	8.3	9.07	7.58	7.49	7.57	8.69
CKAP2L	3.91	4.08	3.96	3.76	4.05	4.21	3.88	3.88	3.86	4.28	3.94	4.1	4.17	4.34	4.45	3.76	4.33	3.97	3.89	4.42	3.91	4.34	3.64	4.68	3.84	3.91	3.77	3.77	4.38	3.8	4.26	4.13	4.06	3.92	4.5	4.76	4.82	4.44	3.69	3.67	4.3	3.92	3.84	4.48	4.31	4.06	4.08	4.04	4.3
VAV1	6.19	6.84	5.57	5.6	5.57	8.3	6.89	5.11	5.67	6.55	6.99	7.89	6.82	7.86	8.07	5.61	6.15	7.18	7.17	7.65	6.16	8.06	7.08	6.32	7.71	7.25	5.47	5.17	7.71	7.15	7.01	7.06	8.06	5.59	8.02	6.72	7.82	8.02	5.79	4.83	7.8	4.82	5.37	7.67	7.88	7.31	7.07	6.6	8.11
NGFR	5.77	5.92	5.28	5.72	5.24	4.5	5.5	5.06	5.44	6.91	6.69	5.04	5.8	4.48	4.11	6.3	6.7	5.23	6.19	4.11	5.27	4.31	5.65	4.55	4.98	4.97	5.84	5.51	4.48	5.06	7.4	6.14	4.31	4.91	4.01	4.86	4.31	3.95	5.35	5.39	4.78	5.27	7.08	4.22	4.6	3.93	4.93	5.62	4.21
RNASEL	6.02	6.37	6.1	6.16	6.19	6.18	5.91	5.96	5.68	6.41	6.36	6.55	6.05	6.48	6.37	5.75	5.35	6.61	6.18	6.41	6.3	6.63	6.3	5.62	6.4	6.14	6.21	5.65	6.75	6.26	6.36	6.29	6.76	5.44	6.51	6.19	6.43	6.46	5.49	6.81	6.63	5.85	6.44	6.37	6.5	6.4	6.75	6.48	6.37
TNFRSF11A	4.14	4.73	4.44	4.09	3.91	5.16	4.11	3.92	4.48	4.14	4.43	5.03	4.23	4.68	4.79	4.12	4.5	4.84	4.33	4.74	4.26	4.72	4.79	4.12	4.92	4.61	3.97	3.81	4.75	4.72	4.86	4.45	5.22	4.64	4.91	4.29	5.26	5	4.04	4.14	4.89	4.14	3.99	4.45	4.74	4.69	4.88	4.28	4.89
SPIB	4.24	4.03	4.07	4.04	4.24	4.97	5.45	4.46	4	4.33	4.52	5.05	4.44	4.54	4.79	4.37	4.32	4.33	4.21	4.87	4.35	4.99	4.71	4.21	4.35	4.24	4.49	4.09	4.33	5.12	4.37	4.91	4.66	4.09	4.32	4.9	4.51	4.42	4.44	4.12	4.68	4.35	4.14	5.42	5.04	4.59	4.6	5.4	4.32
RCAN3	4.78	4.88	4.56	4.46	4.79	5.57	5.7	4.51	4.09	4.53	5.27	5.6	5.38	6.12	6.1	4.92	4.54	5.29	5.48	5.89	5.34	5.89	5.47	5.47	5.68	5.99	4.86	4.69	6.19	5.54	4.86	5.03	6.14	5.13	6.27	5.77	6.22	6.13	4.76	4.45	5.72	5.17	5.02	6.08	5.9	5.42	4.7	5.24	5.93
EBF3	6.48	5.69	4.7	5.22	5.58	4.54	4.86	4.89	4.93	5.66	6.46	5.39	5.49	4.75	4.53	5.39	5.6	5.64	5.85	5.18	5.79	4.69	6.18	6.06	4.98	4.67	5.08	5.25	4.7	5.34	6.42	6.23	4.49	5.3	4.47	5.62	4.43	4.95	5.27	6.35	5.14	5.93	6.12	4.63	5.21	5.15	5.42	6.24	4.64
ARRDC1	5.84	6.04	5.39	5.99	5.77	7.3	6.1	5.78	5.5	5.87	6.18	6.59	6.08	6.47	6.46	5.71	6.03	6.16	6.2	6.19	5.83	6.55	6.18	5.88	6.57	6.48	5.65	5.58	6.45	6.2	6.07	6.33	6.36	5.52	6.52	6.34	6.5	6.61	5.89	5.39	6.29	5.27	5.64	6.45	6.25	6.16	6.14	5.76	6.56
MACF1	8.87	8.86	8.35	8.79	9.35	8.19	8.76	8.26	9.02	8.77	8.73	8.48	8.77	8.43	8.63	8.99	8.83	8.85	8.69	8.47	8.92	8.5	8.36	8.51	8.47	8.78	8.93	9.36	8.55	8.67	8.5	8.33	7.9	8.55	8.22	8.53	8.34	8.41	9.18	8.41	8.53	8.3	8.77	8.57	8.4	8.7	8.26	8.83	8.16
STRN3	5.08	4.75	5.19	5.12	5.14	4.63	5.47	5.55	5.1	5.02	5.24	4.62	5.08	4.87	4.86	5.72	5.19	4.61	5.08	4.83	5.27	4.7	4.91	5.12	4.95	4.96	5.47	5.31	4.81	5.2	4.85	4.75	4.69	5.1	4.52	4.73	4.65	4.72	5.48	5.54	4.8	5.35	5.32	4.87	4.54	5.1	4.6	4.92	4.63
CALML3	5.75	5.63	6.18	5.49	5.25	6.39	5.93	6.13	5.8	5.93	5.68	6.29	5.65	6.28	6.4	5.98	5.89	5.99	6.34	6.23	5.65	6.54	5.49	5.93	5.97	6.35	5.73	5.6	6.43	5.73	5.6	6	6.6	5.68	6.26	5.71	6.53	6.05	5.76	5.75	5.93	5.73	5.7	6.55	5.95	6.18	5.85	5.68	6.62
PAPD4	5.92	6.04	5.76	6.08	5.88	7.01	6.12	5.69	6.03	5.91	6.07	6.61	6.1	6.82	6.32	5.54	5.83	6.21	6.16	6.46	6.17	6.77	6.02	5.96	6.28	5.98	5.58	6.02	6.56	6.07	6.03	6.18	6.95	5.89	6.52	6.13	6.49	6.56	5.63	5.81	6.28	5.61	6	6.5	6.69	6.53	6.38	6.15	6.73
TFPI2	6.48	5.72	7.18	8.27	6.89	5.1	8.18	8.17	7.93	7.59	5.75	5.6	8.19	7.01	6.13	7.88	7.93	5.24	7.47	5.9	6.43	6.52	6.08	9.97	5.25	6.63	8.63	6.53	7	6.38	5.66	7.2	4.48	6.98	6.13	8.24	6.02	5.52	8.43	7	6.62	7.04	7.01	6.72	6.16	7.88	5.97	5.69	5.74
HCST	7.94	8.8	7.97	7.87	7.97	10.25	8.85	8.07	7.38	7.86	8.9	9.96	8.31	9.65	9.62	7.43	7.74	9.16	8.57	9.61	8.22	9.69	9.16	7.65	9.61	9.04	7.19	6.85	9.34	9.15	9.23	8.67	8.95	7.43	9.39	8.88	9.46	9.57	7.92	6.78	9.48	7.36	7.43	9.55	9.65	8.99	9.22	8.64	9.64
BST2	7.68	7.7	7.12	7.73	6.79	8.9	8.16	6.64	7.16	7.65	8.24	8.56	8.41	8.63	8.51	7.7	7.25	8.1	8.18	8.36	7.69	8.27	7.73	7.22	8.17	7.36	7.03	6.85	8.21	8.17	8.23	8	8.69	6.24	8.39	7.9	8.3	8.54	7.51	6.18	8.11	7.45	6.92	8.34	8.55	8.87	8.24	8.31	8.41
TMEM163	3.73	4.28	3.94	3.6	3.9	4.96	4.6	3.85	3.52	4.24	4.22	4.17	4.24	4.61	4.59	3.45	4.13	4.08	4.18	4.2	4.09	4.66	4.27	3.99	4.1	3.84	3.76	3.73	4.9	4.36	5.01	4.67	5.43	3.76	4.62	4.84	4.49	4.38	3.81	4.19	4.53	3.92	3.98	4.86	4.33	4.16	4.21	3.49	5.35
FBXO31	5.95	5.82	5.81	5.62	6.3	5.7	5.92	5.94	6.11	5.77	6.22	5.66	5.59	5.41	5.36	6.02	6.12	6.11	6.02	5.45	5.98	5.58	5.97	6.4	5.74	6.15	6.49	6.43	5.54	5.77	6	5.75	4.9	5.94	5.37	5.6	5.28	5.61	6.37	6.23	5.74	6.09	6.17	5.68	5.35	5.88	6.06	6.11	5.52
SSH2	4.3	4.93	4.17	4.65	4.69	5.6	5.27	4.52	4.32	4.38	5.41	5.4	4.84	4.82	5.14	4.48	4.51	4.79	4.89	4.86	4.73	4.9	4.8	5.19	5.14	4.38	4.47	4.55	5.02	5.13	5.08	5.03	5.8	4.32	4.82	4.8	5.11	5.18	4.68	4.35	5.31	4.25	4.8	4.93	5.12	4.3	4.65	4.46	5
PAQR4	4.05	4.68	4.39	4.03	4.15	5.18	4.33	4.05	4.35	4.64	4.31	5.01	4.61	5.08	5.01	4.24	4.53	4.53	4.33	4.75	4.11	5.06	4.56	4.58	4.97	4.77	4.05	4.27	5.18	4.25	4.66	4.68	4.99	3.93	5	5.3	5.24	5.18	4.2	4.14	4.98	4.12	4.12	5.08	4.95	4.77	5.09	4.13	5.19
MAF	7.11	8.18	6.9	7.26	6.99	8.25	7.15	6.12	7.14	7.56	7.53	8.34	7.38	7.98	7.88	6.72	7.19	7.8	7.98	8.44	7.21	8.27	7.78	6.36	8.3	7.7	6.28	6.7	8.18	7.86	8.09	7.81	8.43	7.15	8.31	7.72	8.44	8.38	6.7	6.6	8.34	6.68	6.5	8.02	8.49	8	7.81	7.38	8.38
TMEM188	6.4	6.55	6.29	6.34	6.35	7.21	6.29	6.06	6.52	6.42	6.57	6.74	6.72	6.91	6.86	6.02	6.41	6.47	6.4	6.79	6.21	6.94	6.36	5.9	6.52	6.17	5.98	6.06	6.88	6.32	6.34	6.74	7.2	5.98	6.91	6.58	6.95	6.84	5.81	6.33	6.84	5.99	6.08	6.79	7	6.64	6.68	6.09	7.05
LOXL3	5	5.17	4.98	4.64	5.05	5.91	5.2	5.14	4.86	5.22	5.2	5.25	4.94	5.48	5.27	5.02	5.11	5.22	5.23	5.54	5.21	5.51	5.06	5.32	5.32	5.31	5.3	5	5.69	5.05	5.38	5.32	6.16	4.73	5.38	5.72	5.49	5.48	4.99	4.7	5.53	4.62	4.87	5.48	5.5	5.19	5.38	4.52	5.6
CIR1	6.19	6.23	5.81	6.44	6.2	7.2	6.26	6.44	6.14	6.17	6.28	7.16	6.23	6.88	6.77	5.84	5.78	6.62	6.36	6.37	6.55	6.56	6.11	6.35	6.45	6.65	5.93	6.08	7.03	6.37	6.09	6.16	6.39	6.24	6.79	6.18	6.93	6.82	6.08	6.33	6.39	6.45	6.31	7.65	6.67	6.62	6.36	6.39	6.75
PKM2	8.66	8.79	8.78	8.25	8.73	10.23	8.94	8.48	8.86	8.99	8.56	9.78	8.91	9.62	9.38	8.84	9.07	8.97	8.44	9.36	8.85	9.41	8.78	9.65	9.33	9.52	8.79	8.6	9.38	8.72	8.66	8.73	8.9	9.06	9.1	8.87	9.39	9.51	8.75	8.48	9.34	8.16	8.77	9.54	9.32	9.22	9.05	8.64	9.49
PVRL3	6.6	6.13	6.83	6.81	6.45	5.21	6.16	6.89	6.83	5.93	6.09	5.45	6.59	5.62	5.66	6.6	6.54	6.13	6.55	5.78	6.58	5.87	6.02	5.8	5.62	6.17	6.46	6.64	5.98	6.23	6.03	6.14	4.99	6.54	5.63	6.4	5.56	5.47	6.24	6.81	5.74	7.15	6.46	5.91	5.48	6.11	5.98	6.27	5.72
EDIL3	7.53	7.65	7.87	7.95	7.93	6.37	7.6	8.43	7.66	7.71	7.57	7.02	7.13	7.56	7.79	7.38	7.77	7.86	7.74	8.01	8.03	7.31	7.84	6.71	7.34	8.13	8.07	7.73	7.67	7.68	7.45	7.06	7.05	8.14	7.7	7.86	7.28	7.01	7.67	7.53	7.21	8.02	8	7.23	7.19	7.66	7.12	6.41	7.5
MMP9	6.94	9.7	5.22	6.27	9	11.37	8.74	4.64	5.58	7.03	9.48	11.62	6.74	11.6	11.4	5.5	5.06	9.96	6.97	11.2	8.79	11.62	8.57	7.38	10.93	11.34	7.12	5.46	10.92	10.12	7.65	9.49	7.66	4.67	11.43	9.49	11.58	11.32	5.61	4.89	11.18	4.86	6.58	11.58	10.96	10	10.4	10.8	11.55
GAPT	4.22	3.96	4.35	3.76	4	4.74	4.35	4.26	4.07	4.05	4.75	5.22	4.29	5.03	4.61	3.9	4.25	4.57	4.21	4.93	4.05	4.78	4.62	4.21	4.54	4.18	3.86	3.9	4.42	4.55	4.44	4.63	6.42	4.03	4.8	4.5	4.95	4.84	3.84	4.43	4.49	4.03	3.84	4.65	4.93	4.49	4.91	4.33	4.96
PPFIA2	5.06	4.91	5.06	5.61	5.45	4.19	4.93	5.3	5.59	5.02	5.01	4.34	4.67	4.49	4.41	5.49	5.07	5.31	4.6	4.85	5.13	4.64	5.17	4.48	4.82	4.99	5.44	5.58	4.55	5.56	4.93	4.99	4.05	5.36	4.53	4.28	4.34	4.4	5.31	5.06	4.6	4.96	5.32	4.44	4.17	5	5.36	5.34	4.41
C20orf103	5.11	4.97	4.62	4.58	4.77	5.18	4.8	4.38	4.19	4.5	6.04	5.64	4.2	4.98	5.44	4.55	4.15	4.46	4.31	5.29	5.67	5.19	6.16	4.54	4.68	5.05	4.62	4.32	5.04	5.68	6.01	4.92	5.48	4.36	4.65	5.26	5.3	4.86	4.67	4.17	4.78	4.66	4.28	5.76	5.46	4.63	6.01	5.17	4.82
MTSS1L	5.27	5.48	5.66	5.25	5.67	5.16	5.05	5.09	5.68	5.48	5.4	4.94	5.16	4.58	4.65	5.61	5.5	5.45	4.9	4.55	5.43	4.72	5.15	4.58	5.2	5.23	5.9	5.65	4.69	5.3	5.44	5.13	4.49	5.47	4.57	4.89	4.64	4.41	6.06	5.99	4.67	5.13	5.25	4.86	4.39	5.3	5.79	5.43	4.61
IL7R	6.05	6.11	5.15	5.29	6.11	7.67	8.7	4.95	4.46	5.72	7.96	7.7	6.78	7.51	7.95	5.76	5.01	7.45	7.73	7.65	6.91	7.49	7.62	6.51	7.99	7.08	5.7	4.75	7.4	8.36	6.91	7.21	6.78	4.83	7.57	7.53	6.78	7.97	5.98	4.87	8.39	6.07	5.91	7.3	7.78	6.44	6.71	8.02	7.3
GNL1	6.85	6.37	6.31	7.04	7.05	5.25	6.29	6.41	7.03	6.56	6.61	5.65	6.58	5.9	5.8	6.36	6.59	6.11	6.41	5.85	5.93	5.88	6.16	5.84	5.69	6.14	6.9	6.68	5.9	6.34	5.99	6.41	4.9	7.02	5.84	5.81	5.65	5.73	7.19	6.75	5.65	6.62	6.47	5.68	5.72	6.23	6.26	6.62	5.84
TCN2	5.45	5.97	5.22	5.19	5.01	6.59	5.94	4.95	4.67	5.47	6.09	5.98	5.92	6.81	6.31	4.88	5.14	5.61	6.2	5.54	5.23	6.42	5.63	4.98	6.38	5.89	4.93	4.82	6.46	5.43	5.64	6.11	6.48	4.83	6.64	5.77	6.83	6.21	5.36	4.94	6.32	5.61	5.23	6.42	6.42	6.14	5.97	5.31	6.37
SMAP2	5.8	6.25	5.72	5.6	5.77	8.1	7.2	5.5	5.36	5.72	6.89	6.97	6.32	6.56	6.83	5.62	5.99	6.69	6.6	6.35	5.8	6.98	6.29	5.89	6.89	6.16	5.77	5.37	6.71	6.64	6.49	6.68	7.12	5.68	6.57	6.26	6.92	6.77	5.79	5.94	7.22	5.82	6.18	6.58	6.71	6.19	6.4	6.32	7.11
AFAP1L2	5.79	5.48	5.99	5.13	5.59	4.54	5.07	6.33	5.19	5.78	6.04	5.38	6.01	5.16	5.09	5.94	5.91	5.18	5.62	5.22	5.4	5.21	5.25	5.23	5.31	5.78	6.01	5.46	5	5.62	5.9	5.72	3.69	5.65	5.42	5.24	5.18	5.24	5.39	6.21	5.32	5.97	5.46	5.06	5.12	5.67	5.88	5.77	5.11
MFSD3	4.44	5.03	4.81	4.49	4.64	6.07	4.97	4.82	4.61	5.11	4.6	5.57	5.16	5.35	5.36	4.57	4.81	4.95	4.97	4.94	4.55	5.28	4.99	5.05	5.27	5.64	4.54	4.66	5.37	4.64	5.16	5.12	5.79	5.11	5.51	5.27	5.49	5.11	5.04	4.57	5.26	4.91	4.72	5.18	5.07	4.97	5.11	4.77	5.34
FBXL16	4.15	4.67	4.26	4.07	4.11	4.74	4.73	4.25	4.37	4.35	4.7	4.84	4.48	5.25	5.16	3.67	3.8	5.2	4.55	4.87	4.3	5.46	5.3	4.26	4.91	4.32	3.85	4.08	5.12	5.01	4.89	4.74	4.65	3.95	5.21	4.83	4.78	5.34	3.97	4.14	5.19	4.39	4.05	5.26	5.14	4.64	4.73	5.05	5.21
RAB9B	5.64	5.68	5.7	5.87	5.58	4.43	5.34	5.79	5.72	5.3	5.58	4.54	5.43	4.67	4.66	5.75	5.37	5.67	5.66	4.71	5.86	4.81	4.79	4.73	4.78	5.64	5.9	5.63	4.79	5.21	5.65	5.14	4.08	5.43	4.76	4.53	4.64	4.46	5.75	5.58	4.97	5.83	5.89	4.97	4.65	5.15	5.13	5.49	4.58
CAMSAP2	6.35	6.3	7.11	6.56	6.44	5.89	5.9	6.46	6.69	6.12	6.03	5.75	6.16	5.34	5.34	6.44	6.58	5.95	6.02	6.03	6.23	5.96	5.82	5.89	5.57	5.77	6.38	6.76	5.98	5.89	5.81	6.03	5.85	6.34	5.9	5.85	5.82	5.63	6.41	6.8	5.84	6.63	6.19	5.94	5.7	6.43	6.11	5.99	6.03
MOSPD2	5.03	5.08	5.25	4.97	5.34	6.54	4.96	4.9	4.83	4.62	5.27	6.12	5.39	5.42	5.66	5.01	5.21	5.15	5	5.28	5.43	5.62	5.17	5.68	5.78	5.16	5.04	5.1	5.62	5.15	5.4	5.33	6.98	4.6	5.69	5.14	6.09	5.37	4.79	5.1	5.88	5	5	6.12	5.52	5.34	5.33	5.09	6.01
CX3CR1	6.8	6.89	5.41	5.34	6.08	6.71	4.79	4.94	5.55	6.96	7.3	7.61	5.53	7.71	7.57	5.79	6.15	7.98	6.49	7.98	6.73	7.01	7.18	4.88	6.88	7.26	6.05	5.54	7.74	7.32	7.19	6.7	6.68	4.99	7.15	5.99	6.77	7.53	4.84	6.01	6.74	5.04	5.87	7.37	7.55	6.71	7.31	6.91	8.19
PEG3	5.05	4.93	4.97	5.22	4.74	4.44	4.71	4.8	5.26	5.04	4.69	4.24	4.77	4.42	4.29	5.11	4.73	4.54	4.66	4.44	4.74	4.72	4.61	4.6	4.24	4.58	5.02	4.56	4.38	5.01	4.76	4.37	4.01	4.56	4.48	4.38	4.4	4.42	5.02	5.52	4.33	4.83	5.02	4.61	4.27	4.8	4.5	4.96	4.67
PYDC1	4.76	5.36	5.18	4.79	4.51	6.03	5.09	4.8	4.47	4.98	5.13	5.96	5.13	6.09	6	4.49	4.9	5.43	5.49	5.7	4.66	5.82	5.28	5.22	5.63	5.51	4.51	4.59	6	5.27	5.47	5.63	6.67	4.8	6.03	5.39	6.36	5.91	4.46	4.77	5.91	5.03	4.54	5.88	6	5.63	5.49	5.36	6.28
FNDC1	5.8	6.62	5.68	5.53	6.67	7.56	5.55	5.86	6.05	6.22	7.72	7.43	5.18	6.66	7.2	5.99	6.12	6.02	5.71	7.14	6.57	6.16	6.2	4.96	6.68	8.04	6.98	5.84	7.21	6.33	7.81	6.21	8.09	5.61	7.01	7.79	6.4	7.47	5.65	4.59	6.64	5.12	5.17	6.6	7.37	6.3	7.13	6.81	7.05
GPRASP2	5.86	5.69	5.84	5.98	5.53	5.32	5.45	6.16	5.93	5.83	5.58	5.17	5.73	5.27	5.17	5.7	5.27	5.62	5.47	5.28	5.41	5.21	5.83	4.99	5.21	5.56	5.85	5.23	5.35	5.48	5.57	5.49	4.74	5.57	5.2	5.1	4.85	5.08	6.05	6.54	5.25	6.08	5.81	5.4	4.91	5.63	5.88	5.63	5.35
HSD17B11	6.66	6.66	6.69	6.8	6.47	7.21	6.83	6.83	6.23	6.33	7.02	6.93	6.86	7.1	7.04	6.39	6.48	6.73	6.88	7.09	6.66	7.29	6.69	6.67	7.03	6.7	6.49	6.35	7.1	6.95	6.65	7.15	7.35	6.58	7.28	6.58	7.31	7	6.39	6.81	7.17	7.86	6.66	6.91	7.25	6.86	6.88	6.69	7.21
PRICKLE1	6.39	6.04	6.54	6.47	6.23	5.28	5.82	5	6.07	6.41	6.51	5.21	6	4.5	4.85	6.93	6.03	5.2	5.77	4.64	6.34	5.06	6.3	5.62	5.46	6.04	5.8	6.45	5.27	5.71	6.93	6.66	5.46	6.85	4.85	5.05	5.2	4.78	6.4	6.29	4.72	6.1	6.39	4.78	4.59	5.18	6.07	6.27	5.01
HLA-A	9.61	9.64	8.89	8.79	8.95	10.18	9.38	9.08	8.53	9.19	9.81	9.81	8.69	9.75	9.6	8.5	8.79	9.29	9.34	9.57	9.2	9.74	9.71	9.88	10.2	9.48	9.46	8.96	9.89	9.86	9.65	9.41	10.01	8.48	9.64	9.58	9.98	9.68	9.22	8.31	10.39	8.73	9.02	9.77	10.1	9.88	9.57	9.64	9.81
HSPA12A	7.45	6.82	7.23	7.25	7.01	5.52	6.69	6.91	6.96	6.99	6.92	5.98	6.84	6.31	6.08	7.51	7.11	6.28	6.56	6.01	7.15	6.11	6.64	5.87	6.47	6.37	7.41	7.29	6.43	6.43	6.91	6.82	5.62	7.03	5.98	6.34	5.89	6.16	7.36	6.79	6.34	6.74	6.8	6.19	6.15	6.11	6.74	6.94	6.13
MBOAT1	6.22	6.13	4.87	5.82	5.72	7.27	6.01	5.32	5.36	5.83	6.16	6.63	5.95	6.36	6.84	5.61	5.12	6.36	6.07	6.39	6.19	6.88	5.98	5.67	6.04	6.2	5.81	5.38	6.65	6.21	5.84	6.37	6.57	5.21	6.84	5.39	6.71	6.65	5.87	5.6	6.41	5.39	5.87	6.38	6.36	6.36	6.25	6.43	6.78
GHRL	4.7	4.84	4.08	4.87	4.96	5.38	4.99	4.55	4.89	4.94	5.31	5.57	4.96	5.41	5.67	4.43	4.52	5.59	4.9	5.79	4.74	5.64	5.06	4.81	5.39	4.72	4.42	4.43	5.56	5.11	4.94	4.94	5.75	4.73	5.23	4.58	5.59	5.57	4.5	4.51	5.69	4.3	4.8	5.55	5.6	4.41	5.19	5.16	5.97
PPFIBP2	5.32	5.43	4.8	4.88	5.01	6.94	5.78	5.13	4.7	4.94	5.34	6.11	5.73	5.96	6.18	4.84	4.56	5.37	5.34	5.79	5.21	6.42	5.65	4.66	5.6	6.04	5.7	4.65	6.17	5.46	5.37	5.8	6.84	5	6.25	5.82	6.3	6.25	5.3	5.25	6.19	4.75	5.04	5.86	5.98	5.67	5.82	5.38	6.21
OAZ1	10.91	10.97	10.97	10.34	10.74	11.94	11.22	10.61	10.55	11.14	11.2	11.7	11.4	11.7	11.6	10.85	11.36	11.04	11.04	11.53	11.12	11.74	10.83	11.23	11.45	11.32	10.95	10.79	11.59	11.01	11.13	11.31	12.05	10.98	11.68	11.41	11.77	11.67	10.78	10.79	11.47	10.57	10.86	11.61	11.7	11.52	11.32	10.95	11.58
ENTHD1	3.69	4.07	4.01	3.66	3.91	4.85	3.74	3.95	3.82	3.9	3.58	4.6	3.66	5.29	4.19	3.85	3.77	3.74	3.85	4	3.89	4.86	3.73	3.85	4.12	3.69	3.73	3.72	3.95	4.09	3.9	3.87	4.12	3.94	4.4	3.63	5.43	4.23	3.91	3.91	4.14	3.83	3.95	4.69	4.78	4.07	4.03	4.02	4.81
KIAA1522	6.52	7.18	6.11	6.27	5.97	6.51	5.96	5.82	6.62	5.87	6.77	6.96	6.66	6.85	6.35	5.75	6.34	6.25	6.3	6.57	6.57	6.72	6.65	6.08	6.5	6.71	6.32	5.76	6.85	6.16	6.36	6.82	6.07	5.99	6.57	6.78	6.77	6.68	6.51	5.92	6.66	6.21	5.96	6.97	6.61	6.87	7.2	6.3	6.48
PLAG1	5.06	5.19	4.8	5.27	4.88	6.06	5.48	5.07	5.22	5.09	5.21	5.83	5.69	5.65	6.17	4.85	4.83	5.87	5.55	5.69	4.89	5.84	5.38	4.92	5.57	5.34	5.09	4.86	6.07	5.14	5.1	5.18	5.64	4.88	5.98	5.49	5.87	5.79	4.84	5.33	5.75	5.87	5.43	5.62	5.99	5.33	5.62	5.67	5.97
FAM131A	5.67	5.23	5.51	5.15	5.41	5.32	5.46	5.27	5.75	5.18	5.22	4.85	5.01	4.51	4.58	5.37	6.03	5.07	5.22	5.14	5.31	5.27	4.9	5.13	4.92	4.74	5.9	5.42	5.2	5.01	5.04	5.4	4.79	5.55	5.16	5.23	5.29	4.94	6.14	5.53	5.03	5.48	5.39	5.18	4.89	4.95	5.16	5.09	5.08
CD200R1	3.99	4.8	4.29	4.39	4.03	4.86	4.35	4.25	4.14	4.55	4.64	4.39	4.11	4.53	4.58	4	3.98	4.26	4.59	4.33	4.31	4.35	4.75	4.17	4.66	4.15	3.69	3.9	4.49	4.51	4.96	5.24	4.71	4.17	4.62	4.34	4.85	4.85	4.18	4.14	4.4	4.33	4.15	4.5	4.78	4.66	4.3	4.15	4.52
CCR5	6.07	7.25	5.86	5.55	5.97	8.23	6.88	5.06	5.93	6.63	7.1	7.79	7.09	8.34	8.11	5.63	5.83	7.17	7.07	8.04	6.65	8.1	7.59	5.37	7.32	7.23	5.21	5.13	7.68	7.32	7.31	7.53	7.99	5.84	8.32	7.43	8.04	8.6	5.74	5.19	7.89	4.88	5.36	8.27	8.61	7.6	7.04	7.1	8.3
C1orf162	6.18	6.98	6.39	5.76	5.67	8.32	7.66	6.1	6.48	6.42	7.06	8.04	7.17	7.87	7.49	6.1	6.59	7.24	7.42	7.6	6.49	7.73	7.21	6.96	8.01	6.69	5.64	5.51	7.58	6.8	7.24	7.55	8.87	6.53	7.57	7.21	7.97	7.74	5.89	5.75	7.86	5.94	6.34	7.36	7.95	7.37	7.04	6.59	7.68
PREX1	7.91	8.24	7.21	8.15	7.89	8.94	8.51	7.59	8	8.45	8.65	8.86	8.17	8.98	9.08	7.45	7.6	8.53	8.9	9.1	7.82	8.99	8.68	8.79	8.95	8	7.57	7.2	8.88	8.65	8.19	8.63	9.56	7.06	9.09	8.27	9.18	9.06	8.37	7.13	9.13	6.73	7.8	8.79	9.23	8.06	7.95	8.19	8.93
SLC39A8	6.23	6.38	7.29	5.7	6.15	7.79	6.77	6.39	6.66	6.81	6.78	7.8	7.22	7.49	7.61	6.59	6.78	6.99	7.03	7.43	6.18	7.66	7.09	6.94	7.58	7.09	5.52	6.15	7.17	6.59	7.47	7.3	7.18	6.39	7.41	6.35	7.89	7.68	5.55	5.91	7.78	6.43	6.14	7.11	7.69	6.76	6.93	6.74	7.4
SNX8	5.38	5.52	5.36	5.15	5.25	7.1	5.82	5.31	5.67	5.99	5.28	6.53	5.56	6.14	6.36	5.38	5.7	5.63	6.05	6.06	4.99	6.25	5.69	6.22	6.09	6.55	5.2	5.24	6.25	5.79	5.57	5.76	6.43	5.71	6.31	6.09	6.62	6.22	5.59	5.02	6.12	5.74	5.24	6.34	6.28	5.98	5.75	5.59	6.28
RAB37	4.9	5.25	4.58	5.15	4.56	5.78	5.22	4.31	4	5.12	5.91	6.09	4.84	5.42	5.19	4.27	4.27	5.48	5.22	5.34	5.49	5.58	5.81	4.84	5.96	5.17	4.36	4.51	5.17	6.23	5.74	5.78	6.45	4.22	5.2	5.08	4.85	5.52	4.72	4.6	5.33	4.78	4.56	5.29	5.65	5.02	5.31	5.74	5.34
SHISA3	6.07	7.13	6.54	6.04	6.07	7.09	6.69	5.22	5.36	6.32	5.49	5.99	6.46	7.87	7.66	5.76	5.77	6.83	6.37	7.36	6.23	7.56	6.13	4.86	6.31	7.37	5.82	5.58	8	6.33	5.68	5.96	4.35	4.5	8.18	8.41	7.75	7.48	7.14	5.06	7.22	6.83	5.22	7.7	7.89	6.98	6.68	5.86	7.9
TBC1D9	6.8	6.8	6.35	6.64	6.33	7.06	6.93	6.23	6.45	6.41	6.89	7.21	6.97	7.12	7.32	6.44	6.37	6.65	6.78	7.2	6.29	7.24	7.02	7.3	7.23	6.72	6.25	6.24	7.06	7.04	6.93	6.81	6.99	6.09	7.24	7.07	7.19	7.3	6.59	6.03	7.29	6.72	6.26	7.1	7.5	7.03	6.67	6.92	7.23
GLIPR2	8.48	8.78	8.37	8.98	8.34	9.07	8.92	8.59	8.92	8.45	8.69	9.26	8.98	8.91	9.07	8.17	8.36	8.68	8.81	8.92	8.8	8.97	8.28	8.47	8.83	9	8.55	8.24	8.95	8.99	8.79	9.03	9.64	8.47	9.04	8.89	9	9.18	8.84	8.2	9.03	8.47	8.25	9.29	9.16	9.47	8.79	8.99	8.77
PLXNC1	5.12	5.26	4.83	5.08	4.6	6.32	5.92	4.66	4.3	4.96	5.79	6.24	5.76	6.25	6.78	4.65	4.46	5.25	5.55	5.99	5.09	6.16	5.37	5.64	6.3	5.83	4.5	4.31	6.25	5.61	5.46	5.61	7.11	4.4	6.42	5.83	6.28	6.55	5.19	4.27	6.08	4.79	4.54	6.27	6.38	5.6	4.5	5.13	6.07
NUDT14	4.74	5.07	5.04	4.75	4.87	5.78	4.93	4.74	4.5	5.16	5.18	5.39	5.3	5.43	5.67	4.82	4.57	4.85	4.86	4.7	4.34	5.19	4.94	5.31	5.12	4.91	4.67	5.02	5.7	4.44	4.68	5.49	5.75	5.12	5.59	4.79	6.04	5.37	4.59	5.13	5.5	4.55	4.53	5.14	5.13	4.97	5.22	4.81	5.63
KLF9	9.15	8.57	8.78	8.8	9.02	8.39	9.31	8.56	8.93	8.84	8.97	7.69	9.26	7.94	8.18	9.29	8.76	8.37	8.95	8.06	8.73	8.07	8.09	8.14	8.06	8.01	9.79	9.33	8.52	8.65	7.91	8.92	7.08	9.13	7.69	7.97	8.15	7.88	9.58	9.42	8.61	10.29	9.36	8.09	7.97	8.07	8.61	8.59	8.29
ARSG	4.61	4.84	4.31	4.78	4.86	5.77	4.99	4.56	4.81	4.8	5.14	5.39	4.8	5.33	5.43	3.89	4.48	5.03	4.78	5.03	5.21	5.05	4.85	5.05	5.12	4.52	4.73	4.77	5.12	4.8	5.01	5.28	6.17	4.78	5.25	5.07	5.3	5.17	4.59	4.37	5.25	4.63	4.97	5.21	5.23	4.59	5.16	4.65	5.21
CCDC136	5.39	4.74	5.52	5.14	5.55	4.33	4.99	4.63	4.97	4.82	4.72	4.3	5.14	4.42	4.62	5.34	4.75	4.75	4.84	4.79	5.07	4.62	4.49	4.98	4.58	4.94	5.7	5.49	4.34	4.77	4.4	4.44	4.47	4.3	4.72	4.53	4.46	4.5	5.34	4.93	4.62	5.3	4.94	4.46	4.34	4.45	4.46	4.75	4.47
MS4A6E	3.62	3.78	3.78	3.68	3.69	4.6	3.79	3.64	3.84	3.82	3.76	4.64	4.25	4.34	4.24	3.77	4.01	3.85	3.88	4.55	3.85	4.18	3.74	3.96	4.32	4.28	3.96	3.79	3.84	3.72	3.77	4.03	4.12	4.06	3.93	4.34	4.35	4.35	3.76	3.77	4.23	3.73	3.96	5.22	4.85	4.46	4.09	3.98	4.09
PIF1	4.74	5.16	4.54	4.96	4.88	6.14	5.28	4.9	4.46	4.97	5.12	5.69	5.54	5.58	5.87	4.41	4.61	4.91	5.01	5.79	4.83	5.79	5.41	5.85	5.42	5.2	4.53	4.44	5.29	4.95	5.79	5.33	5.33	4.6	5.81	5.71	5.86	5.69	4.49	4.53	5.71	4.24	4.77	5.7	5.75	4.72	5.36	4.86	5.47
PION	5.68	6.03	5.02	5.6	5.75	7.15	6.11	5.51	5.18	5.6	5.83	6.77	6.21	6.69	6.7	5.21	5.35	5.95	6.1	6.39	5.47	6.84	5.54	5.98	6.53	5.95	5.24	5.38	6.47	6.04	5.84	6.06	7.28	4.81	6.87	6.06	6.85	6.64	5.55	5.05	6.73	4.95	5.37	6.52	6.94	6.19	5.97	5.71	6.81
ACOT11	5.82	5.74	5.52	5.9	5.95	7.19	5.86	5.59	5.5	5.61	5.73	6.58	5.97	6.55	6.62	5.54	5.38	6.43	5.9	6.52	5.89	6.33	5.96	5.67	6.3	6.75	5.72	5.44	6.91	5.69	5.68	6.07	7.24	4.89	6.81	6.42	7.3	7.04	5.7	6.31	6.55	5.29	5.73	7.23	6.58	6.6	6.2	6.1	6.55
IFFO2	7.88	7.35	7.52	6.91	7.91	6.8	7.21	7.43	7.81	7.46	7.37	7.18	7.32	7.28	7.14	7.86	7.92	7.44	7.19	7.29	7.56	7.3	7.22	7.51	7.33	7.15	7.95	8.13	7.11	7.82	7.33	7.21	6.47	7.45	7.02	7.43	6.98	7.15	7.92	7.4	7.11	6.62	7.41	7.21	7.07	7.27	7.44	7.6	7.19
LCA5	5.5	4.97	5.41	5.09	4.85	4.72	4.84	5.52	5.29	4.78	5.26	4.79	5.02	4.73	4.85	5	4.99	5.17	5.22	4.81	5.45	4.83	5.15	4.96	4.74	4.84	5.29	5.06	4.78	5.17	5.19	5.33	4.58	5.21	4.92	4.79	4.69	4.66	4.94	6.05	4.88	5.37	5.36	4.94	4.81	5.32	5.33	5.19	4.86
ACSF2	5.22	5.44	5.02	5.17	5.09	6.66	5.76	5.48	4.76	5.03	5.46	6.05	5.38	5.77	5.96	5.14	4.64	5.58	5.39	5.45	5.19	6.08	5.05	5.17	6.1	5.65	5.49	4.7	5.88	5.51	5.51	5.49	5.89	4.63	5.89	5.39	6.06	5.91	5.44	5.19	5.8	5.28	5.15	5.89	5.7	5.44	5.65	5.69	6.07
VENTX	5.21	5.36	4.42	5.06	5.4	6.05	5.55	4.48	4.38	5.16	5.44	5.99	5.5	6.12	6.23	4.8	4.81	5.75	5.32	6.36	5.09	6.27	5.71	5.25	6.19	5.69	4.72	4.12	6.3	5.73	5.76	5.35	5.91	4.49	5.92	4.74	5.94	6.19	4.97	4.05	6.06	4.59	4.95	5.83	6.29	5.21	5.28	4.91	6.23
LRRC4B	4.15	4.12	4.75	4.57	5.18	3.9	4.27	4.86	4.2	4.42	4.25	4.12	4.11	4.21	4.06	4.7	4.26	4.33	4.14	4.24	4.91	4.03	4.27	4.3	4.16	5.4	4.83	5.37	3.79	4.71	4.38	3.98	4.03	4.48	4.14	4.23	4.14	4.15	4.86	4.76	4.09	4.46	4.59	4.2	4.2	5.2	4.45	4.41	4.05
SLC22A16	3.81	4.44	4.21	4.11	3.91	4.63	4.39	3.97	4	4.21	4.02	4.52	4.61	4.84	5.6	3.94	4.32	4.15	4.27	5.08	3.95	4.38	4.17	4.2	4.55	4.38	3.87	3.98	4.84	4.58	4.7	4.32	5.28	3.87	4.47	4.18	4.67	4.52	3.84	4.12	4.83	4.02	4	4.43	4.65	4.13	4.3	4.47	4.58
C11orf45	4.2	4.54	4.31	4.11	3.91	5.14	4.17	4.58	4.08	4.26	4.21	4.93	4.43	5.1	4.78	3.99	4.03	4.55	4.16	4.66	4.45	4.99	4.13	4.1	4.84	4.63	4.37	3.96	4.9	4.39	4.26	4.42	5.48	3.86	4.87	4.38	5.05	4.59	4.28	4.03	4.69	4.03	3.93	4.96	4.89	4.62	4.81	4.11	5.16
CIT	5.51	5.69	4.96	5.33	4.95	5.58	4.9	4.47	4.99	6.05	6.01	5.94	5.44	5.44	5.61	5.02	4.95	5.13	5.59	5.75	5.5	5.65	5.13	6.5	5.4	5.26	4.64	4.6	5.43	5.02	6.02	5.75	4.8	4.8	5.62	6	5.68	5.61	4.76	4.63	5.87	4.97	5.1	5.39	5.63	5.19	5.39	5.68	5.52
NOD2	5.25	5.86	5.07	4.84	5.41	6.72	6.05	5.06	5.1	5.5	5.66	6.88	5.84	6.61	6.46	4.86	5.13	5.93	5.42	6.66	5.48	6.77	5.6	6.41	6.52	5.22	5.65	4.65	6.42	5.97	5.69	6.2	7.24	4.92	6.57	5.66	6.77	6.83	5.55	4.76	6.8	4.9	5.05	6.43	6.83	5.96	5.94	5.41	6.89
FAM83H	4.41	4.65	4.27	4.53	4.53	5.69	4.43	4.45	4.17	4.44	4.61	5.08	4.63	4.83	4.94	4.03	4.6	4.49	5.01	4.89	4.14	5.28	4.44	4.64	4.93	4.6	4.05	4.17	4.93	4.62	4.38	4.55	5.37	4.35	5.04	5.27	5.23	5	4.35	4.58	4.83	4.41	4.39	4.9	5.11	4.52	4.57	4.63	5.25
TNFAIP2	9.39	9.4	7.38	9.28	9.16	10.31	9.64	6.23	8.56	9.97	9.73	10.12	9.59	10.01	10.01	9	8.25	9.33	9.32	10.1	9.28	10.15	9.25	8.65	10.16	9.11	9.89	9.11	10.02	9.49	9.75	9.47	9.95	8.27	9.98	9.39	9.91	10.44	9.53	6.84	10.09	7.49	8.97	9.93	9.92	9.67	9.61	9.31	10.27
SLC35F3	3.95	4.18	3.91	3.84	3.87	4.49	4.37	3.85	4.22	4.28	4.23	4.6	3.98	4.59	4.33	3.87	3.93	3.96	3.76	4.76	4.01	4.51	4	4.1	4.13	3.99	3.97	3.95	3.94	4	4.01	4.21	5.8	3.97	4.17	4.31	4.19	4.38	3.91	3.76	4.25	4.02	3.72	4.64	4.5	4.13	4.17	4.04	4.47
HLA-DMA	7.86	8.76	6.92	7.53	7.32	10.42	9.25	6.94	6.56	8.02	8.57	9.47	8.31	9.18	9.49	7.38	7.03	8.58	8.73	9.1	7.87	9.56	8.4	6.84	9.13	8.87	7.78	6.92	9.34	8.39	8.47	8.81	9.52	6.2	9.34	8.43	9.37	9.34	7.81	6.38	9.09	7.25	7.33	9.24	9.46	8.84	8.78	8.31	9.49
HMGA1	6.18	6.01	6.82	4.9	5.26	7.99	6.25	4.9	6.04	6.25	5.69	7.16	6.06	7.1	6.87	5.9	7.74	6.39	6.04	6.66	5.41	7.04	6.22	7.18	6.61	6.17	6.37	5.25	6.47	6.45	5.95	6.38	7.42	5.98	6.88	6.2	7.14	6.75	5.82	5.38	6.87	5.48	5.47	6.87	6.88	6.53	5.99	5.84	7.03
FANCE	7.21	7.15	7.03	6.96	7.38	6.19	6.71	7.66	6.62	6.51	6.96	6.59	6.71	6.34	6.43	7.22	7.28	7.56	6.64	6.71	7.42	6.7	7.07	7.45	6.76	6.62	7.35	7.46	6.46	7.69	7.19	7.25	6.12	7.16	6.82	6.75	6.54	6.53	7.06	8.3	6.65	6.8	8.12	6.58	6.46	6.95	7.31	7.56	6.68
C6orf62	8.42	8.68	7.98	8.61	8.04	8.8	8.3	7.83	7.96	8.45	8.71	9.21	8.56	9.04	8.95	8.11	8.2	8.94	8.75	8.97	8.74	8.89	8.61	8.72	9.03	8.71	7.74	8.16	8.93	8.68	8.95	8.69	9.62	8.15	8.96	8.75	8.71	9.21	8.02	7.88	8.75	8.38	8.31	8.94	9.1	8.95	8.73	8.85	8.99
GIMAP5	6.01	6.95	5.62	5.47	6.24	7.13	6.37	4.81	5.44	6.43	6.74	6.73	6.07	6.39	6.37	5.93	5.77	6.43	6.74	6.48	6.5	6.5	6.71	6.45	6.6	6.12	5.73	6.59	6.53	6.41	6.88	6.37	6.79	5.41	6.65	6.8	6.76	6.85	5.84	5.64	7.1	7.07	6.12	6.49	7.06	6.54	6.4	6.45	6.75
SEL1L3	5.36	6.45	6.11	5.24	5.38	7.05	6.83	4.97	4.82	5.99	6.46	6.98	6.38	7.09	6.62	5.24	4.99	5.96	6.44	6.85	5.94	6.78	6.84	5.98	6.55	6.19	5.2	5.1	6.81	6.23	6.55	6.37	6.76	5.52	6.81	7.05	6.79	6.9	5.63	5.16	6.92	6.03	5.3	6.99	7.11	6.74	6.14	6.42	6.79
ARHGEF11	5.45	5.46	5.44	5.29	5.35	7.01	5.19	4.84	5.65	5.36	5.18	5.99	5.55	5.64	5.73	5.13	5.53	5.31	5.26	5.45	5.42	5.74	5.34	5	5.6	5.16	5.21	5.08	5.62	5.47	5.52	5.5	5.98	5.48	5.71	5.25	5.96	5.49	5.22	5.52	5.52	4.96	5.02	5.75	5.45	5.73	5.46	5.56	5.93
SH3BP5L	6.74	6.94	6.14	6.57	6.71	7.1	6.68	6.07	6.56	6.74	6.91	7.34	6.85	7.07	7.21	6.22	7.15	7.22	6.49	7.04	7.15	7.33	7.1	6.89	7.22	7.38	6.43	6.28	7.23	6.75	7.12	6.8	7.15	6.41	7.11	7.23	7.2	7.11	6.29	6.46	7.12	5.69	6.68	7.28	7.22	7.3	7.04	6.94	7.22
GIMAP1	6.16	7.28	5.83	5.52	6.27	6.71	6.59	4.95	5.21	6.44	7.17	7.3	6.41	7.07	7.18	6.14	6.01	7.01	7.02	7.04	6.89	7.13	7.42	7.2	7.5	6.7	5.55	6.46	7.02	6.77	7.43	6.94	7.84	5.21	7.15	7.44	7.12	7.27	5.81	5.93	7.4	6.73	6.39	7.03	7.54	7.11	7.27	6.99	7.12
NFE2L3	5.41	5.87	4.96	5.66	5.31	6.96	6.01	5.37	5.5	5.72	5.98	6.55	5.59	6.28	6.41	5.06	5.6	5.55	5.9	6.2	5.22	6.83	5.62	5.37	6.34	5.86	5.11	5.62	6.54	5.56	5.73	5.98	6	5.62	6.48	6.1	6.39	6.32	5.33	5	6.73	5.63	5.27	6.03	6.71	6.26	6.27	5.85	6.72
IGFBP1	3.83	3.98	3.62	3.8	3.81	5.84	5.73	4	3.68	3.87	3.88	5.31	3.69	7.3	4.59	3.65	3.82	4.07	3.83	4.88	3.85	5.92	3.99	4.35	4.83	4.78	3.78	3.96	5.74	4.4	3.79	4.42	6.15	3.8	4.26	4.75	5.07	5.07	3.86	4.05	5.6	3.79	4.25	5.68	5.57	6.13	5.56	3.7	6.57
AKIRIN2	6.23	6.01	6.14	5.54	5.75	7.03	6.23	6.13	5.74	5.77	6.32	6.57	6.1	6.38	6.74	6.3	6.16	6.16	6.31	6.46	6.04	6.33	5.95	6.93	6.35	6.33	6.14	6.1	6.47	6.18	5.86	6.14	6.41	6.01	6.31	6.45	6.61	6.64	6.11	5.53	6.39	5.95	5.75	6.47	6.69	5.94	5.73	6.14	6.36
LYSMD1	6	6.01	5.8	6.22	5.93	4.9	5.7	6.13	5.96	5.66	5.68	5.24	5.6	5.36	5.4	5.55	5.67	5.87	5.81	5.6	6.05	5.67	5.97	5.57	5.39	5.84	5.99	5.39	5.62	5.76	5.87	5.8	5.17	6.13	5.59	5.57	5.46	5.24	5.7	6.97	5.62	5.77	6.3	5.6	4.91	5.94	5.91	6.05	5.43
HEYL	7.68	7.31	6.96	6.98	7.45	6.12	7.69	8.44	7.67	7.91	7.49	6.92	7.21	7.12	6.97	7.42	8.02	6.95	7.67	7.08	7.2	6.58	7.18	7.04	7.07	7.48	7.91	7.03	7.22	7.29	7.6	7.44	4.2	7.35	6.71	7.21	6.57	6.9	8.48	8.23	7.42	8.05	7.9	6.91	6.3	7.53	7.03	7.03	6.84
TM7SF4	4.32	5.09	4.14	3.83	4.06	7.31	5.82	4.24	3.87	4.13	4.47	6.54	6.38	6.18	6.31	3.76	3.91	5.46	5.28	5.98	4.43	6.19	4.24	4.6	6.04	6.4	3.79	4.06	6.37	4.64	3.73	4.58	5.3	3.87	6.12	5.43	7.04	4.96	4.03	3.7	5.81	4.05	3.77	6	5.79	6.24	5.66	5.65	6.21
SPOCD1	5.27	6.05	7.3	4.4	6.11	7.6	6.95	5.24	5.54	6.79	6.56	7.49	6.68	7.86	7.62	5.58	7.69	7.06	6.51	7.45	5.66	7.81	6.02	7.69	7.93	6.98	6.3	7.48	7.12	6.36	6.56	6.15	6.62	7.51	8.03	8.14	7.88	7.56	5.35	4.56	7.58	4.07	6.33	7.88	8.01	7.03	5.99	5.96	7.44
SEPT10	8.37	8.38	8.54	8.67	8.57	7.43	8	8.68	8.69	8.48	8.25	7.46	8.5	8.03	7.56	8.42	8.4	8.15	8.2	8.01	8.48	8.08	7.94	7.85	7.59	7.87	8.47	8.75	7.97	7.89	7.86	8.19	7.3	8.28	7.83	7.68	7.95	7.76	8.44	8.89	7.93	8.64	8.16	7.94	7.75	8.12	8.15	7.92	8.07
MR1	5.59	5.7	5.81	5.69	5.96	6.87	6.15	6.08	5.91	5.86	5.85	6.38	5.65	6.13	6.36	5.71	5.94	5.68	6.03	6.06	5.73	6.35	5.85	5.56	6.24	5.89	5.75	5.88	6.45	5.71	6.02	6.09	6.74	5.8	6.61	5.94	6.61	6.2	5.64	5.44	6.11	5.84	5.63	6.34	6.42	6.05	6.3	5.76	6.4
CRTAC1	6.74	8.16	6.04	5.35	7.79	7.58	7.34	5.49	4.35	6.67	7.59	8.13	7.08	8.02	7.79	5.91	6.05	7.74	6.38	7.95	7.91	7.93	7.57	5.72	7.99	8.34	6.67	7.23	8.58	6.45	6.24	7.51	5.02	6.65	7.38	6.23	7.77	7.91	5.69	6.28	8.01	5.98	7.5	8.25	7.7	7.71	8.45	6.92	7.91
FAM49B	6.59	7.39	7.22	6.65	6.59	8.34	7.19	6.12	6.83	7.09	7.45	8.2	7.22	8.25	8.06	6.62	6.99	7.54	7.28	8.16	6.41	8.16	7.41	7.69	7.88	7.2	6.3	6.24	8.02	7.24	7.12	7.78	8.84	6.72	8.15	7.38	8.08	8.29	6.11	6.3	8.1	6.56	6.34	7.92	8.29	7.63	7.21	6.99	8.3
PHYHIP	6.12	5.44	6.43	5.33	5.3	4.11	6.02	4.72	6.3	6.08	5.47	4.47	6.53	4.21	4.34	5.74	5.78	4.58	5.68	4.36	4.95	4.07	5.27	4.88	4.5	4.83	5.59	5.92	4.24	4.58	6	5.72	4.43	7.09	4.15	4.51	4.06	4.1	5.88	5.76	4.65	5.95	6.51	4.2	4.18	4.39	4.46	5.44	4.15
SIT1	3.86	4.6	4.23	3.94	4.03	4.85	4.62	4.12	4.07	4.25	4.46	4.65	4.49	5.32	4.84	3.85	3.99	4.48	4.36	4.23	4.31	5.16	4.82	3.96	4.56	4.34	3.9	4.1	4.9	4.65	4.8	4.23	4.82	3.85	5.11	4.49	4.66	5.17	4.23	3.92	4.89	4.22	4.12	4.83	5.06	4.33	4.24	4.89	5.03
TXLNB	4.65	4.94	5.38	4.76	4.97	4.94	4.79	4.51	4.25	4.92	5.34	5.4	5.02	5.15	5.03	4.38	4.25	4.72	4.82	5.11	4.57	5.24	5.19	4.57	5.23	4.45	4.52	4.89	5.01	4.6	5.25	5.04	4.94	4.01	5.11	4.26	5.06	4.92	4.64	4.68	5.1	4.72	4.63	5.05	5.34	4.41	5.2	4.92	4.92
VLDLR	6.64	6.17	6.77	6.49	6.9	5.47	6.05	6.47	6.25	6.4	5.9	5.19	6.17	5.36	5.22	6.99	6.41	5.91	5.64	5.59	6.25	5.91	5.35	5.8	5.48	5.4	6.34	7.02	5.3	6.32	6.06	5.89	5.17	6.67	5.87	5.82	5.72	5.01	6.61	6.27	5.44	5.97	6.46	5.44	5.15	5.67	5.84	5.64	5.53
CDKN2A	6.31	6.97	6.7	5.85	6.48	7.9	6.66	7.01	5.71	6.12	6.98	7.45	5.81	7.59	7.71	6.31	6.68	7.65	6.79	6.96	6.86	7.59	6.75	6.68	7.41	7.73	6.78	6.59	7.77	7.3	6.43	6.52	7	6.3	7.28	7.47	7.61	7.46	5.25	6.38	7.25	6.57	6.27	7.05	7.3	7.37	7.18	7.1	7.56
RAB42	4.57	5.75	4.86	4.85	4.5	8.98	6.44	4.28	4.38	5.48	5.58	7.55	6.11	7.71	7.5	4.32	4.43	5.91	6.37	6.94	5.68	7.85	5.72	4.93	6.78	6.69	4.1	4.2	7.7	5.22	5.51	5.84	8.33	4.74	8.26	6.36	7.91	7.37	4.45	4.32	6.63	4.57	4.61	7.94	7.49	6.73	5.66	5.57	7.72
LAX1	4.04	3.95	3.97	3.74	3.78	4.09	4.59	3.9	3.77	3.96	4.57	4.37	4.08	4.77	4.46	3.71	4	4.24	4.29	4.37	4.27	4.39	5.36	4.09	4.62	4.12	3.96	3.97	4.26	4.69	4.81	4.35	3.77	3.66	4.85	4.52	4.51	4.67	3.83	3.9	4.63	3.96	3.89	4.44	4.95	4.19	4.01	4.41	4.62
CD96	4.5	4.91	4.16	4.23	4.75	5.77	5.92	4.64	4.32	4.87	5.56	5.32	5.29	6.21	5.84	4.41	4.21	5.65	5.51	5.57	4.69	6.19	5.74	4.33	5.23	4.64	4.68	4.23	5.85	5.87	5.45	5.29	4.68	4.18	6.42	5.15	5.26	6.04	4.94	4.24	5.81	4.55	4.33	5.76	6	5.07	5.22	5.63	5.84
HTRA4	3.9	4.77	4.62	3.97	4.32	8.35	6.39	4.59	4.38	4.6	4.95	6.33	6	6.76	7.18	3.97	3.79	5.48	6.58	6.18	4.41	7.08	4.74	4.54	5.38	5.86	3.86	4.21	7.45	4.83	4.65	5.16	7.18	4.4	7.98	4.87	7.62	6.85	4.19	4.45	6.57	4.55	4.26	7.36	7.02	5.86	4.63	4.83	7.79
DSC2	4.55	5.06	4.67	4.78	4.6	5.8	5.66	4.53	4.31	4.71	5.57	5.97	5.68	5.93	6.09	4.55	4.35	5.02	5.56	5.86	4.94	5.93	4.98	5.44	6.1	5.78	4.26	4.52	5.83	5.48	5.15	5.17	6.14	4.48	6.11	5.32	6.19	6.05	4.61	4.51	6.14	4.94	4.31	5.67	6.21	5.28	4.89	4.78	6.17
HLA-DRB5	7.96	9.29	8.39	7.15	8.55	11.17	9.79	8.66	8.43	9.81	9.73	9.78	9.85	10.01	9.85	8.71	8.59	9.26	8.89	9.91	8.27	10.73	9.95	7.28	9.39	8.99	8.41	8.1	9.72	9.77	10.12	10.65	9.24	7.79	10.79	8.41	9.25	11.02	8.55	7.35	10.11	8.62	8.36	10.91	9.81	10.43	8.87	9.06	10.96
DDR2	6.91	6.56	6.98	7.01	6.42	6.13	6.64	6.61	6.66	6.86	6.63	6.12	6.35	5.39	5.43	6.87	6.74	6.49	6.52	6.21	6.84	6.09	6.46	6.45	6.14	6.46	6.91	6.75	6.21	6.73	6.68	6.43	5.09	6.77	5.96	6.34	5.93	6	7	7.18	6.21	7.69	6.92	6.15	5.82	6.54	6.31	6.78	5.93
XK	5.42	5.33	5.1	5.19	5.83	4.4	4.91	5.4	5.94	5.02	5.2	4.22	4.88	4.43	4.43	5.84	4.84	5.7	4.93	4.48	5.44	4.66	5.03	4.47	4.78	4.99	5.83	5.4	4.39	5.24	4.54	5.58	4.4	5.64	4.51	4.02	4.31	4.05	5.38	7.07	4.57	5.79	6.34	4.59	4.11	5.05	5.8	5.49	4.51
TMEM35	6.78	6.15	6.55	6.64	6.3	4.6	5.55	6.74	6.32	5.59	5.74	4.51	5.09	4.67	4.96	6.7	5.33	5.42	5.59	4.76	6.49	5.11	5.04	4.45	4.38	4.78	6.69	5.78	4.5	5.61	6.14	5.9	3.85	5.89	5.23	4.32	4.82	4.33	6.5	6.63	4.8	6.57	6.87	5.23	4.26	5.58	5.9	6.14	4.72
EPB41L3	6.58	6.68	6.25	5.87	5.87	7.8	7.62	5.67	5.87	6.58	6.9	7.52	7.24	7.36	7.38	6.31	6.2	6.49	7.17	7.13	5.97	7.61	6.7	6.71	7.83	6.51	6.13	5.55	7.25	6.61	7.18	6.83	7.66	6.23	7.43	6.77	7.36	7.34	6.54	5.71	7.49	6.82	6.11	6.94	7.64	6.61	6.58	6.29	7.44
RAB9A	7.06	7.1	7.41	7.16	6.8	7.75	7.29	7.33	7.42	7.12	7.35	7.3	7.54	7.71	7.52	6.95	7.22	7.05	7.32	7.44	7.2	7.66	7.15	6.87	7.29	7.04	7.07	6.89	7.53	7.06	7.2	7.52	8.32	7.12	7.78	7.18	7.8	7.5	7.09	7.41	7.5	7.34	7.24	7.58	7.64	7.29	7.34	6.86	7.71
MRO	3.83	4.29	4.09	3.85	4.02	5.39	4.08	4.11	4.11	4.09	4.09	4.83	4.19	5.3	4.77	3.99	4.16	4.31	3.96	4.45	4.15	4.44	4.03	4.14	4.41	4.46	3.85	4.06	4.28	4.08	4.4	5.02	7.03	3.91	5.06	4.51	4.28	4.39	3.89	3.93	4.29	4.04	4.03	4.44	4.61	4.5	4.2	3.93	4.33
GLA	8.62	7.83	7.43	6.77	7.24	9.57	8.47	7.41	7.07	7.46	8.34	8.88	8.46	8.75	8.92	7.57	7.4	8.02	8.2	8.51	7.58	8.94	7.75	7.77	8.58	8.28	7.72	7.17	8.9	8.34	7.86	9.02	9.3	7.31	9.01	8.36	9.04	8.84	7.42	6.56	8.66	7.32	7.13	9.16	9.29	8.26	8.02	8.37	8.8
IFI44L	7.12	6.89	5.95	6.54	6.58	7.08	6.21	6.08	5.41	6.15	7.77	6.67	6.39	7.94	8.07	6.11	5.77	7.74	6.75	7.27	6.97	6.67	6.48	5.73	6.78	6.07	6.48	6.48	7.21	7.86	6.91	6.83	6.61	5.38	6.66	6.25	7	7.12	6.15	5.79	6.76	7.08	6.37	7.27	7.2	8.43	8.2	7.75	7.22
RCC1	4.6	4.65	5.08	4.43	4.64	5.22	4.89	4.72	4.42	4.72	4.91	5.42	5.19	4.92	5.18	5.09	4.83	4.77	4.79	5.13	4.51	4.84	4.95	6.27	5.31	5.25	4.14	4.79	5.02	4.6	5.14	4.92	5.57	4.84	5.13	5.65	5.35	5.17	4.33	5	5.32	4.79	4.57	5.08	5.14	4.6	4.71	4.68	4.79
TNFAIP8L2	5.31	6.28	5.72	5.47	5.08	7.82	6.05	4.85	4.25	5.92	6.32	7.59	6.19	7.26	7.24	5.14	5.68	6.53	6.45	7.21	5.75	7.26	6.53	5.1	7.19	6.68	4.32	4.75	7.08	6.28	6.73	6.44	7.78	5.06	7.18	6.58	7.25	7.42	4.43	4.7	7.2	4.87	5.11	7.04	7.41	6.82	6.39	6.08	7.28
PTBP2	6.71	6.81	7.17	7.15	7.09	5.65	6.6	6.68	7.18	6.49	6.59	6.06	6.33	6.01	6.09	6.89	6.75	6.48	6.38	6.11	6.82	6.23	6.51	6.42	6.11	5.95	6.99	7.23	5.87	6.39	6.55	6.59	6.1	7.06	6.38	6.23	6.2	5.97	6.97	7.09	6.35	6.86	7	5.98	6.03	6.55	6.58	6.4	5.97
ERRFI1	9.32	8.23	9.99	8.55	9.12	8.69	9.17	8.61	8.72	8.71	9.3	7.94	8.8	8.36	8.08	9.83	9.28	8.79	8.25	8.49	8.28	8.26	8.29	8.73	8.19	7.73	9.97	10.01	8.07	9.63	8.13	9.13	7.59	9.31	8.02	8.49	8.15	8	9.45	8.9	8.44	9.31	9.36	8.26	8.31	8.36	8.78	9.39	8.25
ADIPOR1	6.9	6.94	6.79	6.41	6.74	8.34	7.2	6.83	6.78	6.83	7.23	7.74	7.09	7.4	7.27	6.64	6.93	7.01	7.09	7.03	6.89	7.43	6.77	7.18	7.4	6.78	6.68	6.7	7.37	7.12	6.96	7.14	7.85	6.81	7.31	7.08	7.34	7.35	6.79	6.84	7.28	7.04	6.71	7.27	7.28	7.26	7.16	7.13	7.44
SLC29A3	4.99	5.79	4.92	4.77	4.84	8.05	6.06	4.71	4.94	5.43	5.64	6.83	5.87	6.84	6.99	4.86	4.99	6.09	6.26	6.22	5.17	7.11	5.57	5.05	6.35	6.27	4.74	4.79	7.02	5.41	5.38	5.71	6.88	4.98	7.21	5.59	7.35	6.82	4.62	5.23	6.55	5.04	4.97	7.1	6.61	6.27	6.14	5.48	7.22
EGR2	8.31	7.08	6.39	5.69	6.1	8.43	5.66	5.78	5.2	6.32	8.7	7.47	6.11	7.07	8.04	7.28	5.46	7.79	6.27	7.58	7.08	8	6.86	5.29	7.92	7.1	6.74	6.7	7.65	8.49	6.11	8.67	8.61	5.18	7.9	7.15	8.36	7.52	6.01	5.16	6.66	5.89	5.04	7.82	8.23	8.02	7.47	9.1	7.64
HHEX	4.75	5.31	5.01	4.45	4.55	5.23	4.91	4.35	4.75	5.22	5.44	5.57	5.44	5.64	5.62	4.36	4.84	5.09	5.27	5.69	5.27	5.5	5.37	5.61	5.56	4.55	4.27	4.65	5.53	4.92	5.59	5.47	6.41	4.37	5.54	5.75	5.74	5.47	4.11	4.78	5.14	4.71	4.57	5.51	5.4	5.83	5.49	5.28	5.6
BAG3	7.43	6.37	7.71	5.77	6.75	5.73	6.6	6.44	6.68	6.84	6.64	5.55	6.62	6.02	5.89	7.53	7.04	6.11	6.17	5.98	6.07	5.78	6.19	6.51	5.85	6.12	7.6	7.06	6.2	6.94	5.84	6.69	5.23	6.88	5.97	6.42	6.11	5.93	7.14	6.24	5.86	6.25	6.32	6.26	5.93	5.92	6.18	6.53	6.06
RASSF7	4.17	4.81	4.33	3.92	4.38	4.57	4.97	4.5	4.04	4.09	4.02	4.76	4.75	5.17	5.2	4.18	4.14	4.58	4.49	4.8	4.48	5.25	4.58	4.42	4.81	5.02	4.17	4.33	5.17	4.44	4.43	4.63	5.14	4.16	5.31	4.54	5.61	4.99	4.1	4.3	5.04	4.4	4.07	4.96	5.23	4.56	4.72	4.34	5.3
ST14	5.62	6.19	5.96	5.76	5.79	7.44	6.32	6.37	5.54	5.78	6.02	7.08	6.16	7.27	7.3	5.55	5.4	6.37	6.36	6.76	5.97	7.46	6.07	6.55	7.04	6.68	5.77	5.26	6.82	5.95	5.91	6.8	8.11	5.41	7.36	6.54	7.33	6.94	6.32	5.82	6.94	5.92	5.94	7.19	7.11	6.88	6.07	6.28	6.97
CASP5	7.08	7.3	7.52	7.33	6.94	7.75	7.58	6.9	6.95	7.77	7.61	7.68	7.7	7.68	7.49	7.22	6.97	7.11	7.44	7.5	7.19	7.53	7.33	7.65	7.43	7.16	6.86	7.52	7.36	7.41	7.67	7.66	7.76	6.92	7.48	7.67	7.3	7.58	7.09	6.57	7.66	7.5	6.85	7.45	7.75	7.38	7.34	7.37	7.57
ESAM	6.98	6.8	6.47	6.01	7.28	5.39	6.33	6.97	6.9	6.96	6.62	6.07	6.53	5.99	5.89	7.27	7.09	7.03	6.52	6.06	6.9	6.11	6.75	7.32	6.4	6.4	7.25	7.19	6.06	6.83	6.66	6.73	4.03	6.67	6.12	6.98	6.06	5.77	6.75	7.05	6.3	6.76	6.96	6.1	5.64	6.77	6.77	6.46	5.91
UCP2	5.94	6.88	6.11	5.01	5.3	9.67	6.91	4.89	5.9	6.71	6.45	8.1	6.38	8.04	7.92	5.44	5.81	6.7	6.92	7.08	5.88	7.81	6.72	5	7.75	7.16	5.08	4.9	7.78	6.79	6.36	7.17	8.18	5.61	8.01	6.84	8.36	7.68	5.6	5.16	7.38	5.26	5.24	7.5	7.77	7.36	6.61	6.91	8.16
MARCH9	6.37	6.55	5.91	6.4	6.49	7.64	6.75	6.46	6.37	6.24	6.38	7.05	6.38	6.67	6.81	6.23	6.45	6.53	6.47	6.7	6.41	7.06	6.53	6.13	6.82	6.72	6.44	6.08	6.86	6.52	6.51	6.4	6.59	6.25	6.96	6.77	6.87	6.87	6.63	6.03	6.65	5.91	6.02	6.88	6.7	6.45	6.83	6.39	6.98
LRIG3	6.65	6.49	5.83	6.77	6.68	5.12	6.17	6.55	6.4	6.35	6.57	5.73	5.76	5.45	5.42	6.79	5.88	6.31	5.89	6.15	6.75	5.61	6.59	5.5	5.92	6.06	6.84	6.34	5.66	6.72	6.64	6.65	4.56	6.43	5.67	5.43	5.49	5.63	6.84	6.86	5.51	6.91	6.9	5.69	5.41	6.38	6.41	6.8	5.56
CLEC4A	5.78	6.13	5.49	5.3	5.54	7.01	6.01	5.29	5.09	5.71	6.51	7.07	6.35	6.7	6.58	5.1	5.23	6.19	5.77	6.93	5.66	6.85	6.08	6.52	6.53	6.1	5.69	5.19	6.69	6.44	6.22	6.69	7.43	5.14	6.56	6.65	6.78	6.74	5.66	5.19	6.88	5.12	5.64	6.63	6.94	6.29	6.66	6	6.77
CD27	4.84	5.4	4.65	4.49	4.86	6.22	5.69	4.79	4.56	4.81	5.43	5.98	5.12	5.83	5.24	4.59	4.49	5.53	5.26	5.12	5.29	6.14	6.48	4.65	5.47	5.32	4.59	4.53	5.6	6	5.84	5.31	4.6	4.64	6.25	5.58	5.54	5.88	4.95	4.54	5.76	4.84	4.33	5.82	6.26	5.36	4.9	6.18	5.65
NINJ2	5.17	5.45	5.24	4.29	5.02	6.36	5.31	4.84	5.55	5.77	5.54	5.99	5.71	5.98	5.65	4.74	5.25	5.25	5.61	5.62	4.81	5.55	5.29	5.09	5.64	5.16	4.71	5.01	5.63	5.05	5.46	5.68	7	5.09	5.89	5.29	5.87	5.87	4.81	5.08	5.37	5.13	4.97	5.56	5.82	5.12	5.23	4.83	5.9
ARHGAP5	6.84	6.75	7.21	7.32	7.04	6.03	6.81	7.08	6.69	6.67	6.87	6.2	6.77	6.42	6.49	7.52	6.75	6.71	6.57	6.61	6.74	6.37	6.8	6.5	6.59	6.57	7.17	7.05	6.46	6.96	6.76	6.47	5.7	7.13	6.51	6.27	6.47	6.6	6.98	7.2	6.53	7.77	7.5	6.4	6.45	6.54	6.22	6.71	6.43
RNASE1	10.32	10.54	9.48	9.99	9.28	11.87	10.99	8.54	8.47	9.95	11.07	12.16	10.06	10.7	11.41	9.49	9.78	10.45	10.94	11.38	9.77	11.33	10.38	9.6	11.83	10.96	9.08	8.69	10.83	10.9	10.99	11.26	11.27	8.48	11.45	9.68	11.68	10.5	9.99	8.49	11.83	9.99	9.05	11.31	11.34	11.15	11.11	10.14	10.11
PYGL	7.3	7.54	7.26	6.78	7.04	8.49	7.82	6.86	7.18	7.45	7.56	8.06	7.7	8.07	8.18	7.56	7.06	7.48	7.62	8.27	6.9	8.09	7.37	7.2	8.23	7.26	7	7.35	7.99	7.52	7.67	7.6	8.36	7.47	8	7.55	8.19	8.08	7.21	6.9	8	6.55	6.96	8.04	8.35	7.61	7.32	7.17	8.15
NPC2	9.7	10.37	9.93	9.5	9.86	11.89	10.39	9.36	9.16	9.85	10.26	11.24	10.47	11.14	11.26	9.56	10.11	10.2	10.55	11.03	10.14	11.44	10.14	9.6	10.89	10.36	9.38	9.49	11.08	10.36	10.26	10.56	11.7	9.61	11.3	10.17	11.35	11.21	9.38	9.62	10.93	9.72	9.78	11.1	11.25	10.75	10.31	10.28	11.29
ADAM10	4.83	5.22	5.34	4.82	5.03	6.08	5.47	5.19	5.03	4.95	5.42	5.7	5.32	5.74	5.83	5.21	5.07	5.09	5.28	5.63	5.18	5.71	5.24	5.58	5.57	5.48	5.05	5.1	5.82	5.4	5.2	5.32	6.2	5.19	5.79	5.82	5.99	5.79	4.85	4.96	5.84	5.33	5.04	5.71	5.82	5.62	5.31	4.82	5.75
SMAD3	7.29	6.81	6.93	6.89	7.12	6.47	7.4	6.88	6.82	7.45	6.74	7.04	7.16	6.6	6.62	7.12	7.08	6.45	6.59	6.69	6.93	6.62	7	6.45	6.4	6.68	7.48	7.23	6.59	6.91	6.99	6.95	5.45	7.26	6.4	7.07	6.22	6.58	8.18	6.74	6.6	7.02	6.93	6.6	6.59	6.81	7.03	6.99	6.59
PSTPIP1	6.12	6.57	5.77	6.56	5.91	8.06	7.1	5.8	6.29	6.68	6.68	8.14	6.8	7.36	7.44	5.87	6.05	6.76	6.86	7.17	6.7	7.4	6.81	7.24	7.6	7.29	5.73	5.35	7.23	7.31	6.71	6.98	7.44	5.64	7.46	6.36	7.63	7.44	6.7	5.21	7.41	5.35	5.89	7.4	7.12	6.75	6.93	6.97	7.4
SPINT1	4.06	4.6	4.49	3.91	4.23	6.47	4.51	4.11	3.9	4.33	4.55	5.71	5.01	5.52	5.54	3.99	4.08	5.07	4.53	5.1	4.36	5.69	4.51	4.32	5.34	5.39	3.93	4.26	5.85	4.7	4.25	5.2	6.04	4.18	5.82	4.56	6.22	5.24	4.12	4.2	5.27	4.34	4.25	5.41	5.28	5.36	5.28	4.49	5.84
CDH3	4.5	5.12	4.35	4.08	4.16	5.64	4.11	4.11	4	3.9	4.63	5.03	3.76	4.91	5.37	4.12	4.21	4.67	4.19	5.01	4.08	4.58	4.5	4	5.69	4.34	4.16	4.83	5	4.57	4.82	4.38	4.47	4.78	4.68	3.99	5.36	5.41	4.22	4.2	4.3	4.32	4.12	4.49	5.21	4.21	4.2	4.92	5.07
CETP	3.97	4.09	3.81	3.72	4.14	5.45	4.75	4.02	3.8	4.07	4.17	4.35	4.2	4.25	4.5	4.5	3.86	4.02	4.08	4.59	3.87	4.89	4.1	4.73	3.83	4.12	4	4.21	4.12	4.18	4.56	4.79	4.59	3.63	5.49	4.46	5.76	4.57	3.76	3.89	4.9	3.85	4.1	4.55	4.37	3.74	4.22	4.43	4.4
ST6GALNAC2	4.81	4.64	4.12	4.37	4.25	5.83	5.38	4.27	3.8	4.54	4.86	4.75	4.78	4.67	4.9	4.56	4.09	4.4	4.71	4.45	4.86	5.23	4.05	4.31	5.23	4.68	4.7	4.19	5.21	4.8	4.7	5.05	4.96	4.1	5.12	4.61	5.38	5.01	4.26	4.34	4.98	4.86	4.43	4.74	4.91	4.48	4.7	4.51	5.32
ADAP2	7.63	8.49	7.1	7.65	6.37	9.87	7.45	5.25	6.85	7.28	8.31	9.32	6.96	8.08	8.1	6.86	7.27	8.74	8.62	9.23	8.06	9.24	8.47	7.59	9.45	8.86	6.47	6.41	9.02	8.5	8.63	8.51	9.69	7.29	9.47	8.64	9.26	9.43	6.39	5.94	8.92	6.04	6.74	9.05	9.33	8.92	8.43	8.09	9.2
YBX2	5.42	5.03	4.98	5.24	4.64	4.59	4.9	4.5	4.76	5.02	4.65	4.59	5.02	4.32	4.21	4.9	4.66	4.64	4.67	4.59	5.08	4.33	5.09	4.25	4.78	4.6	5.01	4.81	4.37	4.74	5.24	4.73	4.23	4.84	4.46	4.24	4.19	4.44	5.57	4.64	4.63	4.56	4.69	4.31	4.36	4.37	4.87	5.2	4.36
NT5C3L	5.95	5.86	6.64	6.33	6.28	4.78	5.77	6.91	6.54	6.42	5.77	5.03	6.31	5.97	5.38	6.1	6.68	6.06	5.9	5.55	6.09	5.47	6.08	6.29	5.57	5.71	5.99	6.2	5.89	5.74	6.01	5.79	4.84	6.47	6.01	5.68	5.56	5.39	5.95	6.66	5.64	6.37	5.97	5.63	5.75	5.9	5.84	5.93	5.67
MAP4K1	4.47	5.01	4.18	4.41	4.5	5.8	5.36	4.47	4.26	4.74	5.11	5.38	4.9	5.84	5.67	4.2	4.37	5.23	5.11	5.5	4.68	5.78	5.41	4.35	5.32	5.07	4.23	4.07	5.64	5.43	5.14	5.24	5.4	4.15	5.76	5.2	5.54	5.81	4.2	3.97	5.59	4.44	4.38	5.46	5.66	4.92	4.99	5.28	5.75
IRF5	6.31	8.12	6.53	6.08	6.34	8.23	5.49	6.29	6.12	7.09	6.81	7.94	7.69	9.02	8.93	5.97	6.66	5.7	5.84	8.58	6.69	8.41	8	6.8	8.55	7.55	6.11	5.82	8.21	5.61	7.75	7.75	8.59	5.92	8.35	7.38	9.11	6.47	6.24	5.43	8.09	5.72	6.58	8.33	8.27	7.59	7.28	6.49	8.32
HTR7	5.7	6.11	5.59	5.71	5.66	6.72	5.92	5.52	5.85	5.85	6.17	6.31	6.46	6.26	6.35	5.41	5.49	6.05	5.89	6.25	6.01	6.69	5.85	5.43	6.26	5.99	6.38	5.37	6.8	5.81	6.03	6.23	6.8	5.62	6.29	6.15	6.45	6.49	5.86	5.37	6.47	5.41	5.14	6.33	6.56	5.99	6.2	5.77	6.48
IMPA2	6.85	7.35	6.88	6.66	6.55	7.28	6.92	6.52	6.95	6.83	7.46	7.73	6.97	7.68	6.88	6.75	6.76	7.04	6.83	7.32	7.02	7.24	7.19	6.7	7.72	6.96	6.76	6.41	6.93	7.1	7.18	7.54	8.37	7.04	6.85	7.23	7.17	7.36	6.74	7.11	7.14	6.85	6.57	7.23	7.47	7.53	7.62	7.1	7.02
TUB	4.75	5.08	4.76	5.14	4.97	4.46	4.58	4.72	5.09	5.07	4.95	4.21	5.11	4.41	4.38	4.64	4.84	4.59	4.71	4.44	4.77	4.71	4.49	4.8	4.14	4.59	4.96	4.43	4.61	4.48	5.24	4.64	4.43	4.49	4.41	5.08	4.47	4.27	5.07	4.99	4.71	5.03	5.03	4.71	4.31	4.59	4.88	4.8	4.57
B3GNT2	4.99	4.97	5.22	4.63	4.75	6.88	4.92	5.06	5	4.88	5.17	5.74	5.35	5.85	5.68	4.81	5.22	4.98	5.43	5.37	5.15	6.04	4.92	4.93	5.08	5.09	5.01	4.58	5.77	5.15	5.1	5.18	6.53	4.92	6.12	5.3	6.09	5.54	4.74	5.06	5.64	5.32	4.58	5.91	5.51	5.68	5.11	5.11	5.99
TYMS	5.88	6.32	6.87	6.17	5.61	6.8	5.8	5.6	5.75	6.84	6.15	6.86	6.15	6.85	6.62	6.25	6.44	6.6	6.03	6.83	5.87	6.85	6.24	8.14	6.19	6.56	5.31	5.5	6.77	5.93	6.84	6.87	5.47	5.53	6.6	7.49	7.08	6.85	5.46	5.31	7.07	6.03	5.94	6.86	6.67	6.71	6.49	6.07	6.81
NDC80	5.09	5.43	5.31	5.99	5.06	6.19	5.8	5.67	5.32	6.11	5.92	6.16	5.93	6.21	6.24	4.82	5.36	5.77	5.44	6.13	5.09	6.22	5.38	6.81	5.51	5.79	5.06	4.64	6.33	5.55	6.45	6	5.3	4.21	6.17	6.58	6.26	6.43	5.77	5.48	6.34	5.91	5.76	6.32	6.25	5.39	5.85	5.47	6.16
SLX1A	6.72	6.94	6.58	6.04	6.63	7.74	7.38	6.77	6.84	6.98	6.7	7.46	7.03	7.47	7.53	6.8	7.32	7.05	6.93	7.33	6.36	7.69	7.1	7.94	7.47	7.32	6.65	6.67	7.3	7.07	6.91	7.01	7.56	7.01	7.34	7.45	7.57	7.45	6.75	6.56	7.6	6.44	6.88	7.39	7.44	7.25	6.95	6.86	7.25
SIGLEC15	5.58	6.27	6.16	5.56	5.64	7.64	5.9	6.37	5.25	5.32	6.03	7.9	5.31	7.16	6.9	5.64	6.38	6.38	6.3	7.17	5.6	6.92	5.94	5.73	6.79	6.26	5.47	5.55	7.08	6.3	5.16	5.89	6.25	5.2	7.17	6.44	7.45	7.01	5.59	5.44	6.92	5.65	5.69	7.79	6.71	6.25	6.41	6.62	7.7
CSF2RA	4.79	5.03	4.82	4.21	4.74	5.31	5.94	5.06	4.06	4.19	5.36	5.14	4.98	5.6	5.78	4.68	4.05	4.91	4.99	5.58	4.77	5.73	4.97	5.39	5.65	4.92	5.27	4.25	5.53	5.25	4.73	5.62	6.35	4.2	5.68	5.65	5.97	5.8	4.87	4.24	5.62	4.52	4.57	5.51	5.85	5.16	5.05	4.59	5.74
EMR2	5.72	5.95	5.11	4.56	5.36	7.13	6.35	4.63	5.32	5.61	6.25	7.41	6.31	6.96	7.38	4.92	5.92	6.01	5.75	6.75	5.55	7.11	6.18	6.58	6.64	5.86	4.46	4.64	6.99	6.48	5.57	6.44	7.54	5.19	7.09	6.55	6.95	6.88	4.61	4.16	7.21	4.51	4.64	7.19	7.13	6.37	5.84	5.78	7.48
TM2D2	6.73	6.92	7.08	6.61	6.31	7.35	6.9	6.75	6.7	7.07	6.91	7.18	7.02	7.45	7.33	6.65	6.79	7.13	7.07	7.24	6.85	7.31	6.99	7.39	7.3	7	6.46	6.39	7.31	6.87	7.13	6.98	7.56	6.56	7.36	7.16	7.3	7.25	6.55	6.59	7	7.1	6.67	7.27	7.43	7.33	7.12	6.73	7.41
ARHGEF18	7.49	7.67	6.75	7.04	7.55	8.02	7.59	6.67	7.4	7.63	7.66	7.93	7.23	8.07	8.01	7.16	7.55	7.83	7.59	8.05	7.31	8.25	7.82	7.77	8.05	7.66	7.3	7.18	7.96	7.66	7.57	7.8	8.16	7.42	8.31	7.85	8.27	7.99	7.18	7.51	8.08	6.33	7.48	8.11	8.11	7.84	7.71	7.91	8.11
POLD1	5.98	6.23	5.67	5.66	6	7.06	6.31	5.54	5.87	6.05	6.31	7.06	6.47	6.82	6.82	5.92	6.07	6.45	6.28	6.72	6.24	6.95	6.35	7.02	6.94	6.41	5.96	6.03	6.62	6.25	6.32	6.4	6.78	5.88	6.83	6.49	6.57	6.99	6.12	5.43	6.77	5.69	5.85	6.63	6.83	6.35	6.46	6.17	6.81
MATK	4.11	4.92	4.52	4.12	4.37	6.62	4.91	4.34	4.23	4.3	4.56	6.07	4.38	6.14	6.12	4.14	4.13	5.37	4.82	5.32	4.52	6.25	5.16	4.56	5.81	6.23	4.04	4.37	5.98	5.11	4.65	4.84	4.11	4.01	6.06	5.08	6.72	5.6	4.23	4.08	5.84	4.29	4.49	6.34	5.74	5.7	5.59	5.03	6.22
SULT1C2	4.01	4.17	3.95	4.17	3.94	6.07	4.79	3.95	3.69	3.74	4.59	4.66	4.84	5.09	5.54	3.77	3.83	4.03	4.26	4.51	3.82	4.81	3.9	3.89	4.49	4.31	3.84	3.97	5.34	3.98	4.54	4.02	4.94	3.88	5.28	4.19	5.82	5.15	3.84	3.9	5.02	4.05	3.99	5.72	4.93	3.94	4	4.07	5.21
SPC25	4.02	4.03	4.23	3.81	3.85	4.75	3.92	4.21	3.7	4.66	4.09	4.56	4.41	4.75	4.83	4	4.6	4.36	4.06	4.59	3.81	4.83	3.77	5.72	4.24	4.23	3.79	3.85	4.54	4.28	4.53	4.91	4.42	3.89	4.83	5.17	5	4.61	3.82	3.96	4.75	4.03	3.94	4.61	4.51	4.46	4.01	4.25	4.58
AMPD1	3.83	3.98	3.89	3.7	3.88	4	4.43	3.71	3.65	3.93	4.65	4.38	3.74	4.27	4.11	3.79	3.69	4.03	3.82	3.76	4.56	3.99	4.44	3.9	4.25	4.03	3.87	3.73	3.98	4.08	4.87	3.8	3.85	3.67	4.35	3.74	3.94	4.08	3.71	3.79	4.12	3.88	3.7	3.87	5.62	4.06	4.19	4.44	4.04
TNFRSF9	3.73	3.82	3.87	4.15	3.98	5.13	4.71	4	3.93	4.29	4.22	5.19	4	5.14	5.12	4.15	3.72	4.17	4.02	4.66	3.92	5.45	3.97	3.76	4.78	4.11	4.02	3.87	5	4.44	3.77	4.33	4.34	4.08	5.12	4.15	5.53	4.75	3.92	3.77	4.86	4.09	3.79	5.21	4.98	4.17	4.39	4.26	5.3
ASPM	4.13	4.87	5.15	4.11	4.69	5.72	4.55	4.46	3.93	5.22	4.63	5.73	5.16	5.47	5.5	4.15	4.94	5.06	4.72	5.64	4.35	5.68	4.36	6.27	4.99	4.99	4.15	4.14	5.39	4.63	5.38	5.37	4.82	3.93	5.85	6.2	5.91	5.6	4.06	4.41	5.71	4.53	4.23	5.47	5.35	5.01	5.28	4.83	5.44
TARBP1	5.58	5.76	5.16	6.27	5.78	6.16	5.68	5.25	5.35	5.69	5.96	5.74	5.71	5.76	5.38	5.13	5.63	5.72	5.61	5.87	5.79	5.95	5.73	5.96	5.86	5.67	5.68	5.48	5.97	5.67	6.06	5.85	6.2	5.2	5.9	6.15	5.99	6.05	5.7	4.8	6.2	5.7	5.57	5.93	6.13	5.54	5.89	5.73	6.01
IFIT1	7.83	7.86	6.32	7.4	7.35	8.05	6.53	7.79	6.3	7.1	8.11	7.79	7.04	8.98	9.18	7.03	6.32	8.43	7.22	8	7.79	7.63	7.18	5.84	7.43	7.4	7.25	6.82	7.96	8.56	7.36	7.62	7.77	6.11	7.88	7.33	7.85	7.92	6.64	7.16	8.02	6.69	7.06	8.29	8.32	8.82	8.25	8.3	8.16
CATSPER1	4.18	4.63	4.84	4.17	4.55	5.93	5.12	4.39	4.54	4.44	4.49	5.96	4.9	5.73	5.47	4.44	4.82	4.99	4.66	5.57	4.41	5.64	4.68	5.32	5.62	5.05	3.8	4	5.6	4.81	4.38	5.06	6.43	4.24	5.37	5.09	5.82	5.43	3.99	4.35	5.5	4.3	4.22	5.54	5.72	5.17	4.85	4.34	5.74
MMP7	3.73	5.24	4.09	3.86	5.04	9.34	5.13	4.38	3.71	3.94	5.77	8.15	4.12	8.7	9.45	3.93	3.69	7.12	4.37	8.3	5.78	9.21	4.07	4.62	7.55	7.39	3.71	3.84	7.61	5.11	3.76	7.2	4.16	3.8	9.16	6.55	8.83	8.41	4.63	4.32	8.52	4.22	4.32	9.96	8.02	6.83	6.31	5.27	9.46
TFCP2L1	3.99	4.9	4.87	4.33	3.98	6.42	4.79	4.36	4.13	4.14	4.64	5.64	5.04	5.54	5.96	3.95	4.23	4.87	5.14	5.57	4.79	5.73	4.41	4.09	5.44	5.21	3.97	3.86	6.08	4.82	4.48	4.27	5.96	4.01	5.96	4.32	6.19	5.75	3.93	4.3	5.11	4.96	4.16	5.86	5.84	5.23	4.74	4.42	5.83
TIMELESS	5.95	6.52	6.21	5.58	6.02	6.83	5.95	5.17	5.82	6.52	6.55	7.12	6.64	6.76	6.65	6.15	6.3	6.36	5.99	6.73	6.17	6.88	6.6	7.55	6.67	6.21	5.6	6.04	6.83	6.16	6.79	6.63	7.11	6.12	6.99	6.9	6.89	6.79	5.61	5.62	6.88	5.69	5.97	6.77	6.76	6.52	6.33	6.16	6.73
LDHB	9.35	9.32	9.95	10.03	9.42	8.73	9.19	9.8	9.5	9.41	9.27	8.9	9.45	8.87	8.82	9.18	9.47	9.04	9.37	8.96	9.39	8.85	9.34	9.89	8.8	9	9.41	9.29	8.63	9.31	9.62	9.38	9.2	9.68	9	9.05	8.95	8.92	9.61	9.9	9.08	9.93	9.52	8.87	8.81	8.88	9.19	9.16	8.91
WNT5B	4.87	5.41	4.92	4.78	4.4	5.73	4.36	4.31	4.78	4.6	5.03	5.04	4.41	5.29	5	4.86	5.4	4.65	4.69	4.55	4.6	5.17	4.59	4.6	5.15	5.36	4.58	4.38	5.59	4.82	4.79	5.22	6.59	5.04	4.97	5.22	5.44	5.17	4.88	4.54	5.24	4.5	4.66	4.55	4.86	4.86	5.37	4.89	5.33
PAWR	8.27	8.11	8.63	8.52	8.33	6.4	8.21	8.55	8.43	7.99	8	6.83	8.17	7.59	7.8	8.92	8.82	8.29	8.29	7.85	8.65	7.27	7.85	7.52	7.77	8.37	8.49	8.57	7.63	8.39	7.93	7.56	6.38	8.65	7.59	7.74	7.37	7.16	8.54	8.15	7.29	7.98	8.26	7.8	7.53	8.01	7.49	7.93	7.57
KIAA0226L	5.98	5.82	6.08	4.53	5.41	6.71	5.64	4.61	4.79	5.51	6	6.43	5.72	6.45	6.54	5.08	5.52	5.52	5.51	6.47	5.05	6.26	5.71	5.54	6.14	5.49	5.1	5.3	6.07	6.4	5.69	6.22	6.7	5.67	6.58	5.57	6.53	6.28	4.77	4.49	6.27	4.31	4.74	6.25	6.52	5.59	5.82	5.45	6.46
TP53I3	6.47	6.73	6.39	6.78	5.85	7.28	6.49	5.43	5.46	6.31	6.7	7.41	6.55	6.74	7.08	5.93	6.08	6.43	6.66	6.9	6.35	6.95	6.39	7.13	6.84	7.1	5.86	5.72	6.74	6.39	6.9	7.17	7.16	5.43	6.82	7.49	6.81	7.03	6.18	5.11	6.77	6.23	6.1	6.76	7.08	6.6	6.73	6.49	6.71
NOP10	8.9	9.03	9.52	9.02	8.84	9.55	9.22	9.26	9.36	9.38	9.09	9.5	9.42	9.57	9.52	9.01	9.57	9.3	9.34	9.32	9.03	9.51	9.11	9.75	9.42	9.2	8.78	8.98	9.81	8.99	9.19	9.31	10.28	9.04	9.61	9.68	9.6	9.56	8.96	8.96	9.51	9.39	8.81	9.71	9.59	9.4	9.15	9.04	9.47
GDE1	6.29	6.63	6.18	6.02	6.16	6.98	6.44	6	6.41	6.16	6.56	6.87	6.69	6.77	6.67	5.97	6.6	6.29	6.54	6.49	6.48	6.75	6.36	5.98	6.66	6.59	6.16	5.86	6.78	6.15	6.53	6.69	7.34	6.49	6.95	6.53	6.93	6.84	6.06	6.41	6.64	6.44	6.06	6.59	6.86	6.37	6.74	6.19	6.76
APOBR	5.69	6	5.03	4.34	5.2	7.7	6.57	4.86	4.73	5.65	6.47	7.74	6.24	7.39	7.59	4.93	5.56	6.74	6.16	7.19	5.38	7.4	6.22	7.12	7.38	6.96	4.68	4.49	7.35	6.58	5.51	6.88	8.1	4.9	7.54	6.7	7.73	7.59	4.85	4.17	7.34	4.62	4.99	7.49	7.39	6.73	6.41	6.17	7.51
ATP6V0C	10.42	10.44	10.01	9.44	10.24	11.57	10.65	9.27	10.11	10.42	10.55	11.13	10.57	11.28	11.25	10.34	10.57	10.71	10.54	10.99	10.48	11.33	10.45	10.42	11.01	10.71	10.19	10.06	11.18	10.66	10.44	10.69	11.74	10.15	11.61	10.84	11.46	11.19	10.3	10.1	11.06	9.44	10.4	11.39	11.18	11.05	10.76	10.42	11.23
CD300LF	4.32	4.57	4.24	3.85	3.95	7.31	5.34	3.99	4.18	4.51	4.88	6.2	5.41	5.68	6	4.13	3.98	4.91	5.29	5.44	4.48	5.86	4.66	4.74	5.38	4.96	3.95	4	5.72	5.05	4.56	5.29	7.34	3.99	6.22	5.54	6.23	5.98	4.1	4.07	5.32	4.1	4.13	5.97	5.37	5.35	4.93	4.74	6.19
CCL18	7.08	9.73	7.84	7.92	7.67	11.99	10.82	4.45	5.91	8.09	9.54	11.4	10.95	11.23	11.04	5.54	5.44	8.37	10.72	10.6	9.89	10.98	7.78	6.42	10.58	9.58	4.16	4.6	11.52	8.11	7.95	11.61	10.63	5.58	11.26	9.59	11.11	10.81	5.62	3.93	10.9	4.44	6.46	10.87	11.44	10.94	9.65	9.17	10.96
VMO1	6.76	7.59	5.99	5.52	6.48	9.01	7.93	6.93	5.32	6.34	7.14	8.76	7.83	8.64	8.03	6.64	5.68	7.56	6.4	8.51	6.1	8.64	5.96	5.71	9.07	7.54	6.65	5.19	8.5	7.91	6.91	7.28	6.88	5.87	8.08	7.2	8.26	8.37	7.36	5.25	8.4	6.4	5.84	7.68	9.31	6.61	7.38	5.61	8.56
ADORA2B	4.23	4.58	5.22	4.23	4.41	6.14	5.1	4.34	4.44	4.67	4.86	5.93	4.85	6.06	5.79	4.29	4.2	5.09	4.57	5.57	4.77	5.7	5.19	5.02	5.17	4.98	4.21	4.37	5.6	4.63	4.54	5.19	5.62	4.45	5.67	5.85	6.36	5.57	3.9	4.18	5.64	4.34	4.31	6.19	6.22	5.28	5.32	4.4	5.92
SMAD7	7.79	7.11	7.74	7.14	7.76	7.45	7.46	7.98	7.63	7.12	7.46	7.24	7.15	6.97	7.05	7.87	7.6	7.73	7.36	6.9	7.12	6.79	7.11	7.12	7.1	7.2	8.33	7.88	7.42	7.59	7.24	7.06	7.15	7.53	7.04	7.46	6.93	6.96	8.12	7.64	6.7	7.59	8.02	7.19	6.96	6.84	7.18	7.46	6.85
FCGRT	9.55	10.08	9.07	9.63	9.36	11.13	9.86	8.45	8.74	9.43	10.06	10.83	9.26	10.64	10.29	9.13	9.09	9.81	10.03	10.4	9.55	10.5	9.93	8.95	10.7	10.3	8.94	8.67	10.24	9.8	10.15	10.48	11.21	8.96	10.56	10.18	10.73	10.49	9.33	8.38	10.37	9.02	9	10.24	10.59	10.14	10.01	9.67	10.38
DOK1	7.54	7.99	7.28	7.24	7.52	8.59	7.81	7.05	7.14	7.39	7.74	8.53	7.87	8.49	8.69	7.11	7.47	8.03	7.73	8.28	7.58	8.56	8.06	7.89	8.43	8.43	6.89	6.89	8.46	7.81	8.19	7.87	8.95	6.85	8.77	8.29	8.78	8.47	6.9	7.21	8.33	6.91	7.31	8.53	8.48	8.2	8.1	7.7	8.6
GMIP	6	6.4	5.77	5.56	5.7	8.36	6.77	5.02	5.57	6.18	6.76	7.97	6.48	7.59	7.53	5.71	5.93	6.9	6.75	7.33	6.05	7.57	6.72	7	7.43	7.32	5.29	4.99	7.22	6.96	6.43	6.78	7.73	5.77	7.55	6.79	7.65	7.54	5.83	5.13	7.34	5.14	5.6	7.49	7.51	7.06	6.69	6.6	7.45
DHRS9	4.75	5.52	4.38	4.73	4.14	7.45	4.49	4.61	3.99	4.07	5.23	6.62	4.69	6.13	6.21	4.14	3.96	5.29	5.13	6.01	4.93	6.5	5.46	4.23	5.62	5.96	3.99	4.06	5.94	5.53	5.84	5.69	6.95	3.98	6.48	5.7	6.91	6.43	4.09	4.06	5.69	4.47	4.06	6.8	6.27	6.4	6.2	5.29	6.2
C2orf89	4.47	4.64	4.34	4.01	4.39	5.35	5.14	4.13	4.14	4.58	5.22	5.02	4.74	5.12	4.99	4.47	4.42	4.81	4.35	5.03	4.41	5.09	4.86	4.24	4.79	5.06	4.29	4.56	5.08	5.41	4.94	5.32	5.28	4.21	4.99	4.97	5.1	5.08	4.26	4.29	4.89	4.42	4.37	4.84	5.14	4.54	4.86	5.06	5.01
HNMT	6.14	6.49	6.73	6.4	5.78	7.12	6.06	6.51	5.88	6	6.76	6.75	6.28	6.92	6.86	6.13	5.55	6.39	6.42	6.75	6.48	6.93	6.46	5.58	6.63	6.32	5.97	5.55	6.66	6.56	6.69	6.66	7.32	6.33	6.79	5.97	7.08	6.85	5.74	6.73	6.61	6.6	6.47	6.54	6.89	6.62	6.52	6.48	6.89
FAP	7.95	8.61	8.44	7.12	8.69	8.06	8.04	8.43	7.4	7.97	7.91	8.74	8.18	8.85	8.86	8.4	8.64	8.03	8.33	9.11	8.12	8.7	8.45	8.47	8.45	8.64	8.35	8.19	8.97	7.97	8.53	8.25	8.56	8.15	8.91	9.03	8.53	8.95	6.86	7.98	8.87	8.47	7.7	8.75	8.84	7.88	8.41	7.35	8.71
REL	6.64	5.86	5.56	5.37	5.74	7.44	6.76	5.59	5.54	5.79	6.48	6.52	5.72	6.29	6.4	6.16	5.53	5.97	5.64	6.21	5.52	6.42	5.77	5.7	6.13	5.67	6.72	5.51	6.2	6.64	6	6.73	6.63	5.34	6.39	5.83	6.32	6.29	6.29	5.66	6.31	6.1	5.74	6.18	6.44	5.74	5.96	6.14	6.4
PTK6	3.84	3.9	4.06	3.91	3.92	4.65	3.92	4.09	3.97	4.09	4.21	4.28	4.1	4.7	4.87	3.93	3.97	4.29	4.12	4.19	3.98	4.52	4.04	4.02	4.43	4.35	3.87	3.97	4.8	4.01	3.68	4.06	4.58	3.82	4.78	4.08	4.86	4.16	3.98	3.97	4.31	3.92	4	4.65	4.5	4.3	4.45	3.77	4.6
CD40	5.67	5.93	5.53	5.52	5.32	6.55	5.88	5.5	5.79	6.31	5.74	6.11	5.79	6.35	6.44	5.67	5.37	5.79	6.04	5.83	5.37	6.31	5.83	5.96	6.12	5.79	5.6	5.75	5.91	5.77	5.85	6.07	5.41	5.26	6.37	5.65	6.36	6.12	5.74	5.47	5.87	5.38	5.53	6.12	6.47	5.68	5.93	5.59	6.22
C21orf7	5.89	4.91	6.76	4.28	5.66	4.25	4.73	5.48	5.27	4.99	4.35	4.25	4.97	4.58	4.22	6.13	6.08	4.83	4.71	4.52	4.79	4.57	4.62	4.44	4.48	5.26	5.9	6.33	4.35	5.34	4.62	4.96	5.33	6.11	4.71	5.86	4.63	4.44	4.7	5.02	4.03	6.17	4.82	4.62	4.66	5.11	4.92	4.43	4.38
CECR5	5.86	6.15	5.71	5.56	5.12	6.63	6.09	5.61	6.02	5.7	5.69	6.52	6.02	5.94	6.08	5.68	6.38	6.13	5.96	6.14	5.5	6.36	6.15	6.6	6.18	5.83	5.59	5.69	6.15	6.06	6.4	6.09	6.81	5.95	6.36	6.17	6.39	6.29	5.69	5.81	6.28	5.44	5.66	6.33	6.19	6.34	6.02	5.73	6.38
CDC45	4.46	4.73	5.11	4.45	4.56	5.91	4.58	4.64	4.54	5.42	5.18	6.09	5.19	5.54	5.51	4.39	5.47	5.22	4.85	5.59	4.59	5.76	4.77	7.18	5.38	4.91	4.46	4.43	5.72	4.9	5.35	5.63	5.01	4.83	5.65	6.25	5.82	5.68	4.42	4.66	5.87	5.25	5.04	5.61	5.58	5.33	5.46	5.1	5.5
GTSE1	3.84	4.24	4.15	3.98	4.06	5.05	4.16	3.92	3.87	4.5	4.15	4.77	4.44	4.8	4.79	4	4.46	4.3	4.19	4.74	4.19	4.7	4	5.41	4.5	4.51	3.97	3.88	4.7	4.02	4.55	4.62	4.17	4.14	4.89	5.13	5.06	4.79	3.83	3.93	4.71	4.02	3.76	4.75	4.49	4.41	4.29	4.3	4.71
PLXNA1	8.16	8.27	7.62	7.8	8.22	9.03	7.99	7.86	8.54	8.59	8.3	8.85	8.43	8.6	8.75	7.99	8.34	8.05	7.97	8.54	8.37	8.89	8.23	7.9	8.74	8.39	8.26	8.14	8.92	8	8.3	8	8.6	8	8.84	8.91	8.9	9.05	8.38	6.97	8.84	5.92	7.16	8.76	8.65	8.13	8.54	8.03	8.94
ACY1	6.05	6.27	6.04	6.04	6.06	7.58	6.28	5.98	6.25	6.73	6.11	7	6.2	6.75	6.75	6.08	6.18	6.32	6.62	6.63	6.14	6.78	6.37	6.57	6.66	6.68	5.84	6.32	6.79	6.15	6.7	6.43	6.89	6.67	6.8	6.5	6.83	6.72	6	5.77	6.49	5.75	6.29	6.59	6.61	6.32	6.4	6.26	6.8
RHOH	4.87	5.01	4.8	4.54	4.92	6.24	6.15	4.74	4.48	5.08	5.85	5.78	5.4	6.22	5.83	4.73	4.37	5.61	5.59	5.75	4.75	5.96	6.03	7	5.61	5.1	5.34	4.3	5.73	6.23	5.61	6.12	6.29	4.28	6	5.75	5.55	5.95	5.21	4.31	6.44	4.62	4.78	5.84	6.24	4.91	5.12	6.26	5.71
HPCAL1	6.19	6.55	6.32	5.62	5.94	7.3	6.56	5.92	6.1	6.42	6.56	6.88	6.39	7.26	6.86	6.1	6.38	6.6	6.25	6.92	6.21	7	6.47	6.91	6.75	6.66	6.3	5.96	7.09	6.37	6.12	6.67	6.75	5.84	6.85	6.8	7.36	7.08	6.23	6.11	6.92	6.15	6.15	7.03	7.09	6.79	6.42	6.27	7.12
CCNA2	4.11	4.15	4.34	4.02	4.06	4.86	4.19	4.27	3.91	4.56	4.24	4.58	4.39	4.65	4.8	3.86	4.39	4.51	4.2	4.66	4.23	4.65	4.18	5.29	4.53	4.47	4.01	4.02	4.63	4.18	4.56	4.6	4.37	3.96	4.64	5.15	5.02	4.76	4.02	4.13	4.66	4.16	4.35	4.73	4.5	4.44	4.4	4.27	4.59
C4orf32	6.62	6.23	6.61	6.12	6.4	5.37	5.84	6.02	6.46	6.54	6.66	5.79	6.26	5.79	5.63	6.83	6.56	6.14	6.62	5.74	6.28	5.45	6.44	6.81	5.85	5.84	6.09	6.83	5.4	6.26	6.88	6.45	5.31	6.38	5.67	6.4	5.78	5.65	5.94	6.34	5.82	6.98	6.31	5.57	5.76	6.03	6.12	6.54	5.52
ELL2	9	8.79	9.62	8.6	9.21	8.24	9.55	8.67	8.99	8.81	9.11	8.28	9.31	8.07	8.04	9.4	9.31	8.53	8.53	8.17	7.9	8.07	8.98	9.53	8.69	8.04	9.25	9.78	7.74	8.77	8.73	8.94	8.51	10.03	8.27	7.67	7.92	7.94	9.63	9.99	8.47	10.58	9.67	8.13	8.02	8.11	8.46	8.2	7.98
EPB41L4A-AS1	9.1	9.05	8.95	9.53	9.12	8.33	9.15	10.06	9.05	8.95	9.08	8.21	9.05	8.56	8.39	9.11	8.51	9.04	9.23	8.67	8.83	8.65	9.19	8.9	8.75	8.5	9.28	9.43	8.62	9.26	8.74	8.85	8	8.69	8.68	8.44	8.5	8.42	9.43	9.79	8.74	9.63	9.65	8.45	8.52	8.89	9.02	9.31	8.7
TRERF1	5.95	5.6	4.81	5.62	5.46	6.28	6.1	5.42	4.94	5.59	6.36	6.23	5.52	6.43	6.41	5.38	4.83	6	5.78	6.44	5.62	6.46	6.03	5.83	6.33	6.28	6.16	5	6.41	6.42	6.08	6.2	6.49	4.88	6.44	6.18	6.5	6.65	6.01	5.13	6.49	4.81	5.55	6.32	6.61	6.02	5.97	6.26	6.43
RSPH3	5.17	5.73	5.88	5.43	5.51	6.49	5.74	5.47	5.34	5.46	5.82	6.42	6.02	6.27	6.37	4.73	5.71	5.88	6.08	6.29	5.83	6.39	5.63	5.84	5.9	5.92	5.45	5.05	6.44	5.88	5.61	5.93	6.55	5.79	6.41	5.97	6.29	6.21	5.14	5.59	6.3	5.7	5.52	6.31	6.38	6.05	6.14	5.7	6.26
MIOS	6.23	6.52	6.41	6.54	6.25	6.99	6.26	5.65	6.28	6.36	6.32	6.74	6.46	6.87	6.6	6	6.45	6.42	6.32	6.68	6.37	6.81	6.58	6.39	6.76	6.3	5.8	6.15	6.59	6.59	6.58	6.58	7.38	6.27	6.96	6.45	6.94	6.91	5.94	6.03	6.69	6.03	6	6.59	6.85	6.35	6.38	6.1	6.89
DOCK4	5.75	5.96	5.04	5.85	5.56	6.49	5.84	5.3	5.42	5.88	5.99	6.58	5.94	6.38	6.28	5.47	5.2	5.78	5.82	6.14	5.9	6.52	5.84	6.88	6.28	5.75	5.36	5.62	6.16	5.51	5.88	6.27	7.52	5.14	6.45	6.28	6.31	6.3	5.54	4.93	6.32	5.91	5.22	6.07	6.28	5.95	5.83	5.75	6.27
SRI	6.21	6.03	6.07	6.77	6.14	5.14	6.34	6.76	6.35	6.24	6.15	5.77	6.16	5.89	6.07	6.22	5.74	6.21	6.06	5.97	6.3	5.87	6.36	6.16	5.88	6.35	6.25	6.35	5.89	6.53	6.26	5.85	5.55	6.47	5.8	5.68	5.75	5.97	6.75	6.25	5.84	6.92	6.51	5.9	5.89	5.89	5.75	6.24	5.7
PLTP	9.19	9.59	9.11	8.53	7.99	11.89	9.4	6.19	8.37	9.14	9.58	10.15	8.92	9.8	10.13	8.31	8.77	8.6	10.08	10	8.78	9.97	9.26	7.43	10.04	9.1	7.61	8.21	9.62	8.76	10.48	9.39	9.74	8.4	9.98	9.05	10.09	10.08	8.36	7.24	10.46	7.65	8.33	9.38	10.07	9.27	9.02	8.6	10.46
FABP5	7.37	8.02	7.69	7	6.63	9.8	7.88	5.55	7.15	7.58	7.89	9.29	8.31	9.7	9.41	7.68	6.85	8.22	8.01	9.34	7.85	9.64	8.14	8.85	8.79	8.23	6.66	6.31	9	7.71	8.16	8.49	10.06	6.82	9.67	8.41	9.7	9.43	6.85	5.92	9.1	7.05	6.39	9.65	9.65	9.03	8.06	7.97	9.43
ABL1	7.34	6.88	6.88	6.75	7.29	7.18	7.36	6.61	7.3	7.37	7.2	6.6	7.18	6.41	6.46	7.38	7.14	6.61	6.75	6.42	7.06	6.59	6.79	7.1	6.62	6.4	7.58	7.47	6.67	6.93	7.15	7.02	6.34	7.11	6.43	6.6	6.53	6.47	7.76	7.33	6.7	6.79	7.07	6.49	6.31	6.97	6.92	6.91	6.62
OSTF1	7.22	7.58	7.37	7.18	7.22	8.51	8.03	7.39	7.1	7.4	7.93	8.33	7.84	8.25	8.47	7.51	7.21	7.74	7.97	8.32	7.57	8.19	7.73	8.66	8.44	7.96	7.16	7.32	8.27	8.05	7.91	7.85	8.67	7.2	8.46	8.15	8.36	8.53	7.2	6.85	8.29	7.51	7.26	8.31	8.59	7.94	7.32	7.84	8.23
ALOX15B	4.69	4.99	4.78	4.97	4.53	8.21	6.83	5.13	4.35	4.43	4.87	6.42	6.84	5.93	6.67	4.77	4.74	5.55	7.43	4.88	4.42	6.49	4.74	5.24	6.76	5.84	4.59	4.65	6.44	4.86	4.75	4.99	6.6	4.62	6.83	4.95	7.19	6.7	5.13	4.81	6.75	5.16	5.08	6.26	5.78	5.36	5.41	5.52	6.86
PDE3A	4.81	5.14	5.42	5.54	5.8	4.15	5.63	5.76	5.24	5.7	5.32	4.67	4.71	4.95	4.91	6.05	5.06	5.18	4.86	5.15	5.7	4.69	4.9	5.39	5.04	6.03	6	5.67	4.94	5.71	5.23	5.04	4.08	5.9	5.15	5.32	4.89	4.92	5.85	5.23	5.13	5.27	5.73	5.16	5	5.3	4.95	5.36	4.73
MLKL	6.88	7.02	6.41	6.61	6.73	7.56	7.22	5.72	5.94	7.15	7.37	7.64	7.31	7.39	7.31	6.88	6.67	7.02	6.88	7.13	6.98	6.95	7.12	7.39	7.22	6.8	6.95	7.11	7.32	6.91	7.28	7.34	7.3	6.17	7.02	7.38	7.12	7.15	6.78	5.75	7.36	5.92	6.64	7.35	7.34	6.99	7.36	6.9	7.11
APOO	6.47	6.67	7.08	6.64	6.29	7.41	6.75	6.74	6.42	6.78	6.63	7.06	6.77	6.89	6.9	6.57	6.6	6.69	6.81	6.79	6.54	7.06	6.55	6.71	6.66	6.53	6.2	6.62	7.03	6.58	6.98	6.86	7.33	6.61	7.29	7	7.27	7.04	6.13	6.37	6.85	6.69	6.39	7.15	7.07	6.52	6.56	6.6	7.05
INPP5D	7	7.47	6.13	6.14	6.78	8.68	8.21	6.12	5.97	6.88	8.13	8.39	7.58	8.08	8.27	6.52	6.57	7.84	7.66	8.2	7.23	8.3	7.68	8.36	8.46	7.6	7.08	6.51	8.15	7.99	8	8	8.67	5.71	8.15	7.89	8.11	8.58	7.17	5.74	8.51	5.89	6.74	7.96	8.6	7.6	7.83	7.8	8.33
CD163L1	5.93	6.46	4.81	5.46	4.99	6.84	6.91	4.65	4.31	5.43	6.16	7.23	5.52	6.82	6.69	4.7	4.69	5.87	5.71	6.3	5.99	6.59	6.67	4.83	7.01	6.39	4.65	4.73	6.7	6.38	6.76	6.44	6.62	4.44	6.49	7.34	6.52	6.86	5.58	4.44	7.26	5.06	4.61	6.47	7.08	6.66	6.73	5.84	6.7
CCDC71	5.05	5.38	4.52	4.52	5.46	6.35	5.59	5.43	5.38	6.01	5.42	5.86	5.41	5.63	5.66	5.05	5.51	5.29	5.37	5.61	5.45	5.59	5.13	5.46	5.35	6.18	4.88	5.33	5.32	5.05	5.45	5.2	5.45	5.49	5.69	5.6	6.04	5.46	5.37	4.15	5.64	4.47	4.98	5.52	5.81	5.17	5.46	5.05	5.79
GLB1	6.51	6.99	6.24	5.87	6.15	7.78	6.8	6.07	6.61	6.76	6.93	7.55	7.01	7.48	7.43	6.19	6.7	6.91	7.04	7.12	6.61	7.53	6.74	6.29	7.25	7.04	6.42	5.97	7.42	6.51	7.02	7.16	7.87	6.52	7.33	7.08	7.61	7.28	6.15	6.21	7.41	5.77	6.19	7.44	7.33	7.25	7.11	6.47	7.54
TIMP1	9.13	9.71	10.39	8.2	9.8	11.53	10.33	8.52	9.27	9.71	9.5	10.62	9.98	10.7	10.28	10.06	10.02	9.37	9.79	10.2	9.18	10.64	9.77	10.99	10.77	9.75	9.1	10.08	10.55	9.54	9.73	10.08	10.56	10.42	10.61	10.22	10.65	10.4	9.04	9.03	10.99	8.55	9.39	10.26	10.62	9.92	9.74	9.37	10.67
MX2	7.1	6.5	6.11	5.76	6.17	7.68	6.91	5.59	5.58	6.47	7.37	7.57	6.55	8.09	7.86	6.16	5.99	7.31	6.59	7.15	6.61	7.18	6.21	6.53	7.25	6.34	6.19	6.43	7.33	7.71	6.67	7.12	7.44	5.87	6.94	6.5	6.95	7.28	6.03	5.57	7.28	6.03	6.16	7.4	7.39	7.9	7.36	7.26	7.5
UBASH3A	3.88	4.5	3.87	3.82	4.08	4.97	4.52	3.99	4.02	4.23	4.48	4.63	4.36	5.14	4.84	3.77	3.73	4.54	4.76	4.39	4.18	5.08	4.98	3.58	4.56	4.26	3.69	3.76	4.99	4.98	4.65	4.21	3.94	3.74	5.27	4.45	4.48	5.06	3.9	3.89	4.91	3.89	3.84	4.55	4.92	4.34	4.26	4.18	4.86
ATP1B1	7.8	7.97	8	7.99	7.06	8.6	7.74	7.13	7.28	8.1	7.38	7.86	7.85	8.35	8.42	7.05	7.26	7.78	8.45	8.31	7.38	8.62	7.36	5.95	7.83	8.07	7.71	6.57	8.49	7.62	7.44	7.55	8.54	6.63	8.54	7.66	8.59	8.55	8.22	6.55	8.12	6.91	6.8	8.35	8.55	8.4	7.6	7.85	8.22
PBX1	5.06	4.89	4.95	5.16	4.84	4.32	4.8	4.81	4.89	4.86	5.04	4.29	4.08	4.15	4.11	5.07	4.36	4.48	4.89	4.26	4.89	4.35	4.92	4.67	4.45	4.44	5.38	4.75	4.27	5.14	5.01	4.98	3.95	5.04	4.38	4.19	4.22	4.36	5.14	5.21	4.4	4.74	5.17	4.35	4.31	4.68	4.41	4.86	4.28
GUCA2B	6.24	6.01	7.39	6.89	6.24	5.29	6.1	8.73	6.59	6.49	5.5	5.03	6.31	5.33	5.02	6.55	6.18	5.8	6.37	5.55	5.81	5.29	6.34	5.08	5.32	5.7	6.31	6.53	5.06	5.72	6.01	5.93	4.36	7.25	5.09	5.67	5.23	4.99	6.98	6.62	5.21	8.05	6.5	5.32	4.99	5.72	4.86	5.93	5.35
C10orf58	7.33	7.55	6.59	7.22	6.3	8.26	7.56	6.79	7.18	7.36	7.58	7.61	7.72	7.62	7.69	6.74	6.7	6.69	8.16	7.62	7.21	7.8	7.07	7.21	7.61	7.2	6.95	6.32	7.54	7.2	7.67	7.16	7.08	5.61	7.7	7.27	7.72	7.6	7.25	6.32	7.63	7.27	6.65	7.66	7.85	7.22	7.15	6.98	7.86
ZWINT	4.36	5.13	4.98	4.76	4.38	6.21	4.85	4.67	4.89	5.45	5	5.98	5.27	5.88	5.67	4.3	5.32	5.29	5	5.9	4.93	6.14	4.66	6.66	5.22	5.12	4.16	4.39	5.74	4.96	5.17	5.56	6.07	5.2	5.81	5.95	6.14	5.81	4.12	4.54	5.85	5.01	4.59	5.77	5.76	5.67	5.26	5.01	5.69
MN1	5.38	4.81	4.42	5.2	5.16	4.11	4.94	4.43	5.4	4.86	4.88	3.98	4.63	4.23	4.27	4.83	4.44	4.57	4.44	4.39	4.71	4.3	4.78	4.37	4.34	4.55	5.41	4.69	4.33	4.76	4.9	4.86	3.88	4.73	4.38	3.97	4.43	4.07	5.45	5.63	4.2	5.04	5.42	4.39	4.08	4.26	4.95	4.81	4.19
WDR11	6.48	6.65	5.96	6.32	6.44	7.26	6.41	5.95	6.6	6.46	6.54	6.9	6.54	7.01	7.03	6.06	6.45	6.55	6.54	6.81	6.28	7.18	6.52	6.08	6.62	6.35	6.36	6.34	6.77	6.24	6.49	6.69	7.07	6.43	7.09	6.55	7.12	6.89	6.12	6.2	6.96	5.75	6.27	6.79	7.03	6.64	6.8	6.31	7.27
MTMR2	5.95	5.71	6.34	5.86	5.79	5.66	5.76	6.08	6.45	5.88	5.73	5.82	5.19	5.04	4.66	5.89	6.3	5.74	5.91	5.68	5.73	5.89	5.78	5.92	5.51	5.72	6.08	6.25	5.88	5.65	5.7	5.8	5.85	6.16	5.74	6.36	5.63	5.59	5.77	6.4	5.64	6.46	5.86	5.68	5.59	5.96	6.03	5.58	5.62
FERMT3	5.7	6.3	5.47	5.2	5.52	7.36	6.42	4.82	5.44	6.32	6.01	7.13	6.13	7.41	7.25	5.27	5.82	6.55	6.4	7.02	5.51	7.34	6.3	5.72	7.2	6.63	5.14	5.25	7.34	6.41	6.17	6.69	7.2	5.52	7.24	6.59	7.63	7.36	5.47	4.77	7.15	4.98	5.03	7.35	7.33	6.81	6.33	5.9	7.45
HTATIP2	6.56	7.08	7.21	6.35	6.98	7.69	7.01	7.1	6.57	6.81	7.37	7.61	7	7.66	7.39	6.69	6.46	7.27	7.05	7.59	6.84	7.49	7	7.08	7.45	7.07	6.63	6.99	7.55	6.82	6.83	7.26	7.83	6.66	7.65	7.14	7.44	7.45	6.35	7.42	7.29	7.41	6.9	7.5	7.65	7.22	7.22	6.69	7.63
SELM	9.08	8.92	9.16	9.61	9.45	8.88	9.12	9.75	9.75	9.23	8.76	8.56	9.03	8.27	8.28	9.39	9.23	9.15	8.84	8.33	9.23	8.48	8.68	8.24	8.48	9.48	9.2	9.46	8.48	9	8.86	8.77	7.4	9.74	8.27	8.45	8.18	8.02	9.54	9.75	8.44	9.38	9.46	8.63	7.96	8.81	9.29	9.17	8.4
ANGPTL5	5.78	4.62	5.74	5.06	5.19	4.04	4.33	4.54	5.03	4.73	5.63	3.83	4.86	3.85	3.95	5.42	4.47	4.24	5.05	4.37	5.26	4.08	4.9	4.3	4.06	4.55	5.05	5.56	4.34	4.22	5.64	6.21	3.95	5.53	3.69	3.89	4.09	4.15	4.68	6.16	4.43	7.22	5.18	3.9	4.21	3.88	4.77	5.27	3.78
CARD16	5.68	6.31	6.12	5.4	5.12	7.19	6.74	6.09	5.09	6.05	6.55	6.95	6.41	7.05	6.8	5.85	5.22	6.47	6.36	6.83	5.85	7.08	6.22	6.43	6.81	5.91	5.5	5.3	6.78	6.42	6.66	6.42	7.23	4.84	6.88	6.57	6.67	6.92	5.66	5.43	6.74	6.57	5.19	6.74	7.1	6.62	6.43	6.23	7.02
ARHGAP9	6.6	6.76	5.74	5.56	6.06	8.16	7.29	5.12	5.61	6.42	7.6	8.19	7.25	7.79	7.4	5.91	6.14	7.3	6.81	7.68	6.55	7.81	7.39	7.02	7.99	7.14	5.46	5.27	7.71	7.72	7.17	7.53	8.25	5.71	7.72	7.1	7.71	7.86	5.89	4.76	7.68	4.95	5.61	7.51	7.85	7.01	7.15	7.05	7.69
HCAR3	6.7	5.24	4.62	4.09	4.58	7.57	7.35	4.96	3.71	4.73	6.85	7.3	4.76	6.69	6.65	4.85	4.05	6.05	5.24	6.67	4.74	6.87	4.74	8.49	6.75	5.47	5.11	4.38	6.62	7.41	5.06	7.1	6.91	4.21	6.5	6.06	7.33	6.86	5.48	4.31	8	4.79	4.69	6.73	6.94	6.38	5.72	6.47	7.03
OAS1	4.92	5.18	4.82	4.48	4.31	6.65	5.15	4.87	4.32	4.83	5.54	5.64	5.39	6.68	6.49	4.68	4.55	5.61	5.36	5.8	4.65	5.94	4.8	4.53	5.57	5.01	4.68	4.48	6.2	5.4	5.02	5.36	6.45	4.28	6.1	4.86	6.41	5.8	4.38	4.48	5.76	4.59	4.51	6.25	6.09	6.23	6.02	5.23	6.41
SELPLG	6.09	6.58	5.84	6.18	5.81	8.01	7.05	5.33	4.96	6.18	6.84	7.54	5.99	7.12	7.2	5.41	5.61	6.8	6.68	7.19	6.27	7.46	6.79	5.98	7.4	7.06	5.26	5.47	7.38	6.91	6.55	6.94	7.67	5.16	7.64	6.83	7.67	7.3	5.58	5.08	7.27	6.03	5.6	7.19	7.4	6.88	6.64	6.51	7.52
KCNJ8	6.38	6.36	6.63	6.32	6.53	4.77	6.05	5.92	6.74	6.55	6.97	5.92	5.94	4.83	5.06	6.68	5.75	6.06	6.36	5.65	6.72	5.3	6.78	6.44	5.78	5.3	6.49	6.26	4.34	6.33	7.64	6.83	4.02	6.26	5.09	3.77	4.63	5.12	6.66	6.98	6.22	7.41	7	5.15	5.08	4.78	6.99	6.46	4.91
KLRG1	4.77	5.45	4.82	4.93	5	6.24	5.92	4.58	4.83	5.37	6.12	6.22	5.66	6.58	6.29	5.27	4.53	5.79	5.81	6.24	5.36	6.32	6.62	5.44	6.08	5.2	4.87	4.46	5.99	5.55	6.41	5.53	5.54	4.51	6.1	5.56	5.77	6.64	4.74	4.75	5.94	5.05	4.99	6.05	6.31	5.76	5.33	5.76	6.44
IRF9	7.38	7.36	6.87	6.65	7.12	7.94	7.11	7.04	6.91	7.27	7.42	7.66	7.18	7.61	7.76	6.97	6.96	7.7	7.07	7.46	6.91	7.54	7.21	6.59	7.53	7.19	7.09	7.14	7.62	7.72	7.44	7.3	7.76	6.78	7.43	7.39	7.47	7.53	6.93	6.73	7.51	6.2	6.75	7.61	7.68	8.04	7.72	7.69	7.62
PELI2	7.01	6.73	7.27	6.99	7.1	6	6.96	7.15	6.79	6.5	6.9	6.3	6.83	6.33	6.39	7.31	6.42	6.95	6.74	6.73	7.02	6.29	6.6	6.51	6.44	6.78	7.08	6.96	6.49	7.28	6.42	6.68	6.35	6.87	6.25	6.31	6.36	6.33	7.09	7.68	6.34	7.9	7.05	6.54	6.32	7.12	7.06	6.93	6.45
CCNB2	4.46	4.68	4.91	4.21	4.48	6.04	4.65	4.56	3.95	5.51	4.75	6	5.38	5.67	5.55	4.13	5.22	5.52	4.91	5.8	4.7	5.85	4.35	6.86	5.26	5.32	4.09	4.18	5.7	4.83	5.44	5.6	5.24	4.3	5.86	6.2	6.09	5.92	4.27	4.41	5.84	4.6	4.47	5.74	5.5	5.24	5.19	4.88	5.83
HDDC3	5.96	6.36	6.02	6.34	5.86	7.07	6.35	6.15	5.69	6.44	6.34	6.85	5.62	5.95	5.92	6.03	5.8	6.41	6.25	6.53	6.16	6.66	6.39	6.69	6.69	6.4	5.88	5.89	6.6	6.03	6.33	6.45	6.8	5.87	6.74	6.46	6.73	6.61	5.84	6.16	6.57	6.16	6.2	6.58	6.61	6.48	6.39	6.45	6.61
HES1	5.07	4.46	4.86	4.19	4.86	4.14	4.49	4.98	4.67	4.66	4.81	4.28	4.43	4.54	4.22	5.25	4.76	4.35	4.7	4.32	4.47	4.36	4.22	5.09	4.39	4.39	5.25	5.43	4.37	4.7	4.52	4.68	3.91	5.09	4.4	4.79	4.24	4.37	5.02	5.5	4.07	4.63	4.89	4.6	4.12	4.17	4.35	4.68	4.57
SLC38A7	6.2	6.78	6.07	6.05	6.38	8.6	6.54	5.79	5.98	6.52	6.59	8.13	6.91	7.27	7.53	5.96	6.43	6.82	6.83	7.24	6.29	7.47	6.93	7.36	7.74	7.39	5.76	6.17	7.26	6.72	7.02	6.87	8.08	6.45	7.43	7.39	7.53	7.61	5.75	5.84	7.42	5.95	6.14	7.5	7.41	7.18	6.76	6.9	7.39
C16orf88	5.43	5.94	5.49	5.72	5.9	6.96	5.36	5.39	5.76	5.91	5.82	6.5	6.28	6.41	6.53	5.89	6.29	5.88	5.72	6.54	6.26	6.33	6.05	6.78	6.07	6.02	6.08	6.07	6.22	6.36	6.41	5.91	6.87	5.38	6.38	6.65	6.32	6.24	6.06	5.69	6.26	5.73	5.91	6.43	6.57	6.34	6.74	5.7	6.74
MT1M	8.54	8.57	8.59	8.96	8.36	7.81	9.42	8.51	9.26	8.91	8.52	7.99	9.65	7.47	7.45	9.15	9.24	8.28	9.33	7.63	8.01	7.5	8.73	9.05	8.25	7.87	9.26	8.65	7.8	8.04	8.34	8.44	7.1	10.57	7.2	7	7.19	7.35	9.96	8.77	9.08	10.67	8.93	7.65	7.37	7.61	8.04	8.27	7.75
ZNF267	6.64	6.21	6.24	6.14	6.31	6.87	6.95	6.06	5.8	6.13	6.84	6.83	6.22	6.74	6.96	6.27	5.93	6.11	6.38	6.77	6.03	6.83	6.41	7.68	7.04	6.4	6.64	5.98	6.72	7.03	6.24	6.61	7.1	5.86	6.84	6.52	6.93	7.07	6.55	5.62	6.82	6.94	5.8	6.8	7.2	6.33	5.96	6.51	6.85
TTYH2	4.32	4.52	4.24	4.44	4.28	4.8	4.64	4.23	4.28	4.47	4.74	4.8	4.19	5.08	4.85	4.14	4.02	4.47	4.28	4.56	4.49	5.03	4.45	4.73	4.63	4.75	4.54	4.51	5.03	4.58	4.86	4.81	4.59	4.03	4.69	4.6	5.06	4.74	4.61	4.35	5.06	4.25	4.36	5.1	4.64	4.56	4.72	4.34	4.88
HOXB6	6.27	6.63	5.88	5.01	5.2	6.4	5.94	4.86	4.81	6.14	5.92	7.19	7.33	7.23	7.16	5.85	5.92	6.67	6.28	6.62	6.79	6.7	6.33	6.7	6.74	6.39	5.44	5.59	7.88	6.04	6.91	6.51	6.03	5.61	6.34	6.3	6.19	6.55	5.03	4.89	6.61	6.36	5.73	6.85	6.35	6.68	6.84	6.1	6.56
EVI2B	6.06	6.11	5.66	5.25	5.63	7.62	7.12	5.37	4.91	5.39	7.04	7.39	6.97	7.43	7.85	5.33	5.12	6.63	7.05	7.37	6.31	7.47	6.43	7.74	7.46	7.04	5.22	4.65	7.35	7.12	6.26	6.54	7.8	4.97	7.43	6.64	7.65	7.62	5.34	5.05	7.53	6.07	5.28	7.22	7.72	6.85	6.11	6.74	7.37
CDC42EP4	6.66	6.38	6.8	5.62	6.62	5.87	6.37	6.38	6.48	7.38	6.03	6.07	6.47	5.94	5.76	6.95	6.86	5.83	6.01	5.77	5.92	5.71	6.03	5.75	5.71	5.79	7.01	7.23	5.9	6.12	6.24	6.13	4.74	6.54	5.56	5.48	5.43	5.65	7.21	6.58	5.83	6.59	6.24	5.78	5.39	5.9	6.08	6.43	5.9
DHDH	4.8	4.53	4.42	5.45	4.28	7.36	5.13	4.71	4.05	4.17	4.89	5.67	4.71	5.16	5.71	4.3	3.87	4.82	5.19	4.95	4.27	5.39	4.04	4.39	5.11	4.83	4.48	4.22	5.56	4.41	4.19	4.73	5.22	4.15	6.06	4.43	5.9	5.49	4.63	4.32	5.15	4.43	4.28	5.56	5.5	5.32	4.62	4.78	5.55
KCNN4	5.72	6.74	6.39	5.24	6.81	7.9	6.55	6.44	5.05	6.4	6.47	7.44	5.9	7.98	7.89	6.19	6.95	7.09	6.02	7.58	6.43	7.86	7.22	6.03	7.67	7.79	6.64	6.41	7.96	6.63	5.62	6.44	6.77	5.71	7.73	6.8	7.94	8.19	5.37	5.01	7.28	6.19	6.1	7.7	7.72	7.22	7.42	6.57	7.92
BARD1	5.71	5.62	5.91	6.29	6.32	5.46	5.75	6.04	6.28	5.73	5.42	5.42	5.81	5.56	5.16	5.99	5.79	5.61	5.58	5.35	5.68	5.56	5.57	5.57	5.27	5.37	6.1	6.19	5.09	5.86	5.63	5.68	5.41	6.11	5.62	5.6	5.63	5.34	6.04	6.45	5.11	6.26	5.69	5.45	5.3	5.81	5.96	5.61	5.28
GALNT14	4.59	4.82	5.43	4.84	5.26	7.33	5.32	5.15	5.25	5.45	5.37	6.02	5.33	5.9	5.41	4.58	5.42	5.51	5.78	5.65	4.88	6.08	5.13	5.45	6.37	5.4	5.08	4.98	5.82	5.58	5.53	4.65	4.36	4.42	5.88	4.95	6.02	5.47	5.03	4.65	6.39	4.64	4.73	5.89	5.73	5.81	5.52	5.18	6.06
STAT4	4.86	4.93	4.66	4.45	4.85	5.71	6.41	4.95	4.32	5	5.56	5.58	5.67	5.77	5.63	4.69	4.51	5.55	5.3	5.29	5.08	5.76	5.7	4.56	5.66	4.99	5.22	4.87	5.55	5.85	5.6	5.19	4.9	4.44	5.62	5.2	4.99	5.69	5.49	4.52	5.26	4.72	4.63	5.34	5.61	5.19	5.58	5.27	5.61
PCGF1	4.62	5.7	5.49	5.25	5.3	6.61	5.36	4.91	5.33	5.43	5.29	6.02	5.62	5.77	5.53	4.99	5.36	5.62	5.26	5.61	5.7	5.67	5.36	5.39	5.56	5.43	4.95	5.04	5.66	5.5	5.66	5.45	6.08	4.99	5.38	5.06	5.74	5.47	4.79	5.65	5.51	5.11	5.29	5.63	5.34	5.83	5.8	5.66	5.82
WDR54	6.11	6.25	6.11	5.61	5.93	6.57	6.44	6.44	5.52	6.3	6.65	6.54	5.96	6.65	6.54	5.72	5.81	6.44	6.26	6.53	6.01	6.67	6.53	7.37	6.7	6.66	6.29	5.86	6.66	6.29	6.41	6.39	5.75	5.89	6.74	7.01	6.6	6.66	5.8	5.82	6.8	6.15	6.28	6.46	6.64	6.49	6.58	6.32	6.76
TMSB10	9.69	10.06	10.06	9.73	9.77	10.73	10.34	9.59	9.82	10.42	10.23	10.73	10.06	10.56	10.83	9.97	10.09	10.12	10.36	10.52	9.85	10.75	10.08	10.64	10.36	10.19	9.78	10.05	10.67	9.92	10.33	10.3	10.67	9.93	10.63	10.58	10.73	10.59	9.63	9.46	10.64	10.29	9.81	10.55	10.76	10.5	10.05	10.25	10.81
PSD4	4.59	5.08	4.68	4.35	4.58	6.27	5.25	4.63	4.4	5.07	5.22	6.22	5.37	6.38	5.83	4.64	4.65	5.43	5.21	5.93	4.7	5.99	5.79	4.88	6.09	5.69	4.42	4.23	6.21	5.53	5.2	5.71	6.08	4.38	5.98	5.23	6.2	6.17	4.45	4.39	5.82	4.6	4.49	5.88	5.95	5.46	5.02	5.05	6.42
IFIH1	6.99	7	5.94	6.59	6.55	7.11	6.86	6.69	5.92	6.61	7.4	7.46	6.93	7.81	7.98	6.99	5.95	7.46	6.62	7.48	7.01	7.29	7.22	6.67	7.38	7.41	6.57	6.33	7.34	7.71	6.61	6.91	7.48	5.76	7.34	6.94	7.23	7.71	6.34	6.65	7.51	6.55	6.56	7.62	7.83	7.94	7.18	7.63	7.46
ITPA	7.18	7.5	6.97	7.24	7.14	8.06	7.59	7.43	7.64	7.77	7.37	7.97	7.55	7.83	7.87	7.23	7.64	7.58	7.63	7.83	7.11	7.84	7.38	8.14	7.86	7.94	7.03	7.44	7.82	7.47	7.72	7.45	7.97	7.7	7.77	7.82	7.93	7.93	7.04	6.92	7.79	7.09	7.06	7.86	7.66	7.73	7.61	7.47	7.83
CST7	4.31	4.37	4.38	3.88	4.27	6.18	5.81	4.61	4.17	4.78	4.69	5.47	5.1	5.34	4.91	4.19	4.06	4.86	4.49	4.75	4.17	5.58	5.19	4.74	4.88	4.42	4.14	4.16	4.79	5.01	4.86	4.79	4.16	3.95	4.84	4.56	4.77	4.65	4.39	4.17	4.68	4.36	4.15	5.08	5.22	4.41	4.33	4.77	4.93
TPX2	4.37	4.4	4.78	4.07	4.32	5.76	4.71	4.38	4.02	4.86	4.62	5.15	4.81	5.06	4.95	4.24	5.06	4.69	4.65	4.81	4.26	5.14	4.3	6.11	4.69	4.48	4.86	4.19	4.83	4.83	5.16	5.02	4.65	4.09	4.97	5.66	5.28	5.16	5.06	4.62	5.15	4.36	4.48	5.45	4.87	5.01	4.86	4.4	5.21
NECAB3	5.64	5.54	5.42	5.75	5.81	5.34	5.48	5.81	5.52	5.61	5.84	5.35	5.49	5.06	5.19	5.74	5.54	5.6	5.46	5.18	5.31	5.08	5.52	5.34	5.24	5.43	5.79	5.41	5.08	5.44	5.64	5.53	4.96	6.04	5.15	5.45	5.32	4.87	6.05	5.84	5.07	5.6	6.14	4.94	5.08	5.16	5.44	5.62	5.24
CHODL	5.87	5.49	5.67	5.72	5.87	4.43	5.72	5.61	6.04	5.63	4.58	4.49	5.61	4.8	4.84	6.64	5.57	4.32	5.46	4.42	6.02	5.53	4.62	4.69	4.19	5.76	6.12	5.9	4.46	4.63	4.96	5.56	3.93	6.77	4.56	4	3.99	4.41	6.37	6.63	4.43	6.79	6.14	4.73	4.47	5.89	5.13	5.95	4.56
KREMEN1	6.38	6.34	5.73	6.06	6.11	7.3	6.19	5.27	6.33	6.71	6.37	6.94	6.76	6.61	6.46	5.9	6.05	5.93	6.18	6.1	6.32	6.71	6.41	6.89	6.49	6.2	5.95	6.77	6.77	5.81	6.41	6.38	7.09	7.07	6.89	6.03	6.74	6.48	6.15	5.62	6.82	6.34	5.98	6.35	6.82	5.73	6.53	6.25	6.87
OSBPL11	6.15	6.31	6.44	6.17	6.14	7.11	6.19	6.06	6	5.93	6.26	6.91	6.33	6.65	6.71	6.19	6.23	6.31	6.39	6.67	5.95	6.77	6.33	6.07	6.49	6.15	5.91	5.85	6.54	6.17	6.36	6.45	7.52	6.04	6.9	6.38	6.93	6.75	5.67	7.19	6.64	6.22	6.75	6.72	6.86	6.63	6.37	6.33	6.98
SUMF1	8.18	8.31	8	7.92	8.08	8.92	8.23	8.4	8.12	8.07	8.18	8.44	8.12	8.81	8.82	7.87	7.88	8.25	8.21	8.41	8.17	8.87	7.92	7.36	8.49	8.48	7.95	7.74	8.75	8.15	8.06	8.37	8.77	8.06	8.94	8.17	8.8	8.64	7.86	7.61	8.34	8.03	8.1	8.33	8.8	8.36	8.12	8.08	8.72
CCRL2	5.59	5.97	4.97	4.76	4.71	8.34	6.48	5.16	4.39	5.45	6.05	7.25	6.09	6.87	7.15	5.44	4.83	6.15	6.2	6.54	5.56	7.35	5.48	6.6	6.64	6.21	4.63	5.01	6.98	6.22	5.68	6.3	7.75	4.31	7.33	6.21	7.35	6.9	4.79	4.81	7.19	5.83	4.85	7.32	6.91	6.54	6.18	6.03	7.24
PARP9	6	6.2	6.03	5.57	5.98	6.6	5.63	5.67	5.77	6.27	6.44	6.5	6.5	6.81	6.8	5.83	5.94	6.34	5.9	6.39	6.02	6.33	5.63	5.64	6.03	5.52	5.57	5.95	6.62	6.26	6.4	6.27	6.76	6	6.25	6.21	6.5	6.31	5.65	5.53	6.34	5.34	5.41	6.58	6.64	6.79	6.47	6.21	6.5
NPY1R	7.19	6.6	6.39	5.6	6.35	3.85	4.82	6.78	5.85	5.08	6.15	4.24	6.36	4.55	4.51	6.42	6.1	5.58	5.65	4.14	6.97	5.16	5.34	4.53	4.72	5.6	6.14	6.05	5.54	5.41	6.07	6.11	3.65	6.22	4.38	4.22	5.33	4.44	5.63	6.61	4.27	6.64	6.25	5.05	4.38	6.94	6.57	5.56	4.52
HMMR	3.96	4.73	4.75	4.4	4.1	5.45	4.19	4.25	3.67	5.07	4.18	5.3	5.18	5.21	5.38	4.49	4.74	4.76	4.6	5.35	4.31	5.29	4.13	6.08	4.73	4.8	4	3.86	5.19	4.29	4.86	5.07	4.85	3.99	5.46	5.65	5.68	5.27	4.08	4.44	5.4	4.3	4.2	5.27	5.09	4.74	4.74	4.6	5.28
H2AFY	8.69	8.82	8.51	8.72	8.94	10.53	9.52	8.28	8.79	8.9	8.88	9.89	9.15	9.79	10.03	8.84	8.99	9.25	9.2	9.76	8.42	9.82	9.08	9.61	9.61	9.7	8.52	8.62	9.67	9.03	8.82	8.96	9.96	8.89	10	9.34	10.21	9.91	8.56	8.62	9.87	8.49	8.69	9.94	9.63	9.33	8.9	8.96	9.9
PPAP2A	9.24	9.03	9.44	8.54	8.74	7.93	9.06	9.14	9.04	8.92	9.52	7.95	9.48	8.5	8.09	9.05	9.14	9	9.26	8.15	9.12	8.37	9.28	8.67	8.37	9.04	9.23	9.06	8.82	8.75	9.4	9.16	7.29	9.54	7.92	9.81	8.29	8.22	9.15	9	8.54	9.69	9.59	8.65	8.23	9	9.31	8.84	8.24
CD74	6.99	7.97	6.43	5.83	6.6	8.15	8.26	6.35	6.08	7.15	7.82	7.97	7.31	8.43	8.28	6.6	6.29	7.68	7.65	8.27	7.16	8.73	7.43	5.86	8.25	7.43	7.27	6.28	8.55	7.67	7.73	8.06	7.89	5.63	8.57	7.47	8.67	8.55	7.26	5.8	8.08	5.98	6.42	8.15	8.73	7.76	7.48	7.11	8.77
TMED9	7.25	7.29	7.12	6.66	7.01	7.55	7.42	7.62	7.53	7.38	7.31	7.32	7.35	7.62	7.56	7.04	7.6	7.17	7.32	7.55	7.13	7.64	7.25	7.61	7.31	7.47	7.1	7.28	7.67	7.04	7.44	7.65	7.91	7.55	7.84	8.05	7.73	7.68	6.88	6.08	7.61	6.18	6.62	7.71	7.79	7.52	7.21	6.86	7.74
AGPAT4-IT1	6.85	5.89	4.86	5.79	5.86	7.94	6.32	4.91	5.35	5.65	6.81	6.89	6.27	6.79	6.75	5.67	5.54	6.2	5.56	6.53	6.08	6.58	5.94	5.94	6.84	6.51	5.57	5.4	6.78	6.9	6.18	7.04	7.05	5.33	6.55	6.45	6.88	6.83	5.72	5.21	6.59	4.86	5.59	6.63	6.94	6.24	6.63	6.39	6.65
CD83	8.43	7.32	5.91	5.53	6.12	9.97	8.5	7.2	4.97	6.6	8.16	8.52	7.3	8.37	8.94	7.32	5.65	8.17	7.24	8.51	7.08	9.12	7.15	5.97	8.58	7.65	7.96	5.38	8.83	9.24	5.99	8.89	8.77	5.25	9.02	7.03	8.96	8.8	7.39	6.04	8.14	7.23	5.74	8.56	8.77	8.43	7.99	8.51	8.78
LY86	6.5	7.84	7.44	6.72	6.54	9.86	8.15	7.02	5.71	6.82	7.6	8.96	7.47	8.59	8.86	6.47	6.68	7.72	7.92	8.66	6.66	8.97	7.29	6.74	8.48	8.01	6.14	5.87	8.34	7.73	7.88	7.83	9.77	5.95	9.03	8.11	8.88	8.78	6.04	6.08	8.47	6.13	6.4	8.69	8.77	8.34	7.71	7.33	8.98
AIM1	5.08	5.84	5	4.9	4.89	6.8	6.06	4.69	4.87	5.59	6.09	6.42	5.79	6.25	6.32	4.67	5.05	5.83	5.73	6.2	5.22	6.41	5.99	5.35	6.09	5.52	4.65	4.66	6.13	5.94	5.94	6.07	6.5	4.6	6.25	5.8	6.41	6.24	4.97	4.69	6.31	4.98	4.76	6.21	6.28	6.21	5.91	5.67	6.32
RAB23	7.08	6.65	7.3	7.4	7.2	6.33	7.07	6.93	7.33	6.51	7.02	6.05	7.23	6.29	6.35	7.01	6.94	6.67	6.83	6.04	7.02	6.2	5.93	6.6	6.43	7.29	7.01	7.54	6.41	6.67	6.63	6.14	5.66	6.58	5.91	7.1	6.13	6.11	7.36	7.16	6.06	7.87	7.05	6.41	5.89	6.83	6.64	6.17	6.08
AGA	5.08	6.15	5.62	6.04	5.93	6.81	5.87	6.36	5.85	6.12	5.77	6.4	6.31	6.51	6.52	5.89	5.98	6.16	5.91	6.46	6.1	6.37	6.07	5.66	6.23	6.17	5.99	5.79	6.61	6.18	6.24	6.21	6.92	5.59	6.11	6	6.5	6.33	5.93	5.66	6.43	6.29	5.97	6.37	6.37	6.29	6.17	5.92	6.48
MPP6	4.98	5.11	5.8	6.08	4.74	4.32	5.04	5.46	6.02	5.17	4.64	4.34	5.16	4.44	4.42	5.46	5.86	4.78	5.09	4.79	5.01	4.95	4.91	4.87	4.47	4.58	5.03	5.05	4.46	4.98	4.68	4.91	4.34	5.35	4.79	4.54	4.78	4.48	5.6	5.82	4.82	5.26	4.85	4.94	4.54	4.55	4.73	5.03	4.71
POLD2	6.02	5.98	6.41	5.82	5.91	4.8	5.82	6.2	5.87	6.39	5.74	5.16	5.57	5.56	5.34	6.05	6.38	5.79	5.64	5.57	5.98	5.37	5.94	6.22	5.5	5.84	6.07	6.02	5.6	5.8	5.99	6.09	4.94	6	5.66	5.82	5.72	5.46	5.85	6.72	5.52	5.68	6.05	5.51	5.42	5.82	5.95	5.96	5.6
FDFT1	6.91	6.96	7.14	6.96	7.21	6.67	6.73	7.5	7.15	6.75	6.94	6.87	6.5	6.59	6.43	6.88	7.76	6.76	6.68	6.66	7.16	6.53	7.01	6.5	6.62	6.99	7.07	6.92	6.5	7.46	6.93	6.99	6.55	7.44	6.53	6.77	6.45	6.46	6.93	7.59	6.73	7.08	7.28	6.61	6.54	6.91	7.14	7.01	6.54
MPDZ	7.07	6.73	6.92	6.8	6.94	6.21	6.39	6.53	6.8	6.61	6.6	6.1	6.9	6.07	6.25	6.94	6.84	7	6.66	6.36	7.07	5.81	6.54	6.11	5.96	6.58	6.77	6.89	6.06	6.64	6.6	6.48	5.15	6.64	6.05	6.27	5.92	5.58	6.76	7.17	6.32	6.79	6.66	6.32	5.7	6.4	6.44	6.72	6.01
TMEM206	4.71	5.45	5.1	4.64	4.98	6.67	5.21	4.63	4.85	4.9	5.16	6.13	5.25	5.9	5.97	4.57	4.98	5.08	5.22	5.76	4.96	5.91	5.25	5.31	5.67	5.39	4.68	4.79	5.97	5.14	5.13	5.61	6.98	5.02	5.96	5.57	6.22	5.9	4.91	4.91	5.4	4.86	4.65	5.95	5.92	5.79	5.57	4.99	5.95
CKS2	6.79	6.3	7.58	5.9	5.83	7.25	6.56	5.7	5.73	6.31	6.37	6.99	6.52	6.84	6.87	6.94	6.18	6.45	5.92	7.03	6.05	7.22	6.39	7.67	6.79	6.12	6.17	5.92	6.99	6.8	6.43	7.17	7.1	5.67	7.14	7.22	7.29	7.08	5.68	6.14	6.93	6.38	5.82	7.15	7.03	6.54	6.28	7	6.98
SLC25A20	5.47	5.86	5.58	5.46	4.99	6.22	5.35	5.48	5.95	5.42	5.67	6.09	5.62	6.1	5.78	5.38	5.41	5.44	5.95	5.66	5.72	6.08	5.78	5.44	5.9	5.62	5.07	5.24	5.98	5.41	6.04	5.85	7.03	5.33	5.88	6.11	5.88	5.77	5.09	5.54	6.02	5.71	5.19	5.91	6.01	6.08	6.06	5.77	5.84
GMDS	5.34	5.46	6.01	5.24	5.71	5.1	5.88	5.77	5.65	5.71	5.41	5.05	5.54	5.21	5.08	6.47	5.85	5.41	5.21	5.31	5.19	5.01	5.7	5.94	5.25	5.3	5.91	6.06	5.28	5.61	5.47	5.46	4.67	5.9	5.41	5.43	5.39	5.22	5.75	5.28	5.11	5.57	5.51	5.3	5.1	5.17	5.27	5.23	5.22
SMPDL3A	5.43	5.66	5.53	5.09	4.92	8.39	6.77	5.04	4.58	5.15	5.9	6.89	6.7	6.84	7.02	4.8	4.64	5.91	6.74	6.62	5.64	7.54	5.5	5.43	6.13	5.6	4.76	4.83	6.89	5.22	5.71	6.19	8.01	5.04	7.93	5.82	7.55	6.85	4.91	5.4	7.08	5.77	5.39	6.76	6.59	5.89	5.69	5.49	7.42
MFSD7	6.05	6.34	5.78	5.65	5.85	8.49	6.84	5.7	6.03	6.68	6.3	7.83	6.79	7.33	7.44	6.17	5.94	6.58	6.93	6.96	6.18	7.52	6.33	7.4	7.3	7.47	5.72	5.88	7.23	6.26	6.66	6.76	7.74	6.02	7.49	6.73	7.71	7.43	5.94	5.17	7.14	5.67	6.03	7.55	7.14	7.11	6.65	6.38	7.35
MFSD5	6.08	6.52	6.01	5.56	5.97	7.11	6.14	5.91	6.41	6.72	6.22	6.74	6.49	6.87	6.72	5.89	6.75	6.28	6.31	6.5	6.32	6.74	6.58	6.41	6.59	6.48	5.63	5.91	6.79	6.03	6.55	6.56	6.78	6.3	6.85	6.76	6.87	6.66	5.82	5.93	6.62	5.84	5.97	6.81	6.63	6.5	6.6	6.14	6.88
RGS20	4	4.02	4.1	3.75	4.06	4.48	3.84	3.95	3.86	3.7	3.97	4.37	4.08	4.55	4.29	3.68	3.93	4.14	3.91	4.33	3.78	4.41	3.8	3.84	3.95	4.09	3.74	3.76	4.68	3.87	3.6	4.05	3.72	3.86	4.1	4.32	4.82	4.15	3.85	4.02	4.07	3.87	3.78	4.96	4.11	4.12	4.03	3.92	4.43
SPP1	6.86	9.85	8.55	6.51	10.18	11.92	9.73	6.92	5.3	7.49	9.87	11.7	10.35	12.24	12.27	8.88	9.53	11.02	9.08	11.86	10.4	11.79	8.57	9.52	11.91	11.68	7.32	7.24	12.13	10.71	6.84	10	11.19	6.45	12.18	10.72	12.15	12.31	5.82	6.45	11.91	5.96	6.78	11.95	12.09	11.08	10.58	10.29	11.97
NCKAP1	7.46	7.38	7.83	7.36	7.55	6.31	7.07	7.71	8.06	7.52	7.26	6.51	7.66	6.83	6.71	7.67	7.89	7.26	7.37	7	7.61	6.73	7.17	7.13	6.48	6.68	7.65	7.63	6.93	7	7	7.22	5.45	7.9	6.6	6.88	6.52	6.43	7.55	8.26	6.75	8.24	7.69	6.97	6.28	7.21	7.46	6.97	6.84
HCLS1	8.26	8.9	7.92	8.09	8.14	10.06	9.42	6.91	8.07	8.57	9.69	10.05	9.36	9.52	9.64	7.73	8.46	9.35	9.52	9.74	8.61	9.75	9.16	9.58	10.09	9.03	7.78	7.7	9.79	9.32	9.6	9.38	10.13	7.85	9.39	9.5	9.67	10.05	8.08	7.41	10.08	7.76	8.45	9.49	10.11	9.13	9.33	8.81	9.75
PCDHB10	5.2	5.39	5.22	5.15	5.59	4.69	5.26	5.25	5.45	5.79	5.34	4.83	5.01	4.92	4.87	5.14	5.36	5.4	5.01	5.19	5.17	5.34	5.31	4.81	4.6	5.14	5.46	5.28	5.42	5.01	5.46	5.19	4.15	5.27	5.01	5.19	4.36	4.81	5.4	5.49	5.31	5.35	5.38	4.87	4.93	5.27	5.55	5.19	4.57
RAD54L	4.12	4.76	4.68	4.4	4.38	5.32	4.48	4.53	4.17	4.66	4.28	5.24	4.71	4.83	5.17	4.29	4.67	4.68	4.53	4.93	4.49	5.33	4.34	6.13	4.6	4.86	4.26	4.17	5.15	4.56	4.86	4.95	4.83	4.32	5.1	5.29	5.39	5.13	4.31	4.15	5.13	4.29	4.37	5.09	4.97	4.74	4.68	4.69	4.96
GBP5	6.22	6.37	5.39	5.39	5.7	7.01	7.08	5.58	5.05	6.11	7.24	6.95	6.64	7.39	7.28	4.89	5.06	6.89	6.44	7.04	5.68	7.19	6.73	6.14	6.52	5.71	5.43	4.7	6.79	7.2	6.77	6.19	7.76	4.85	7.22	6.74	6.61	7.37	6.14	4.26	7.15	4.91	5.31	6.7	7.73	6.32	6.04	6.72	7.04
NUF2	3.85	4.16	4.51	3.96	4.21	4.61	4.21	4	3.92	4.36	3.93	4.42	4.67	4.56	4.65	3.91	4.16	4.27	4.37	4.62	4.09	4.73	4.08	5.06	4.3	4.08	4.12	4.05	4.5	4.18	4.56	4.52	4.7	4.02	4.76	4.98	4.96	4.68	4.09	4.11	4.61	4.15	4.07	4.57	4.36	4.32	4.3	4.38	4.52
CD53	6.67	7.4	6.68	6.01	4.79	8.72	7.86	5.53	5.87	6.35	7.51	8.34	7.18	7.99	7.87	6.1	6.45	7.54	7.65	8.21	6.74	8.55	7.64	8.64	8.41	7.61	5.88	5.04	8.19	7.91	7.55	7.94	8.64	5.99	8.72	7.64	8.57	8.47	5.81	5.4	8.26	5.72	6.03	8.32	8.56	7.94	7.25	7.2	8.47
SDC3	5.17	5.31	5.01	5.34	5.06	6.34	5.39	5.19	5.18	5.52	5.13	5.42	5.15	6.13	5.71	5.02	5.1	4.93	5.71	5.8	5.41	6.36	5.38	4.63	5.38	5.75	4.93	5.17	6.08	5.37	5.15	5.36	5.87	4.87	6.23	5.46	6.29	5.66	5.4	4.77	5.3	5.04	4.72	6.13	5.92	5.3	4.69	4.82	6.22
ARHGAP22	6.72	7.15	6.69	6.33	6.74	8.23	7.28	6.85	6.8	7.46	7.03	8.14	7.06	7.82	8.02	6.64	8.06	7.2	7.01	7.83	7.19	7.78	7.28	8.37	7.82	8.06	6.45	6.92	7.79	7.33	6.84	7.17	7.65	6.95	7.72	7.7	7.67	8.06	6.34	5.76	7.64	5.66	6.52	7.78	7.83	7.55	7.27	7.02	7.98
C11orf75	7.28	7.89	7.85	6.87	7.13	8.52	7.63	7.38	7.11	7.26	7.62	8.27	7.67	8.38	8.28	7.48	7.57	7.88	7.38	8.35	7.25	8.45	7.68	7.37	8.3	7.91	7.16	6.91	8.2	7.78	7.91	8.13	9.22	6.99	8.74	8.05	8.52	8.38	7.09	7.28	8.36	6.75	7.48	8.23	8.52	8.23	7.75	7.73	8.39
UBE2L6	6.64	6.99	6.84	6.53	6.25	6.76	6.59	6.73	6.58	6.88	6.96	6.6	6.91	7.3	7.2	6.55	6.47	6.77	6.83	6.83	6.56	6.95	6.7	6.05	6.68	6.22	6.55	6.29	7.03	6.74	7.03	7.11	7.09	6.63	7.14	6.74	7.19	6.87	6.45	6.35	6.87	5.94	6.15	7.05	7.27	7.28	6.78	6.9	7.1
MS4A4A	7.66	8.83	7.82	8.21	6.65	10.4	8.94	5.56	6.78	7.83	8.73	9.33	9.05	9.4	9.53	6.62	7.66	8.66	9.34	9	7.53	9.8	8.2	6.48	9.47	8.56	5.97	6.02	9.21	8.25	9.32	8.97	10.28	6.51	9.67	8.65	9.79	9.3	7.1	6.61	9.68	7.45	6.78	9.26	9.75	8.7	8.57	7.49	9.66
SLC15A3	7.05	7.76	6.67	6.49	6.63	10.09	8.12	6.18	6.72	7.36	7.66	9.06	8.11	8.97	9.07	6.72	6.76	8.07	8.13	8.4	7.18	9.1	7.59	6.84	8.59	8.38	6.67	6.34	9.04	7.94	7.43	8.01	9.01	6.59	9.29	7.91	9.34	9.15	6.65	6.37	8.72	6.7	6.44	9.02	8.83	8.43	7.19	7.7	9.22
[truncated: 1,292 more rows]
[truncated: 55 more columns]
