# Supplementary material for: Athero-oncology perspective: identifying hub genes for atherosclerosis diagnosis using machine learning
Source: Front Immunol. 2025 Nov 4;16:1616096. doi: 10.3389/fimmu.2025.1616096 (PMC12623321; doi:10.3389/fimmu.2025.1616096)
Supplement: Supplementary file 9 [file Table4.csv]

Symbol
PARP4
AP1B1
ALK
ANPEP
RHOH
ATM
ATP6V1B2
ATP6V0B
ATP6AP1
B2M
BAX
PRDM1
BLM
BTK
C3AR1
CASP8
CASP10
CD3G
CD28
CD36
CD74
CDKN2A
CEBPA
CHKB
CLCN7
CCR5
CCR7
CR1
CSF1R
CSF2RA
CSF3R
CTSS
CX3CR1
DOCK2
EGR2
ETV5
EVI2A
PTK2B
FCGR3A
FDXR
FLI1
FPR1
GNA15
GPX1
GRB2
GUSB
HEXA
HK3
HLA-A
HLA-B
HLA-DQA1
HLA-DRB1
HLA-DRB5
HLA-F
HMGA1
ICAM3
IRF8
IDH1
IFIT3
IGF2R
IL1B
IL2RG
IL7R
IRF5
IRF7
ITGA4
ITGB7
KCNJ5
KLK1
LCK
LIMK1
LTB
LUM
LYL1
LYN
MAF
MC1R
MAP3K1
MME
MSR1
MT1H
MUSK
MYD88
NCF2
NEFH
NFKBIE
PDE6G
PIK3CD
PIK3CG
PLCB2
PLCG2
POLD1
PPARG
PRKX
PTGS1
PTPN6
PTPRO
SGK1
SLC1A3
SPI1
AURKA
SYK
TCF7
TLR2
TLR5
TNF
TRPM2
VAV1
WAS
CXCR4
KMO
MKNK1
ABCC3
TNFSF10
TNFRSF14
IL18RAP
NRP1
CCNB2
CD83
SLC9A3R1
RECQL4
NFE2L3
MTRF1
DOCK4
JAKMIP2
GINS1
ELMO1
DENND4B
MAFB
DLEC1
BCL2L11
SH2B3
ABCC5
LILRB2
IKZF1
ABCA7
ST3GAL6
NDC80
ATG7
IGF2BP3
STAG3
LILRB1
IFI44L
BTN3A2
ZWINT
CUL9
PLXND1
EPB41L3
STAB1
ARHGEF18
NCSTN
QPRT
MXRA5
CCDC28A
FHOD1
SNX8
DPP7
PACSIN1
LEF1
ABI3
TLR7
DTL
BCL11A
GIMAP4
PLXNA3
CNDP2
TRERF1
PAG1
APOBR
CRTAM
RPGRIP1
ZMIZ1
NLN
MYO1G
CDH23
PARVG
RGS18
BCL11B
PVRIG
DHX58
GNPTAB
EFHD2
TRAF3IP3
C6orf62
DOCK8
CCDC77
HVCN1
C15orf48
ZNF469
CARD6
SYTL1
SCIN
KLHL6
PAPLN
DDX60L
NLRP3
RAB42
RMI2
PIK3AP1
RINL
ZNF831
GAB3
ZSWIM3
SIRPA
SAMD9L
MPEG1
ASPHD1
ASPM
CD163L1
P2RY8
KLHL17
C22orf34
SBSN
IGLL5
