# Supplementary material for: Athero-oncology perspective: identifying hub genes for atherosclerosis diagnosis using machine learning
Source: Front Immunol. 2025 Nov 4;16:1616096. doi: 10.3389/fimmu.2025.1616096 (PMC12623321; doi:10.3389/fimmu.2025.1616096)
Supplement: Supplementary file 10 [file Table5.csv]

symbol
ZSWIM3
TNF
CD163L1
SNX8
SAMD9L
CX3CR1
EGR2
FPR1
DDX60L
GPX1
DPP7
CCDC28A
PLXNA3
ZNF469
SH2B3
IRF7
CSF1R
EFHD2
KLHL6
ICAM3
EPB41L3
CD36
MTRF1
PLXND1
FHOD1
STAB1
C6orf62
CDKN2A
LTB
NEFH
CSF3R
CR1
HLA-B
SLC9A3R1
C15orf48
TLR2
RHOH
P2RY8
RGS18
ABCC5
ATG7
CUL9
PARVG
CD83
JAKMIP2
MAFB
IFIT3
MKNK1
RINL
IFI44L
MYO1G
QPRT
NCSTN
CSF2RA
CD3G
LEF1
AURKA
KMO
DTL
GNA15
PIK3AP1
DENND4B
LYN
MUSK
HLA-DRB1
LIMK1
GIMAP4
GRB2
PTGS1
GAB3
ST3GAL6
ARHGEF18
ELMO1
DOCK2
HLA-A
PTPN6
MC1R
ABCC3
RPGRIP1
HK3
ABCA7
GUSB
IRF8
NLN
ANPEP
MPEG1
TNFSF10
CTSS
