# Supplementary material for: Athero-oncology perspective: identifying hub genes for atherosclerosis diagnosis using machine learning
Source: Front Immunol. 2025 Nov 4;16:1616096. doi: 10.3389/fimmu.2025.1616096 (PMC12623321; doi:10.3389/fimmu.2025.1616096)
Supplement: Supplementary file 11 [file Table6.csv]

symbol
CCDC77
EGR2
FHOD1
FPR1
HLA-B
ICAM3
IFI44L
IRF7
PLXNA3
SLC1A3
TNF
ZSWIM3
