# Supplementary material for: Athero-oncology perspective: identifying hub genes for atherosclerosis diagnosis using machine learning
Source: Front Immunol. 2025 Nov 4;16:1616096. doi: 10.3389/fimmu.2025.1616096 (PMC12623321; doi:10.3389/fimmu.2025.1616096)
Supplement: Supplementary file 12 [file Table7.csv]

symbol
ZSWIM3
ABCC5
PLXND1
CUL9
SAMD9L
FHOD1
ANPEP
DENND4B
TNF
LTB
RECQL4
CD163L1
TRERF1
MXRA5
CX3CR1
DDX60L
C6orf62
CCDC77
NRP1
MPEG1
CD36
IRF7
MTRF1
C22orf34
ZNF469
